# Supplementary material for: Transcriptional Response of Silkworm (Bombyx mori) Eggs to O2 or HCl Treatment
Source: Int J Mol Sci. 2016 Dec 7;17(12):1838. doi: 10.3390/ijms17121838 (PMC5187757; doi:10.3390/ijms17121838)
Supplement: Supplementary file 1 [file ijms-17-01838-s001.zip]

Archive with 9 entries (8 files):
- ijms-152376-Supplementary Materials/
- ijms-152376-Supplementary Materials/ijms-152376-si-figure.pdf
- ijms-152376-Supplementary Materials/Table S1 RPKM.xlsx.xls
- ijms-152376-Supplementary Materials/Table S13  Primers of the genes for Q-PCR validation.xlsx
- ijms-152376-Supplementary Materials/Table S4  common DEGs.xlsx
- ijms-152376-Supplementary Materials/Table S5 KEGG pathway erichment .xlsx
- ijms-152376-Supplementary Materials/Table S6. Comparison of the relative gene expression between the qRT-PCR and DGE analysis..xlsx
- ijms-152376-Supplementary Materials/Tables S2 and S3 DEGs.xlsx
- ijms-152376-Supplementary Materials/Tables S7-S12 functional analysis of DEGs.xlsx
