# Supplementary material for: Transcriptional Response of Silkworm (Bombyx mori) Eggs to O2 or HCl Treatment
Source: Int J Mol Sci. 2016 Dec 7;17(12):1838. doi: 10.3390/ijms17121838 (PMC5187757; doi:10.3390/ijms17121838)
Supplement: Supplementary file 1 [file ijms-17-01838-s001.zip › ijms-152376-Supplementary Materials/Table S1 RPKM.xlsx.xls]

## Sheet: Table 2 RPKM
Table S1. Reads Per Kilobase of exon model per Million mapped reads (RPKM) values of 14623 differentially expressed genes (DEGs) and 6505 predicted small RNAs in O2-treated eggs, HCl-treated eggs, and non-treated eggs.
geneID	O2-treated_1	O2-treated_2	HCl-treated_1	HCl-treated_2	Non-treated_1	Non-treated_2
BGIBMGA000001	4.66876	4.69896	5.46933	4.26146	4.71978	2.62216
BGIBMGA000002	47.5577	34.2075	46.1322	50.9539	45.2369	35.2605
BGIBMGA000003	0.689197	0	0	0.60391	0	0
BGIBMGA000004	0.154628	0.173724	0.712691	0.270985	1.46803	0.801647
BGIBMGA000005	0	0.178296	0	0	0	0
BGIBMGA000006	0	0	0	0	0	0.184586
BGIBMGA000007	0	0	0	0	0	0
BGIBMGA000008	0	0.213394	0	0.332864	0.20036	0
BGIBMGA000009	0	0	0	0.17837	0	0
BGIBMGA000010	3.60327	5.84752	3.13702	5.96392	5.49038	7.67984
BGIBMGA000011	12.8786	10.5648	13.1908	17.0169	17.6827	17.3808
BGIBMGA000012	0.581251	0.870715	0.803709	1.44308	0.613151	0.301342
BGIBMGA000013	0	0	0	0	0	0.208428
BGIBMGA000014	0	0	0	0	0	0.423922
BGIBMGA000015	0.634787	0	0	0	0	0
BGIBMGA000016	0.125635	0.141151	0.115812	0	0	0.521071
BGIBMGA000017	0	0	0	0	0	0
BGIBMGA000018	0	0	0	0	0	0
BGIBMGA000019	0	0	0	0	0	0
BGIBMGA000020	0	0	0	0	0	0
BGIBMGA000021	0	0	0	0	0	0
BGIBMGA000022	0	0	0	0	0	0
BGIBMGA000023	0	0	0	0	0	0
BGIBMGA000024	0.75381	0	0.694874	0	0	0
BGIBMGA000025	0.301524	0	0.277949	0	0.106024	0.104214
BGIBMGA000026	2.90356	2.38388	0.823554	1.85926	1.76707	2.08428
BGIBMGA000027	0	0	0	0.16731	0.134279	0.263972
BGIBMGA000028	19.3583	17.1943	16.2565	19.4494	17.2133	17.1296
BGIBMGA000029	236.61	224.748	298.84	239.371	179.579	169.185
BGIBMGA000030	1.13962	0.853575	0.875431	0.748943	1.5027	1.77246
BGIBMGA000031	0.492284	0.345676	0.283622	0.269603	0.194738	0.319023
BGIBMGA000032	5.94787	6.76494	6.63356	7.78556	6.81653	6.24333
BGIBMGA000033	0	0	0	0.146784	0.353414	0
BGIBMGA000034	0	0	0.224606	0.64051	0	0
BGIBMGA000035	0	0	0	0	0.308434	0
BGIBMGA000036	0	0	0	0	0	0
BGIBMGA000037	0.75381	0	0	0	0	0
BGIBMGA000038	0	0	0	0	0	0
BGIBMGA000039	0	0	0	0	0	0
BGIBMGA000040	0	0	0	0	0.355885	0.34981
BGIBMGA000041	0	0	0	0	0	0
BGIBMGA000042	0	0	0	0	0	0.469697
BGIBMGA000043	0	0	0	0	0	0
BGIBMGA000044	0	0	0	0.16135	0	0
BGIBMGA000045	0	0	0	0	0	0.206706
BGIBMGA000046	0	0	0	0	0.161561	0
BGIBMGA000047	2.69519	1.21122	2.98136	1.41699	3.12741	1.67674
BGIBMGA000048	0.176717	0.198542	0	0	0	0
BGIBMGA000049	0	0	0	0	0	0
BGIBMGA000050	2.20543	0.929177	0.50825	0	0.290809	0.285844
BGIBMGA000051	0	0	0	0	0	0
BGIBMGA000052	0	0	0	0	0	0
BGIBMGA000053	0.195319	0	0.45012	0.256723	0.927174	1.62017
BGIBMGA000054	0.081908	0.368095	0.0755041	0.0717719	0	0.169857
BGIBMGA000055	0	0	0	0	0	0
BGIBMGA000056	0	0	0	0	0	0
BGIBMGA000057	19.1777	17.1696	22.0978	21.5307	23.0751	19.5741
BGIBMGA000058	2.83787	3.18835	0.435999	1.10519	3.82518	2.61557
BGIBMGA000059	2.21528	3.04195	4.76485	5.17637	5.19302	1.78653
BGIBMGA000060	3.2238	2.41463	5.21359	6.78956	4.83261	3.81182
BGIBMGA000061	174.441	164.75	175.124	144.017	157.85	160.808
BGIBMGA000062	145.065	145.726	108.795	115.265	100.727	116.489
BGIBMGA000063	254.013	257.085	252.581	300.12	287.355	286.871
BGIBMGA000064	151.079	150.72	173.206	175.769	152.675	152.262
BGIBMGA000065	1.85974	2.70395	2.21855	2.68404	3.80821	3.40291
BGIBMGA000066	2368.59	2433.87	2339.88	2245.2	1870.55	2060.94
BGIBMGA000067	0.121216	0	0	0	0	0
BGIBMGA000068	0.249107	0.839618	0.153087	0.218281	0.0875931	0
BGIBMGA000069	84.3004	82.0834	75.381	90.1912	91.9246	88.5874
BGIBMGA000070	0.360028	1.01123	0.33188	0.315475	0.569682	0.746609
BGIBMGA000071	0	0	0	0	0	0
BGIBMGA000072	31.6868	27.7959	34.3846	35.2698	30.5149	26.6393
BGIBMGA000073	164.973	168.59	168.909	173.362	243.541	247.431
BGIBMGA000074	362.134	302.742	411.224	410.563	375.245	299.503
BGIBMGA000075	3.43458	3.14084	2.87153	3.56947	3.20179	3.22995
BGIBMGA000076	3.31985	4.28537	3.71142	4.82774	4.17266	4.39439
BGIBMGA000077	4.07392	3.85436	3.75541	5.07284	9.27357	4.89112
BGIBMGA000078	2.99064	2.56421	3.04701	2.82744	3.2378	2.85611
BGIBMGA000079	0.851361	0.637671	2.35439	1.49201	1.79617	1.47126
BGIBMGA000080	3.5578	5.59608	3.6732	7.60677	3.45282	8.11579
BGIBMGA000081	53.0682	60.9773	58.1841	48.2624	56.8289	55.025
BGIBMGA000082	109.386	117.6	116.839	132.581	119.314	127.95
BGIBMGA000083	0.222732	0.25024	0.205318	0.195169	0.328939	0.369513
BGIBMGA000084	16.4045	17.2502	18.2506	17.4193	15.5999	15.0822
BGIBMGA000085	6.58386	7.52451	5.65055	6.91299	7.06495	8.4156
BGIBMGA000086	162.06	160.394	143.399	128.374	140.627	149.66
BGIBMGA000087	33.1394	29.8871	33.0422	27.2606	33.2935	34.3614
BGIBMGA000088	19.8515	23.5999	22.3423	21.6425	22.402	27.2851
BGIBMGA000089	0.394149	0.442827	0.290666	0.414448	0.166312	0.0817366
BGIBMGA000090	0	0	0	0	0	0
BGIBMGA000091	1.96113	2.20333	1.08468	0.916502	0.275835	0.135563
BGIBMGA000092	48.9201	52.809	60.3696	55.015	49.8214	51.8928
BGIBMGA000093	3.23422	4.84487	3.2298	5.19565	1.70586	1.67674
BGIBMGA000094	0	0	0	0	0	0
BGIBMGA000095	5.45365	4.71322	2.70699	5.51396	6.19549	6.08973
BGIBMGA000096	36.5275	29.4239	27.9538	27.1759	26.8998	32.1575
BGIBMGA000097	39.7845	32.2562	39.037	42.0041	41.5894	38.8062
BGIBMGA000098	75.2603	76.7862	64.4843	62.1423	75.1499	81.3704
BGIBMGA000099	80.9336	90.3367	85.0556	88.7054	80.0916	72.164
BGIBMGA000100	7.80415	9.56506	11.99	9.73952	8.98086	8.33713
BGIBMGA000101	26.157	25.1024	28.3886	28.1076	25.1605	22.8423
BGIBMGA000102	132.701	130.628	155.88	142.144	130.63	121.714
BGIBMGA000103	609.421	458.457	556.54	659.805	579.799	485.412
BGIBMGA000104	114.2	122.144	130.15	138.128	100.538	108.266
BGIBMGA000105	0	0	0.780209	0	0	0
BGIBMGA000106	129.334	134.928	140.512	128.17	94.7449	117.607
BGIBMGA000107	807.465	837.699	874.329	785.586	854.391	821.528
BGIBMGA000108	0.458374	0.643729	0.316902	0.602475	0.725295	0
BGIBMGA000109	1.98499	1.93925	1.53809	1.03352	1.24422	0.984348
BGIBMGA000110	0.190939	0.143013	0.0586701	0.11154	0.134279	0.0659931
BGIBMGA000111	0.630638	0.708523	0.581332	0.414448	0.166312	0.326946
BGIBMGA000112	24.3607	25.7594	21.5755	20.9276	30.7365	21.2968
BGIBMGA000113	0	0.423453	0	0.660526	0	0
BGIBMGA000114	1.13182	3.02005	1.69541	1.85955	1.94015	1.46694
BGIBMGA000115	54.7815	56.6504	57.8412	54.3236	57.7881	55.6328
BGIBMGA000116	3.35026	3.01122	3.70599	7.04561	6.36145	6.94761
BGIBMGA000117	28.511	27.7938	27.5525	27.0806	29.5783	28.2083
BGIBMGA000118	46.7446	40.1251	48.1244	44.5258	39.03	35.0326
BGIBMGA000119	23.2942	21.1228	23.108	24.3488	21.2048	15.0804
BGIBMGA000120	34.6194	34.7545	36.6481	33.7602	28.6265	29.4115
BGIBMGA000121	97.6122	99.4335	107.603	95.2882	94.5468	95.3814
BGIBMGA000122	146.288	155.362	150.221	121.172	116.793	125.633
BGIBMGA000123	20.2705	15.0308	30.6445	28.7745	18.3894	30.6862
BGIBMGA000124	0	0	0	0.406478	0	0.480988
BGIBMGA000125	29.0104	22.3291	20.3891	16.1511	24.1777	25.2607
BGIBMGA000126	44.2235	44.265	51.6368	53.3118	48.0643	41.9635
BGIBMGA000127	265.208	261.427	299.755	305.024	210.314	229.663
BGIBMGA000128	22.2664	22.475	26.7809	24.1254	20.2448	20.1923
BGIBMGA000129	2008.89	2181.87	1861.58	2002.07	2024.5	2056.64
BGIBMGA000130	8.58246	11.6878	12.4665	11.6224	13.8546	9.03376
BGIBMGA000131	17.1534	16.7533	17.3845	15.6284	16.7582	13.7942
BGIBMGA000132	151.486	125.175	172.132	191.525	158.662	127.176
BGIBMGA000133	14.9428	19.1866	17.1197	22.6333	23.6443	23.0193
BGIBMGA000134	1.45313	2.61214	1.07161	1.52796	1.2263	2.10939
BGIBMGA000135	3.30089	3.13801	3.745	5.11734	2.41065	2.63278
BGIBMGA000136	17.5835	15.1898	16.345	19.4213	13.0931	10.1118
BGIBMGA000137	12.906	11.5654	10.6223	14.9439	8.75205	6.21302
BGIBMGA000138	54.2094	52.745	52.0034	55.1149	46.9242	48.4091
BGIBMGA000139	1.44443	2.27194	3.99448	2.53136	3.65688	2.09676
BGIBMGA000140	79.9519	78.1161	88.2141	92.9481	67.7781	65.8914
BGIBMGA000141	17.6435	10.2209	22.1089	19.3251	25.0096	16.2931
BGIBMGA000142	13.8573	8.07264	8.5159	12.5922	24.9044	10.6431
BGIBMGA000143	19.5028	14.6076	22.0783	26.6834	32.8449	23.7697
BGIBMGA000144	2.71557	2.86026	3.40286	3.12312	2.95413	2.19977
BGIBMGA000145	1.37839	2.58105	7.20021	3.42215	12.8441	10.481
BGIBMGA000146	5.23017	6.38267	10.1413	13.9859	26.0641	19.9156
BGIBMGA000147	100.122	105.307	100.495	121.77	117.117	128.37
BGIBMGA000148	0.43858	1.97098	0	0.768612	0.925301	4.09277
BGIBMGA000149	53.4936	52.4732	52.0647	46.3979	51.0825	55.0907
BGIBMGA000150	0.336585	0.756307	0.310269	0.491554	0.94682	0.465328
BGIBMGA000151	0.897559	0	0.827384	0.983109	1.65693	0.930656
BGIBMGA000152	0.345524	0.145574	0.557392	0.416303	0.410048	0.268699
BGIBMGA000153	26.8366	27.5367	24.5954	32.4868	32.2368	32.169
BGIBMGA000154	133.811	142.921	151.971	151.457	107.629	113.058
BGIBMGA000155	512.053	557.583	552.817	569.858	457.772	503.199
BGIBMGA000156	2.89463	0.54202	0.889438	0.422737	1.52675	1.00046
BGIBMGA000157	124.336	128.234	129.077	120.635	134.47	155.762
BGIBMGA000158	0	0	0	0	0	0
BGIBMGA000159	0.141894	0.478253	0.1308	0	0.299362	0.294252
BGIBMGA000160	0	0.433616	1.06733	0.338189	0	0
BGIBMGA000161	1.32781	0.497266	3.67199	1.55133	3.73516	1.37677
BGIBMGA000162	0	0	0	0	0	0
BGIBMGA000163	0	0.376403	0	0	0.353414	0
BGIBMGA000164	0.977527	0.387619	0.530058	0.655015	0.606574	0.476975
BGIBMGA000165	2.81032	0	0.431766	0.820848	0.494093	1.94263
BGIBMGA000166	0	0.109943	0	0	0	0
BGIBMGA000167	98.4285	91.8942	83.8321	84.5473	88.914	100.621
BGIBMGA000168	0	0	0	0	0	0
BGIBMGA000169	0	0.291409	0.239096	0.340917	0.547221	0.403409
BGIBMGA000170	35.9581	26.596	38.9474	32.296	28.4487	41.3232
BGIBMGA000171	0.492284	0	0	0	0	0
BGIBMGA000172	0.337369	0.568553	0.155496	0	0.177943	0
BGIBMGA000173	33.1306	33.8989	35.6469	28.0882	27.4031	24.5374
BGIBMGA000174	7.06007	6.13786	5.96574	5.52356	8.51148	7.75614
BGIBMGA000175	7.93484	8.67708	11.0204	7.87996	10.714	8.66623
BGIBMGA000176	2.93375	2.38049	2.70437	2.85633	6.53338	3.54891
BGIBMGA000177	24.7982	32.6732	23.6906	18.7664	23.3055	21.2714
BGIBMGA000178	11.3019	9.09684	11.5067	11.2336	8.00741	6.47148
BGIBMGA000179	61.3768	63.8379	68.1903	73.2744	44.106	44.4647
BGIBMGA000180	5.84473	3.22763	4.65722	4.81764	4.70251	3.44099
BGIBMGA000181	0.116813	0.13124	0	0.204715	0.123224	0
BGIBMGA000182	14.0161	12.2097	9.92426	7.83175	14.4639	13.2692
BGIBMGA000183	0	0	0	0.515533	0	0
BGIBMGA000184	0.527255	0.888557	1.21508	0.693011	1.11238	0.273348
BGIBMGA000185	0	0	0	0	0	0
BGIBMGA000186	113.382	119.582	123.033	116.294	95.2484	111.529
BGIBMGA000187	16.6494	16.9872	20.8663	15.5846	15.3043	14.6353
BGIBMGA000188	260.431	279.644	258.173	218.476	224.283	243.474
BGIBMGA000189	40.947	39.0796	31.0193	36.3144	46.7066	39.9595
BGIBMGA000190	0.482438	0	0	0.422737	0	1.00046
BGIBMGA000191	0	0	0.252681	0	0	0
BGIBMGA000192	0	0	0	0	0	0
BGIBMGA000193	0	0	0	0	0	0
BGIBMGA000194	0.532101	0.398544	0.490499	0.155418	1.12261	0.551722
BGIBMGA000195	0.41234	1.3898	0.760203	0.722627	0.869941	0.85509
BGIBMGA000196	2.74113	0.615932	2.77949	3.60287	0.578313	0.852661
BGIBMGA000197	17.825	18.285	18.5746	9.84688	16.9639	17.2769
BGIBMGA000198	47.7117	30.389	43.3274	44.2164	41.3494	25.3792
BGIBMGA000199	60.8292	64.5711	62.2607	66.1675	70.3631	57.4174
BGIBMGA000200	57.2266	67.9483	54.6797	67.4479	58.8153	63.1106
BGIBMGA000201	277.454	288.224	283.819	290.836	221.04	255.696
BGIBMGA000202	15.1422	17.4079	15.906	12.3427	8.54384	14.2401
BGIBMGA000203	23.6668	22.1581	21.5367	17.0158	21.1248	15.7304
BGIBMGA000204	53.9032	47.1141	50.4157	54.9151	53.534	36.507
BGIBMGA000205	0	0	0.0624605	0	0.0714769	0.0702567
BGIBMGA000206	0	0.119388	0.195911	0.186228	0.672576	0
BGIBMGA000207	0.169574	0.190517	0.468948	0.445768	0.357761	0
BGIBMGA000208	0.209756	0	0.193356	0.551396	0.885071	0
BGIBMGA000209	0.896517	0.314762	1.18798	1.12926	1.18215	0.697181
BGIBMGA000210	9.95164	9.23622	10.3701	10.9949	12.5517	12.7861
BGIBMGA000211	0	0	0.355775	0	0.407133	0
BGIBMGA000212	0	0	0	0	0	0
BGIBMGA000213	0	0	0	0	0	0
BGIBMGA000214	0	0	0	0	0	0.714611
BGIBMGA000215	0.498386	0.335963	0.918841	1.6595	0.946331	0.72347
BGIBMGA000216	0	0	0	0	0	0
BGIBMGA000217	44.7479	40.8479	41.5716	41.0484	44.0691	33.1673
BGIBMGA000218	60.47	62.3694	52.6962	50.6705	50.543	55.5047
BGIBMGA000219	175.833	183.792	164.569	158.795	154.225	163.78
BGIBMGA000220	7.96257	7.43304	7.71782	6.8233	7.22611	7.04204
BGIBMGA000221	17.1364	15.206	12.5769	10.7119	13.7016	12.9018
BGIBMGA000222	48.0736	45.6941	49.5701	49.4311	36.1716	29.8196
BGIBMGA000223	4.9725	4.99229	4.97383	4.91339	5.1338	5.37525
BGIBMGA000224	0	0	0.137684	0	0	0
BGIBMGA000225	1.15785	0.433616	0	0.338189	0.407133	0
BGIBMGA000226	0	0	0	0	0.127548	0
BGIBMGA000227	1.39837	0	0	0	0	0.724968
BGIBMGA000228	1.74375	1.41491	1.96462	1.9524	4.22393	4.3862
BGIBMGA000229	63.9445	66.8705	65.2605	74.0415	63.5392	66.5984
BGIBMGA000230	108.099	119.428	88.0393	109.768	103.681	112.424
BGIBMGA000231	193.209	207.073	205.952	195.567	210.978	222.674
BGIBMGA000232	1358.44	1447.38	1455.02	1432.25	1525.77	1590.44
BGIBMGA000233	49.1716	50.3801	50.4585	37.3959	41.1047	48.4195
BGIBMGA000234	12.061	10.476	14.2011	14.4761	17.9617	10.8243
BGIBMGA000235	13.2578	10.7576	14.9371	17.4258	20.9782	15.8469
BGIBMGA000236	68.1429	75.1289	86.9175	84.6487	76.5204	69.816
BGIBMGA000237	17.4227	16.968	19.1155	18.6685	18.7784	15.2179
BGIBMGA000238	0	0	0.183012	0	0.104715	0.102928
BGIBMGA000239	0.560975	0.252102	0.310269	0.196622	1.06517	1.04699
BGIBMGA000240	16.9505	17.579	13.2214	18.6614	12.8375	13.5197
BGIBMGA000241	8.9449	8.56688	10.3182	10.2365	9.74519	8.41315
BGIBMGA000242	2.17257	2.79984	1.8849	2.74359	2.42662	2.5177
BGIBMGA000243	260.343	276.87	233.978	226.983	265.92	278.505
BGIBMGA000244	110.187	107.475	113.983	104.313	84.404	80.2691
BGIBMGA000245	1.97489	2.2188	0.520139	1.97772	3.57134	1.75518
BGIBMGA000246	0.305341	0	0	0	0.322099	0.3166
BGIBMGA000247	0	0	0	0	0	0
BGIBMGA000248	0	0	0	0	0	0
BGIBMGA000249	0	0.302804	0	0.236166	0	0.279457
BGIBMGA000250	0	0.373807	0.306703	0.583085	0	0.344985
BGIBMGA000251	0	0.136186	0.111738	0	0.127868	0
BGIBMGA000252	0	0	0	0	0	0
BGIBMGA000253	0	0	0	0	0	0
BGIBMGA000254	0	0	0	0	0	0
BGIBMGA000255	0	0	0	0	0	0
BGIBMGA000256	0	0	0	0	0	0
BGIBMGA000257	0	0	0	0	0	0
BGIBMGA000258	0	0	0	0	0	0
BGIBMGA000259	0	0	0	0	0	0
BGIBMGA000260	0	0	0	0	0	0
BGIBMGA000261	0	0	0.741198	0	0	0
BGIBMGA000262	0	0	0	0	0	0
BGIBMGA000263	0	0	0	0	0.452369	0
BGIBMGA000264	0	0	0	0	0	0.134832
BGIBMGA000265	0	0	0.357204	0	0.408768	0
BGIBMGA000266	0	0	0	0.169774	0.204384	0
BGIBMGA000267	0	0	0	0.232273	0	0
BGIBMGA000268	0	0	0	0	0	0
BGIBMGA000269	0	0	0	0	0	0
BGIBMGA000270	0.169873	0.572556	0.313182	0.297702	0.179196	0.352273
BGIBMGA000271	0	0	0	0	0	0
BGIBMGA000272	0.161892	0.363772	0	0.141858	0.170777	0.167862
BGIBMGA000273	10.2211	11.0241	8.29137	7.52328	18.9765	27.131
BGIBMGA000274	0.126624	0	0	0.221909	0	0
BGIBMGA000275	0	0.301122	0	0.234854	0	0
BGIBMGA000276	0	0	0	0.260949	0	0
BGIBMGA000277	0	0	0	0	0	0
BGIBMGA000278	0	0	0	0	0	0
BGIBMGA000279	4.86178	2.10085	2.75795	2.29392	0.789016	0.775547
BGIBMGA000280	1.69277	2.2188	0.780209	2.22493	0.595223	1.46265
BGIBMGA000281	1.70559	3.01122	3.14448	6.1916	4.36948	3.53696
BGIBMGA000282	0	0	0	0	0	0
BGIBMGA000283	0.235336	0	0.216936	0	0.496503	0
BGIBMGA000284	0	0	0	0	0	0
BGIBMGA000285	0	0.117575	0	0	0.110394	0.217019
BGIBMGA000286	62.0665	61.5101	54.9653	42.7487	49.1761	52.271
BGIBMGA000287	7.20057	6.63368	7.30136	5.80474	10.4821	7.31676
BGIBMGA000288	45.6897	40.4921	48.1343	44.1387	47.5986	40.6067
BGIBMGA000289	0	0	0	0	0	0
BGIBMGA000290	79.5205	78.3173	78.9565	68.426	81.0815	86.904
BGIBMGA000291	501.294	484.764	550.262	508.177	637.757	551.307
BGIBMGA000292	167.349	166.423	156.681	152.168	165.167	160.435
BGIBMGA000293	64.2055	53.799	52.0768	45.4167	71.5131	67.1309
BGIBMGA000294	0.207055	0	0	0.362864	0	0
BGIBMGA000295	0	0	0	0	0	0
BGIBMGA000296	0	0	0	0	0	0
BGIBMGA000297	0	0	0	1.17427	0	0.694761
BGIBMGA000298	17.9732	17.0046	17.0662	16.6963	23.5213	21.9988
BGIBMGA000299	0	0.566571	0.154954	0.29459	0	0.348591
BGIBMGA000300	79.8371	79.2644	77.0387	57.7054	62.3759	51.6828
BGIBMGA000301	0.0870827	0.39135	0	0.0763063	0.183724	0.541763
BGIBMGA000302	35.2711	29.2667	40.4377	34.4215	32.3156	26.0378
BGIBMGA000303	6.20278	7.48504	7.62376	6.84431	6.5432	4.28767
BGIBMGA000304	12.5274	16.1708	17.9362	12.612	16.8701	13.5421
BGIBMGA000305	57.8926	59.5018	60.5806	51.4799	79.0516	77.2574
BGIBMGA000306	0	0	0.136417	0	0	0.153444
BGIBMGA000307	4.28612	5.03944	5.88058	5.1532	5.46769	4.13411
BGIBMGA000308	0.426936	0.79944	1.04948	0.124701	1.05086	1.18048
BGIBMGA000309	0.465374	0.348566	0.142996	0.135928	0	0.160845
BGIBMGA000310	0	0	0	0.263114	0	0
BGIBMGA000311	25.4258	21.4855	23.6382	18.4709	19.027	24.1101
BGIBMGA000312	449.943	451.185	514.698	468.655	367.823	345.962
BGIBMGA000313	8.71293	8.52005	9.96528	8.90716	5.61679	6.19011
BGIBMGA000314	0.083179	0.186903	0.153351	0.218657	0.175488	0.172492
BGIBMGA000315	0.368273	0.413756	0	1.2908	0.388485	0
BGIBMGA000316	13.0725	12.9385	15.6847	13.0912	15.8694	12.0485
BGIBMGA000317	0	0	0	0	0	0.308783
BGIBMGA000318	0	0.630256	0	0	0.591762	0
BGIBMGA000319	8.39817	7.17907	9.38244	7.83883	6.59616	6.57821
BGIBMGA000320	96.7602	103.658	93.592	72.9639	86.8319	86.1974
BGIBMGA000321	55.9466	53.4429	63.7804	56.4833	47.3277	44.2779
BGIBMGA000322	12.8308	14.6461	18.5457	17.2692	13.9681	10.9624
BGIBMGA000323	33.6498	35.8214	31.7044	28.7526	32.8491	32.2883
BGIBMGA000324	0.839023	0	0.386712	0.735194	1.77014	0.434981
BGIBMGA000325	0	0	0	0	0	0
BGIBMGA000326	0.730967	0	1.01073	1.60128	0.385542	1.51584
BGIBMGA000327	0	0.410621	0	0	0	0
BGIBMGA000328	0	0	0	0	0	0
BGIBMGA000329	0	0	0.129656	0.246494	0	0.145839
BGIBMGA000330	0	0	0	0	0	0
BGIBMGA000331	0	0	0	0	0	0
BGIBMGA000332	0	0	0	0	0	0
BGIBMGA000333	0	0	0	0	0	0
BGIBMGA000334	0	0.395635	0	0.308567	0	0
BGIBMGA000335	1.53155	0.245814	1.00843	3.64263	1.0386	2.04175
BGIBMGA000336	15.3081	15.8958	23.0912	20.3239	16.8823	12.2652
BGIBMGA000337	0	0	0.281468	0	0	0
BGIBMGA000338	0	0	0	0	0	0
BGIBMGA000339	0	0	0	0	0	0
BGIBMGA000340	0.288885	0.649126	0	0	0	0
BGIBMGA000341	0	0	0	0	0	0
BGIBMGA000342	0	0	0	0.335505	0	0
BGIBMGA000343	0.40541	0	0	0	0	0
BGIBMGA000344	0	0	0	0	0	0
BGIBMGA000345	0	0	0	0	0	0
BGIBMGA000346	0	0	0.423542	0.402606	0	0
BGIBMGA000347	0.464777	0.626613	0.514126	0.895974	1.27474	0.674681
BGIBMGA000348	2.27235	0.98192	2.57808	0.765827	1.8439	2.35614
BGIBMGA000349	12.5033	10.3368	11.9607	9.61235	17.1712	13.0866
BGIBMGA000350	104.922	100.444	92.3647	82.478	88.2595	93.749
BGIBMGA000351	4.00294	3.60722	4.11279	3.83642	4.22264	3.67497
BGIBMGA000352	0.956375	1.07449	0.979557	0.372455	1.12096	1.10182
BGIBMGA000353	3.33601	3.4597	4.0214	4.27234	6.4968	9.57883
BGIBMGA000354	50.7353	48.7733	47.2557	39.8259	41.9716	31.3914
BGIBMGA000355	71.1082	70.0002	71.134	70.5229	58.0067	59.2687
BGIBMGA000356	32.0783	38.3103	23.7494	25.4527	29.5757	36.404
BGIBMGA000357	1.50762	2.7101	1.94565	2.90632	4.13494	3.12642
BGIBMGA000358	2.03498	1.6729	2.19614	1.56569	1.7278	1.54391
BGIBMGA000359	2.80626	2.88451	4.23804	3.50537	3.46415	2.84783
BGIBMGA000360	237.825	243.228	285.157	265.326	213.029	244.835
BGIBMGA000361	69.0045	67.3082	61.969	52.1491	76.7545	69.4988
BGIBMGA000362	17.5171	16.8844	16.0593	13.7557	19.9931	14.59
BGIBMGA000363	0.898953	1.00998	0.828669	0.787708	0.632193	0.3107
BGIBMGA000364	24.1922	28.7602	29.3022	22.4309	24.4814	28.0011
BGIBMGA000365	117.164	121.21	122.664	112.188	104.859	121.759
BGIBMGA000366	5.75913	5.37541	6.69733	6.13337	5.84155	4.04224
BGIBMGA000367	764.884	815.001	791.115	764.308	821.482	870.396
BGIBMGA000368	1.58329	1.9881	1.80292	1.30575	3.14388	2.31766
BGIBMGA000369	0	0	0	0	0	0
BGIBMGA000370	0	0	0	0	0	0
BGIBMGA000371	0.158697	0.534888	0.438867	0.417174	0.334813	0.164549
BGIBMGA000372	4.23191	5.70547	3.12084	6.67479	7.14268	7.89833
BGIBMGA000373	17.2299	17.3553	18.4022	16.3472	17.2981	12.6905
BGIBMGA000374	90.9128	86.8035	89.2073	75.3411	82.859	81.5186
BGIBMGA000375	25.0954	22.3614	23.3328	19.3359	21.2238	22.4317
BGIBMGA000376	0.0942262	0	0.173718	0.247697	0.298193	0.293102
BGIBMGA000377	25.8338	22.3802	22.3794	25.9097	18.715	16.1364
BGIBMGA000378	0.061851	0.0694898	0.0570153	0	0	0.0641318
BGIBMGA000379	0.120685	0.169487	0.250311	0.264376	0.159136	0.218986
BGIBMGA000380	0	0	0	0	0	0
BGIBMGA000381	235.748	268.775	278.293	265.191	204.091	203.959
BGIBMGA000382	292.536	291.379	304.788	292.146	216.856	220.483
BGIBMGA000383	53.0552	59.6076	62.0928	52.9845	50.0685	51.3711
BGIBMGA000384	54.142	58.2799	41.5443	41.081	47.2223	43.4367
BGIBMGA000385	10.523	8.91241	5.22321	7.80219	6.83108	5.53943
BGIBMGA000386	0	0	0	0	0	0
BGIBMGA000387	0.184137	0.206878	0.042435	0.141181	0.0971213	0.0238658
BGIBMGA000388	0.860966	0.700457	0.629448	0.468262	0.751629	0.831148
BGIBMGA000389	1.85553	1.3898	0.855229	0.812955	0.326228	0.320659
BGIBMGA000390	64.0013	54.4849	61.9821	61.4087	53.6619	44.8004
BGIBMGA000391	35.5897	33.6541	30.5744	31.0989	18.9801	17.7847
BGIBMGA000392	2.37508	2.66841	3.28408	2.99168	3.13179	3.69399
BGIBMGA000393	13.014	14.0305	14.42	10.482	12.0642	9.95003
BGIBMGA000394	113.65	111.137	106.757	83.6	99.6448	93.7401
BGIBMGA000395	3283.36	3195.83	3032.64	2971.35	2678.66	2797.43
BGIBMGA000396	114.726	146.742	125.823	108.777	123.505	112.856
BGIBMGA000397	224.576	239.53	212.649	190.693	227.123	218.877
BGIBMGA000398	18.9429	21.1776	16.1716	13.4098	25.6919	24.4792
BGIBMGA000399	138.701	137.199	153.428	134.747	104.328	115.052
BGIBMGA000400	0	0	0	0	0	0
BGIBMGA000401	0	0.137569	0.0564364	0	0.129166	0.126961
BGIBMGA000402	0.0637303	0.143202	0.352485	0	0.268912	0.330401
BGIBMGA000403	0	0	0	0	0	0
BGIBMGA000404	14.34	15.8808	14.6351	11.0396	15.127	12.3198
BGIBMGA000405	0	0	0	0	0.276585	0.271863
BGIBMGA000406	0	0	0	0	0	0
BGIBMGA000407	45.6438	49.9827	43.8062	49.8677	37.7877	43.8823
BGIBMGA000408	8.78018	9.65241	10.7916	9.6791	18.7233	14.1943
BGIBMGA000409	0.885208	2.48633	2.04	0.775664	0.93379	1.8357
BGIBMGA000410	54.2743	58.5799	60.2936	52.9234	57.6445	54.9288
BGIBMGA000411	118.226	134.541	178.063	190.482	137.991	151.057
BGIBMGA000412	80.9571	86.1292	68.0786	51.6839	65.8802	68.867
BGIBMGA000413	0.222322	0.249779	0.614819	0.19481	0	0.23052
BGIBMGA000414	42.4121	45.1485	45.3516	36.1417	42.5028	37.8194
BGIBMGA000415	3.8828	4.96216	3.71345	4.38047	5.17107	2.91883
BGIBMGA000416	54.6763	55.5918	66.3658	58.5328	71.5092	55.4098
BGIBMGA000417	0.182973	0.41114	0.168667	0.267217	0.193015	0.3162
BGIBMGA000418	1.241	0.871415	1.28697	1.22335	0.981831	1.4476
BGIBMGA000419	613.322	580.999	816.554	809.724	979.506	969.886
BGIBMGA000420	3.8794	4.47027	4.21795	4.6196	5.35148	3.40361
BGIBMGA000421	0.754882	1.00231	1.64476	1.68373	1.15827	0.640405
BGIBMGA000422	27.2073	23.6346	29.8634	28.5102	24.1143	22.9756
BGIBMGA000423	0.730967	0	1.34763	1.28102	1.54217	0.757921
BGIBMGA000424	19.1938	19.5244	20.3232	23.6369	15.5958	12.6402
BGIBMGA000425	27.1468	24.0511	23.8804	24.1952	17.673	20.4273
BGIBMGA000426	0	0.268327	0	0	0	0.247637
BGIBMGA000427	0	0.50187	0	0	0	0
BGIBMGA000428	0	0	0	0	0	0
BGIBMGA000429	0.677899	0.888557	1.2498	2.07903	0.357552	1.28864
BGIBMGA000430	0	0	0	0	0	0
BGIBMGA000431	0	0	0	0	0	0
BGIBMGA000432	0	0	0	0	0	0
BGIBMGA000433	0	0	0	0	0	0
BGIBMGA000434	0	0	0	0	0	0.434981
BGIBMGA000435	0	0	0	0	0	0
BGIBMGA000436	0	0	0	0	0	0
BGIBMGA000437	0	0	0	0.164489	0	0
BGIBMGA000438	0	0	0	0	0.241192	0
BGIBMGA000439	0.186992	0	0	0	0.197254	0
BGIBMGA000440	120.71	114.027	108.689	89.2834	101.572	95.6867
BGIBMGA000441	3.44599	4.57549	5.48679	1.37252	2.64372	3.24823
BGIBMGA000442	7.18401	7.41504	5.92241	7.26739	6.59249	6.23771
BGIBMGA000443	0.846383	0	0	0	0.892834	0
BGIBMGA000444	135.126	137.748	108.145	94.6193	112.485	114.09
BGIBMGA000445	30.5997	32.2994	45.8368	37.0841	35.2727	27.762
BGIBMGA000446	58.8817	62.1698	55.5684	43.2549	51.5806	56.1184
BGIBMGA000447	15.4775	14.2442	18.3655	18.9486	16.9639	14.3979
BGIBMGA000448	11.4579	13.5505	11.6739	11.6253	10.3601	10.8085
BGIBMGA000449	0	0.526233	0.215883	0.410424	0.247046	0.242829
BGIBMGA000450	0.709468	0	0	0	0.748405	1.47126
BGIBMGA000451	2.79096	0.895901	0.367536	0.698738	2.52355	1.65365
BGIBMGA000452	288.713	303.587	330.889	319.024	298.757	275.125
BGIBMGA000453	66.7075	70.2619	37.3344	36.0109	37.6975	50.0228
BGIBMGA000454	0	0	0	0	0	0
BGIBMGA000455	0	0	0	0	0	0
BGIBMGA000456	0.0998837	0.074813	0.0613829	0	0.0351219	0.0690445
BGIBMGA000457	0.581251	0.544197	0.267903	0.509321	1.12411	0.904026
BGIBMGA000458	0	1.59418	0	1.86502	0	1.47126
BGIBMGA000459	15.5625	16.6775	15.3389	12.273	16.4166	16.757
BGIBMGA000460	1.1986	2.01995	3.5909	3.15083	2.84487	1.2428
BGIBMGA000461	19.3996	17.7806	18.3535	20.6895	15.7522	16.6743
BGIBMGA000462	6601.78	6927.63	6044.08	6396.12	7243.34	8256.61
BGIBMGA000463	1.67805	0	1.16014	2.57318	3.09775	0.434981
BGIBMGA000464	75.8689	86.5883	76.7648	69.4621	73.0642	71.8169
BGIBMGA000465	2.63833	3.04886	3.26591	2.84026	2.38554	3.3609
BGIBMGA000466	0.523252	0.705449	0.771747	0.3668	0.551969	0.325528
BGIBMGA000467	2.86324	2.48046	3.22767	3.38552	3.6936	2.77209
BGIBMGA000468	7.37238	6.3938	7.67031	6.00672	6.64001	4.96204
BGIBMGA000469	55.2139	56.8123	51.023	44.3095	55.9375	57.1081
BGIBMGA000470	14.1113	16.2606	15.7875	14.5844	9.41494	11.005
BGIBMGA000471	26.1223	28.8196	26.6831	25.158	21.8461	22.9373
BGIBMGA000472	31.9176	31.8242	33.5609	35.4784	31.6888	32.756
BGIBMGA000473	4.94919	5.02855	6.38713	6.18455	4.85762	4.90857
BGIBMGA000474	190.263	187.168	192.661	192.572	138.37	134.559
BGIBMGA000475	1718.52	1780.52	2044.04	2142.61	1450.47	1518.61
BGIBMGA000476	82.7037	101.717	108.87	101.292	115.332	125.057
BGIBMGA000477	1.0603	0.89344	1.46611	1.2775	1.53793	0.961976
BGIBMGA000478	0.933751	1.22392	1.0042	1.09093	0.492499	0.726137
BGIBMGA000479	2.94619	2.89629	5.77116	2.9043	2.7194	2.29112
BGIBMGA000480	5.25186	6.58657	4.3909	5.67216	3.22099	4.93896
BGIBMGA000481	10.0542	9.92944	7.99747	5.32861	8.21108	8.40719
BGIBMGA000482	0	0	0.1853	0	0	0
BGIBMGA000483	0	0.14152	0.232229	0	0	0
BGIBMGA000484	67.247	61.4625	70.4827	63.1302	57.2361	52.3448
BGIBMGA000485	0.591949	0.332528	1.36417	1.29674	0.936655	2.45511
BGIBMGA000486	1.86083	1.85835	1.65181	1.57017	1.16324	1.50068
BGIBMGA000487	3.37707	2.16808	3.55775	1.69095	4.58024	4.00182
BGIBMGA000488	37.992	40.6515	36.6893	42.626	33.5036	25.6367
BGIBMGA000489	0	0.142262	0.116724	0	0	0
BGIBMGA000490	0	0	0	0	0	0
BGIBMGA000491	0	0	0	0	0	0
BGIBMGA000492	0	0	0	0	0	0
BGIBMGA000493	51.1098	50.7138	83.2197	67.3867	93.2172	87.9113
BGIBMGA000494	13.8558	13.923	13.6577	13.223	11.1431	10.0994
BGIBMGA000495	0	0	0	0	0	0
BGIBMGA000496	4.12661	3.7933	3.66565	3.15573	5.30285	2.87845
BGIBMGA000497	0	0	0	0	0	0
BGIBMGA000498	8.51361	5.97816	8.50198	8.23715	6.36145	7.35629
BGIBMGA000499	0.181368	0.407534	0.501563	0.158924	0.765287	0.188056
BGIBMGA000500	1.51156	0.849118	1.04503	1.10375	1.72739	1.56729
BGIBMGA000501	2.58449	0.967893	0.794141	1.50977	2.72633	2.67979
BGIBMGA000502	16.68	17.8751	13.7201	13.9413	11.9108	11.4414
BGIBMGA000503	91.0725	87.4791	90.8346	87.8545	94.5995	79.2027
BGIBMGA000504	0.56591	0.635801	0.521665	0.247939	0.746211	0.880166
BGIBMGA000505	0	0.44795	1.10261	0.698738	1.26177	0
BGIBMGA000506	66.8576	49.9341	58.4788	51.9267	46.4836	55.931
BGIBMGA000507	0.395441	0.296186	0	0	0.139048	0.136674
BGIBMGA000508	0.13272	0.223667	0.0611718	0.116296	0.140004	0.137614
BGIBMGA000509	4.12433	4.57272	4.10202	5.46847	3.77823	2.98223
BGIBMGA000510	4.68037	4.04493	6.96948	4.41665	6.0766	4.10635
BGIBMGA000511	137.193	150.749	131.157	117.409	118.482	116.85
BGIBMGA000512	2.43576	1.85381	3.25934	3.16708	2.2379	2.60705
BGIBMGA000513	0.87716	0.985491	0.80858	0.768612	0.308434	1.81901
BGIBMGA000514	0.40541	2.2774	2.24228	2.48669	2.1383	1.26108
BGIBMGA000515	0.45513	0	0	0	0	0
BGIBMGA000516	52.9356	44.1179	49.267	49.4236	47.6638	29.9291
BGIBMGA000517	1.46355	1.07627	1.20194	1.46897	1.71229	1.5451
BGIBMGA000518	58.3036	54.0805	69.101	56.2069	75.0822	69.4262
BGIBMGA000519	0.442604	0	1.632	1.1635	0.93379	0
BGIBMGA000520	2.33438	3.4969	4.01682	4.5001	2.95499	2.90455
BGIBMGA000521	22.0283	22.1921	24.7532	18.8237	22.3731	19.5372
BGIBMGA000522	0.249968	0	0	0	0	0
BGIBMGA000523	5.91949	3.6578	2.4555	2.33413	0	1.84133
BGIBMGA000524	0.689197	0.774314	1.05885	1.61043	0.969363	1.66743
BGIBMGA000525	0	0	0.729048	0	0.834288	1.64009
BGIBMGA000526	2579.19	2664.86	2614.78	2772.99	2367.83	2390.13
BGIBMGA000527	28.0017	28.0486	29.2333	28.5273	27.2252	29.5589
BGIBMGA000528	103.156	96.0958	117.546	99.6323	110.827	87.9455
BGIBMGA000529	15.0683	13.1593	19.1428	20.1382	31.8573	27.309
BGIBMGA000530	0	0.149729	0	0.116778	0.140584	0
BGIBMGA000531	0	0.934517	0	0	0	0
BGIBMGA000532	27.3261	24.3977	30.7179	28.7758	27.0146	26.7039
BGIBMGA000533	18.5045	15.9636	17.3623	13.8982	19.1715	11.6491
BGIBMGA000534	31.722	34.1547	34.1154	36.4828	30.6744	21.9278
BGIBMGA000535	1.33393	0.999115	0.614819	1.26626	1.5244	0.576299
BGIBMGA000536	1.57032	1.96029	1.44755	1.83466	2.57679	2.62326
BGIBMGA000537	18.0787	18.3146	18.2569	15.886	13.1782	11.9002
BGIBMGA000538	0.104878	0	0	0	0.995705	1.84867
BGIBMGA000539	3.03898	2.8168	3.64179	2.9292	1.52274	1.6543
BGIBMGA000540	2.21005	1.27178	2.68322	1.88933	1.76272	1.11783
BGIBMGA000541	18.0014	14.5617	15.9302	16.7202	14.8117	13.439
BGIBMGA000542	20.1525	20.4973	23.2915	22.1402	16.427	15.2759
BGIBMGA000543	51.4871	43.2705	54.1885	40.4975	48.3256	47.0803
BGIBMGA000544	90.0608	88.2828	84.8363	74.8612	88.5857	81.1204
BGIBMGA000545	26.7602	28.1596	29.5321	29.8888	38.7651	32.5018
BGIBMGA000546	14.2521	14.3267	15.2485	17.5737	16.7001	13.877
BGIBMGA000547	1.90436	4.27911	7.60704	1.11247	2.6785	5.26555
BGIBMGA000548	8.21171	8.20078	8.8313	9.09434	9.14364	9.69709
BGIBMGA000549	88.1546	92.513	88.8427	76.1887	97.041	92.6558
BGIBMGA000550	3.92825	3.99964	3.772	4.08753	3.62586	2.88511
BGIBMGA000551	226.983	222.139	287.245	234.584	272.812	232.893
BGIBMGA000552	279.135	283.607	303.959	310.395	324.492	273.213
BGIBMGA000553	25.7179	22.5366	26.0144	22.5989	49.8202	42.2749
BGIBMGA000554	1.34948	1.76883	1.76229	2.4635	2.60982	2.21546
BGIBMGA000555	3.91166	4.57787	6.91117	4.85576	5.67372	6.42184
BGIBMGA000556	7.7999	4.86844	6.39117	6.32839	3.35214	4.49306
BGIBMGA000557	0.467252	0	0	0	0	0
BGIBMGA000558	1.34723	0.792848	1.06449	0.281075	1.6242	1.19735
BGIBMGA000559	341.291	322.734	322.485	293.017	305.64	294.706
BGIBMGA000560	1.13706	1.36874	0.898422	0.64051	1.02811	0.589494
BGIBMGA000561	2.16017	0.808985	1.99128	1.89285	0.759576	0
BGIBMGA000562	0.610681	0	0	0.267555	0.322099	0.3166
BGIBMGA000563	0	0.19289	0.237395	0.3761	0.0905544	0.623059
BGIBMGA000564	2.80067	2.13154	2.24858	2.2166	2.47787	2.15454
BGIBMGA000565	4.56854	5.54339	8.59116	5.92472	7.51807	5.87389
BGIBMGA000566	0	0	0	0	0	0
BGIBMGA000567	0	0	0	0	0	0
BGIBMGA000568	0	0	0	0.11273	0	0
BGIBMGA000569	0	0	0	0	0	0
BGIBMGA000570	0	0	0	0	0	0
BGIBMGA000571	0	0	0	0	0	0
BGIBMGA000572	30.7108	28.3557	34.1775	31.9988	40.6426	36.0118
BGIBMGA000573	4.56854	3.28497	4.21135	4.00319	3.66265	3.41064
BGIBMGA000574	7.7102	8.41492	7.51352	8.30031	7.20383	6.39561
BGIBMGA000575	0	0	0	0	0	0
BGIBMGA000576	0	0	0.855229	0	0	0
BGIBMGA000577	0	0	0	0.0781399	0.0940694	0
BGIBMGA000578	6.46888	7.79318	7.40001	7.51228	8.79709	6.6266
BGIBMGA000579	3.24119	2.24091	4.25184	3.71397	3.94508	2.32664
BGIBMGA000580	4.47422	3.71546	3.94509	4.26146	3.07812	2.42046
BGIBMGA000581	16.8313	15.6741	17.3407	15.2217	18.7995	14.7455
BGIBMGA000582	13.0056	8.78685	11.5028	12.0892	9.54796	7.28929
BGIBMGA000583	5.69435	6.57533	4.37429	6.3757	7.67545	10.1686
BGIBMGA000584	3.56935	4.65697	5.62532	5.75083	6.68028	5.25299
BGIBMGA000585	0.158176	0	0	0	0.333715	0.328018
BGIBMGA000586	0.379873	0.426787	0	0.166432	0.20036	0
BGIBMGA000587	0.649244	1.06608	0.64452	0.656424	0.474145	0.673184
BGIBMGA000588	14.8636	12.1707	12.6565	10.4856	10.0986	10.318
BGIBMGA000589	32.622	34.0698	36.0011	26.1694	33.443	30.0137
BGIBMGA000590	118.722	125.372	105.186	99.2512	105.766	117.01
BGIBMGA000591	0.0445876	0.100189	0.123305	0.23442	0.141104	0.277391
BGIBMGA000592	0.958486	1.19651	0.589032	0.559916	1.46046	2.87106
BGIBMGA000593	12.8554	10.7106	14.3801	11.138	12.0372	11.2327
BGIBMGA000594	8.42352	4.30175	5.64723	8.05213	10.5014	4.76407
BGIBMGA000595	6.14012	2.95647	4.0429	3.84306	6.47711	2.72851
BGIBMGA000596	6.44594	8.71306	6.12765	6.17778	7.0122	6.78806
BGIBMGA000597	8.27037	9.03367	10.165	11.0717	7.51256	7.14611
BGIBMGA000598	0	0	0	0	0	0
BGIBMGA000599	47.1509	47.1856	44.1841	47.5408	43.7272	43.8711
BGIBMGA000600	2.24763	2.11938	3.62583	3.41144	2.83672	2.24728
BGIBMGA000601	3.63343	3.85537	3.34935	5.12944	3.6199	3.66276
BGIBMGA000602	14.4248	13.2985	17.8778	16.0567	18.6748	13.0603
BGIBMGA000603	8.70467	8.07678	11.617	11.2325	9.73061	9.33998
BGIBMGA000604	0	0	0	0.464546	0.745664	0.183234
BGIBMGA000605	0	0	0	0	0	0
BGIBMGA000606	0	0	0	0	0	0
BGIBMGA000607	0	0	0	0	0	0
BGIBMGA000608	4.83782	3.62353	4.95509	3.88588	6.37917	4.45885
BGIBMGA000609	5.41512	4.97774	4.99174	4.745	3.63511	5.10436
BGIBMGA000610	0.469526	0.131878	0.216408	0.102856	0.247648	0
BGIBMGA000611	1.53155	1.7207	0	0.671011	0	0.794012
BGIBMGA000612	0.37617	0.316971	0.26007	0.247214	0.0992038	0.195021
BGIBMGA000613	0.50783	0.326027	0.2675	0.508555	0.535701	0.376111
BGIBMGA000614	0.0942262	0	0.0868592	0	0.0993976	0
BGIBMGA000615	3.69869	3.47796	4.22483	3.66372	2.33253	2.66788
BGIBMGA000616	105.471	112.142	118.387	107.579	94.7636	100.736
BGIBMGA000617	103.442	98.882	120.795	117.49	163.678	149.167
BGIBMGA000618	36.1829	33.8763	41.6924	46.2368	59.6386	48.4596
BGIBMGA000619	41.1206	49.1092	51.6352	54.7572	58.0642	67.8161
BGIBMGA000620	7.86889	8.31448	10.1897	6.89512	6.71966	4.85658
BGIBMGA000621	5.62645	4.97636	6.73148	6.18895	5.93524	5.58567
BGIBMGA000622	0.0400779	0.0337707	0.0461806	0.0263387	0.0317081	0.0103889
BGIBMGA000623	0	0	0	0	0	0
BGIBMGA000624	0.022639	0	0	0.0198375	0.0477631	0.0469477
BGIBMGA000625	0.518751	0	0.478193	0.227278	0.547221	0.26894
BGIBMGA000626	88.8094	91.7617	92.7646	84.2496	103.79	96.9455
BGIBMGA000627	176.572	193.501	178.332	162.965	158.018	169.577
BGIBMGA000628	33.6997	34.4741	32.4547	31.3944	42.2849	42.6665
BGIBMGA000629	20.4276	17.8581	21.4633	21.2184	18.0773	16.0305
BGIBMGA000630	2.01016	3.04395	2.17526	2.2209	2.67365	2.1749
BGIBMGA000631	0.567574	0.425114	0.348799	0.331558	0.39915	0.980839
BGIBMGA000632	3.84243	4.43689	5.70657	5.7986	6.53033	5.75483
BGIBMGA000633	0	0	0	0	0	0
BGIBMGA000634	0	0	0.423542	0	0.484682	0
BGIBMGA000635	0.269519	0	0	0.236166	0	0
BGIBMGA000636	0	0	0	0	0	0
BGIBMGA000637	1.5397	0.288309	0.946211	1.34916	1.0828	0.798236
BGIBMGA000638	2.50076	2.34134	1.44077	2.64781	2.30826	2.48493
BGIBMGA000639	3.57362	1.60599	3.29422	2.66168	3.39277	2.22323
BGIBMGA000640	3.71106	1.47155	2.21353	1.72155	4.72071	4.41377
BGIBMGA000641	0	0	0	0	0	0
BGIBMGA000642	0	0	0	0	0	0
BGIBMGA000643	0	0	0.068104	0	0	0.0766045
BGIBMGA000644	0	0	0	0	0	0
BGIBMGA000645	0	0	0.0605884	0	0.0693346	0
BGIBMGA000646	19.8211	24.9301	22.0636	18.5698	27.3526	21.5861
BGIBMGA000647	205.986	218.533	223.998	220.29	233.743	223.385
BGIBMGA000648	1209.16	1271.55	1213.5	1302.87	1482.31	1574.57
BGIBMGA000649	0.352145	0.79127	0.649225	0.308567	2.97177	3.28617
BGIBMGA000650	2.03847	3.81704	3.75819	2.38162	0.716783	2.11364
BGIBMGA000651	3.7637	2.30647	2.52323	2.69832	5.05306	2.83817
BGIBMGA000652	0.20617	0	0	0.180657	0	0
BGIBMGA000653	2.6435	0.742493	1.21841	1.44773	0.697145	2.39835
BGIBMGA000654	1.03134	1.28746	0.950706	1.10454	0.241765	0.475276
BGIBMGA000655	2.77263	2.49205	2.89664	2.42952	9.16438	6.13306
BGIBMGA000656	0	0	0	0	0	0
BGIBMGA000657	0.0728758	0	0.0671781	0.0638575	0	0
BGIBMGA000658	0.268021	0	0	0.469707	0	0
BGIBMGA000659	0.222835	0.375534	0.205413	0.292889	0	0
BGIBMGA000660	53.902	55.5403	49.1387	35.75	54.033	47.5525
BGIBMGA000661	32.9247	32.4527	33.5823	34.1261	32.9629	31.5309
BGIBMGA000662	0.826446	0.232129	0.285687	0.633653	0.217951	0
BGIBMGA000663	0	0	0	0	0.394508	0
BGIBMGA000664	187.251	183.736	177.134	157.153	168.776	185.678
BGIBMGA000665	0	0	0	0	0	0
BGIBMGA000666	0.548225	0.205311	0.168454	0.480383	0	0.37896
BGIBMGA000667	434.56	428.689	589.253	572.936	409.831	441.868
BGIBMGA000668	49.6222	56.2668	44.0484	41.0659	36.3511	47.6407
BGIBMGA000669	1.64553	1.17648	2.13741	0.786487	1.49913	0.310219
BGIBMGA000670	0	0	0	0	0	0
BGIBMGA000671	15.1187	12.7871	15.3459	11.3127	13.4397	12.5057
BGIBMGA000672	534.512	542.718	514.481	505.56	485.108	471.03
BGIBMGA000673	3.93827	1.84361	4.23542	3.73849	4.84682	5.10436
BGIBMGA000674	0.30342	0.170447	0.559395	0.531744	0.160036	0.157304
BGIBMGA000675	0	0	0	0	0	0
BGIBMGA000676	1.60813	0.903367	5.18839	2.81824	3.39277	4.16856
BGIBMGA000677	0	0	0	0	0	0
BGIBMGA000678	0.117097	0	0	0	0	0
BGIBMGA000679	160.228	162.935	157.134	134.763	150.207	138.548
BGIBMGA000680	678.607	704.37	792.084	804.499	978.369	914.955
BGIBMGA000681	1.27994	0.331849	0.544554	0.862728	0.519302	0.204175
BGIBMGA000682	27.6132	24.6049	34.5242	20.8587	32.4769	28.9606
BGIBMGA000683	77.2163	77.6208	85.3184	75.8169	80.6244	75.1701
BGIBMGA000684	0.940925	0.576617	0.630807	0.599627	0.721866	0.532157
BGIBMGA000685	0	0	0	0	0	0
BGIBMGA000686	0	0	0	0	0	0
BGIBMGA000687	0	0.168854	0	0	0.158541	0
BGIBMGA000688	20.6276	23.3018	15.7938	15.2106	48.9891	56.3341
BGIBMGA000689	15.71	14.6866	18.3724	17.9779	16.0775	13.5542
BGIBMGA000690	0	0	0	0.136367	0	0
BGIBMGA000691	0.345147	0.344687	0.459567	0.571266	0.28318	0.278346
BGIBMGA000692	0.139383	0.195746	0.144546	0.152668	0.257307	0.0722611
BGIBMGA000693	2.19928	1.84003	1.76852	2.00913	1.92509	1.89223
BGIBMGA000694	134.666	149.348	135.015	112.223	112.767	111.202
BGIBMGA000695	10.6393	11.5411	9.6384	11.573	12.3843	11.6022
BGIBMGA000696	2.50834	2.53632	2.46638	2.2712	2.46961	1.90728
BGIBMGA000697	0	0.318835	0.261599	0	0	0
BGIBMGA000698	2.12357	1.74737	1.98511	1.78215	1.38824	0.96138
BGIBMGA000699	27.891	23.3429	27.0566	25.5541	27.2349	23.0574
BGIBMGA000700	0	0	0	0	0	0
BGIBMGA000701	1740.48	1745.24	1624.54	1472.42	1373.67	1328.75
BGIBMGA000702	0	0	0.226897	0	0	0
BGIBMGA000703	49.0921	51.2239	47.1109	41.0659	45.6346	38.1492
BGIBMGA000704	110.677	119.763	100.225	95.582	86.6279	83.8617
BGIBMGA000705	0.0908546	0	0	0.0398057	0.095841	0.0471024
BGIBMGA000706	0	0	0	0	0	0
BGIBMGA000707	0	0	0	0	0.584961	0
BGIBMGA000708	4.94301	4.88707	7.655	8.74926	9.49003	8.61048
BGIBMGA000709	0.927766	0.347449	0	1.35493	1.63114	0.641318
BGIBMGA000710	118.963	118.853	136.631	140.573	159.419	136.608
BGIBMGA000711	3.08669	3.59634	3.58304	2.80489	3.0149	3.20051
BGIBMGA000712	0	0	0	0.0533759	0	0
BGIBMGA000713	0	0	0	0	0	0
BGIBMGA000714	79.6801	74.0178	82.0578	68.0015	77.2676	60.8879
BGIBMGA000715	462.119	505.29	375.552	411.596	298.404	324.03
BGIBMGA000716	0.888468	1.09801	0.819004	0.700669	1.03095	0.644861
BGIBMGA000717	0.0968751	0	0	0	0.102192	0
BGIBMGA000718	0.581251	0	2.14322	1.01864	0	0.602684
BGIBMGA000719	2.93021	1.8812	2.31524	2.5676	1.54551	2.27869
BGIBMGA000720	3.68743	3.10712	2.26608	1.3463	1.9449	2.23031
BGIBMGA000721	0.337369	0.379035	0.497588	0.413868	0.569416	0.419771
BGIBMGA000722	43.382	43.0675	44.989	38.6689	37.0838	30.6341
BGIBMGA000723	35.3378	38.839	38.9483	31.5033	41.4912	31.0651
BGIBMGA000724	0.114957	0	0.0353232	0.134309	0.0404222	0
BGIBMGA000725	0.293658	0.282793	0.61874	0.110279	0.354028	0.0434981
BGIBMGA000726	0.364104	0.613608	0.167819	0.319047	0.576131	0.943826
BGIBMGA000727	0.648438	0.874226	0.956385	0.454556	0.684026	0.806819
BGIBMGA000728	7.66328	5.4789	8.83016	6.56234	6.98151	6.68174
BGIBMGA000729	0	0	0	0	0	0
BGIBMGA000730	77.6608	44.948	45.5566	40.2115	48.409	31.7218
BGIBMGA000731	1.74076	1.46681	1.8912	1.96115	1.70513	1.61156
BGIBMGA000732	0	0	0	0	0.241192	0
BGIBMGA000733	2.04423	1.37802	2.33666	2.29281	1.81139	1.18698
BGIBMGA000734	0	0	0	0	0	0
BGIBMGA000735	0	0	0	0	0	0
BGIBMGA000736	0	0	0	0	0	0.500228
BGIBMGA000737	0.247404	0.555918	0	0.216788	0.521965	0.256527
BGIBMGA000738	3.19984	3.87157	2.26897	2.15682	2.33686	2.8074
BGIBMGA000739	0	0	0	0	0	0
BGIBMGA000740	0	0	0	0	0	0.574974
BGIBMGA000741	48.8545	50.0854	51.2271	62.8754	66.9965	77.2504
BGIBMGA000742	38.8067	45.7794	50.163	48.379	39.0758	36.3968
BGIBMGA000743	23.553	20.3258	24.4386	22.7321	30.727	24.3035
BGIBMGA000744	48.6652	47.338	43.8893	48.1809	46.2247	42.1589
BGIBMGA000745	20.0425	17.1374	21.255	23.9344	20.7682	14.5287
BGIBMGA000746	1.43189	0.989991	0.710738	1.15818	1.39429	1.37049
BGIBMGA000747	0	0	0.609204	0	0	0
BGIBMGA000748	0.0955323	0.214661	0.0880632	0.16742	0	0
BGIBMGA000749	0.459465	0	0	0	0	0
BGIBMGA000750	1.96914	3.31849	2.26897	3.01955	1.0386	1.02087
BGIBMGA000751	16.3287	16.6775	11.6311	14.9584	11.7442	14.622
BGIBMGA000752	10.7208	10.0374	10.8238	9.61782	12.7902	10.1898
BGIBMGA000753	41.9279	37.7176	39.5007	43.7637	42.7428	39.9981
BGIBMGA000754	23.5441	25.1536	21.9697	21.2634	20.7223	21.1174
BGIBMGA000755	2.92387	5.86602	2.31023	2.56204	4.4062	5.41372
BGIBMGA000756	63.2359	64.3514	64.8475	72.421	50.8916	44.8411
BGIBMGA000757	181.37	169.179	163.874	192.585	140.382	131.074
BGIBMGA000758	68.3454	65.4941	63.8254	55.1906	53.4833	57.6651
BGIBMGA000759	1128.4	1179.07	1037.87	973.942	855.243	908.206
BGIBMGA000760	36.8709	27.3738	38.5025	43.8696	34.1981	26.0186
BGIBMGA000761	0.171077	0	0	0	0	0
BGIBMGA000762	0.853873	0	0	0	0	0
BGIBMGA000763	0	0	0	0	0	0
BGIBMGA000764	0	0	0	0	0	0
BGIBMGA000765	12.3255	10.0011	14.1736	16.5822	10.638	9.74637
BGIBMGA000766	12.0966	6.18627	11.2823	12.5746	13.9944	8.46039
BGIBMGA000767	42.8644	42.3063	45.8887	51.0277	44.3162	39.3985
BGIBMGA000768	59.3808	62.1745	58.9627	61.7049	56.6097	63.6653
BGIBMGA000769	33.4691	34.3279	36.9673	35.8446	35.306	32.8274
BGIBMGA000770	23.1623	21.1157	22.0224	17.9765	21.2921	17.086
BGIBMGA000771	29.5414	26.9816	29.3867	29.6102	25.3337	30.851
BGIBMGA000772	0.594554	0.190852	0.469774	0.595404	0.268793	0.792614
BGIBMGA000773	0.0957218	0.107544	0	0.0838763	0	0
BGIBMGA000774	0.42543	0.477972	0.62747	0.745567	0.538535	0.970459
BGIBMGA000775	0.0859961	0	0	0	0	0.178334
BGIBMGA000776	0.16839	0.0945934	0.388062	0.073776	0.177632	0.261899
BGIBMGA000777	0.181197	0.407151	0.167031	0.198468	0.0477855	0.328788
BGIBMGA000778	167.757	181.495	182.38	170.803	172.723	165.227
BGIBMGA000779	6.71472	4.592	6.86253	8.18613	7.23723	5.07039
BGIBMGA000780	0	0	0	0	0	0
BGIBMGA000781	0	0	0	0	0	0
BGIBMGA000782	0	0	0	0	0	0
BGIBMGA000783	12.7263	6.57818	12.2666	16.2819	12.608	9.18171
BGIBMGA000784	1.48442	0.277959	2.50867	3.25182	0.782947	0.769581
BGIBMGA000785	0	0	0	0	0	0
BGIBMGA000786	140.037	139.46	128.127	120.88	123.79	134.656
BGIBMGA000787	0	0	0	0	0	0
BGIBMGA000788	40.128	44.8306	53.2	59.0646	67.0627	67.0866
BGIBMGA000789	0	0	0	0	0	0
BGIBMGA000790	3.62526	1.56653	3.08476	3.66535	2.64754	2.60234
BGIBMGA000791	2.61193	1.12202	1.91201	2.35602	1.78283	1.59308
BGIBMGA000792	11.1013	10.0202	12.0719	15.63	10.5197	10.106
BGIBMGA000793	119.51	132.671	130.554	138.041	119.247	133.439
BGIBMGA000794	7.26251	7.57662	13.8676	8.182	6.01943	3.76515
BGIBMGA000795	15.6792	7.45278	21.1242	15.8526	22.2651	6.87813
BGIBMGA000796	16.4884	10.6346	19.7027	14.9831	11.5955	10.4478
BGIBMGA000797	11.5554	4.54388	12.516	11.6442	12.4943	8.98613
BGIBMGA000798	22.1922	15.1766	25.4972	26.4915	20.0173	14.6733
BGIBMGA000799	13.5782	13.0593	13.5597	9.46426	10.9596	9.70591
BGIBMGA000800	85.0171	92.8636	96.0966	69.1751	83.633	76.6083
BGIBMGA000801	62.8833	54.3889	49.2258	47.5214	68.7914	63.6497
BGIBMGA000802	1.91516	1.22954	0.756611	0.958949	1.82786	1.13473
BGIBMGA000803	69.6605	63.8267	75.2282	76.0531	70.3921	73.6316
BGIBMGA000804	558.25	567.572	571.782	573.11	479.835	530.241
BGIBMGA000805	1.26957	0.713184	3.51094	3.89363	1.33925	3.29097
BGIBMGA000806	9.98148	9.99215	10.4397	11.5496	8.70691	7.76215
BGIBMGA000807	0.291064	0.572269	0.134154	0.127522	0.153519	0.226347
BGIBMGA000808	54.8157	32.8904	60.994	52.4822	85.8697	44.9121
BGIBMGA000809	72.3657	46.4342	75.2765	87.6438	101.702	72.2463
BGIBMGA000810	230.255	245.552	212.252	199.199	335.422	292.557
BGIBMGA000811	0	1.80673	0.741198	0	0.848193	0
BGIBMGA000812	5.20564	4.77768	6.4883	5.84636	3.48043	4.10521
BGIBMGA000813	46.575	51.3044	42.3742	49.851	50.5715	61.0341
BGIBMGA000814	2.94401	1.97389	2.93269	2.87095	3.0555	1.9694
BGIBMGA000815	5.36042	5.53414	5.87617	8.12467	5.50179	4.95721
BGIBMGA000816	1.12503	0.446107	1.40309	1.97161	2.02449	1.44099
BGIBMGA000817	2.17247	2.35661	2.41695	2.82262	2.76585	0.854426
BGIBMGA000818	7.16492	6.70817	5.94426	8.37102	4.78683	4.20984
BGIBMGA000819	212.454	206.12	199.184	189.14	202.133	214.887
BGIBMGA000820	0	0.304506	0	0	0	0
BGIBMGA000821	0.560975	0.630256	0.344743	0.819257	0.591762	0.58166
BGIBMGA000822	119.694	125.557	123.846	105.952	109.513	103.212
BGIBMGA000823	0	0	0.108468	0.103107	0.124126	0.122007
BGIBMGA000824	0.45513	0.51134	0.419546	0	0	0.235956
BGIBMGA000825	5.15583	7.4476	7.58172	8.82046	9.19415	5.47323
BGIBMGA000826	37.5918	34.1929	35.2762	36.4462	31.3911	29.2189
BGIBMGA000827	1.48618	2.05505	2.63459	1.80314	2.17073	2.60782
BGIBMGA000828	85.8137	82.8613	89.9444	88.9332	73.4747	72.6581
BGIBMGA000829	175.957	170.61	162.456	146.207	133.721	128.073
BGIBMGA000830	6.15878	6.53499	4.10025	8.39477	3.97026	3.54771
BGIBMGA000831	0	0	0	0	0	0
BGIBMGA000832	2.347	2.34387	1.20194	0	1.10036	0.270393
BGIBMGA000833	1.44731	0.903367	0.444719	0.422737	0.339277	0.833713
BGIBMGA000834	7.26398	7.2372	7.32776	6.12488	7.51807	9.52138
BGIBMGA000835	14.3804	14.5928	12.8284	15.4462	11.7442	10.5817
BGIBMGA000836	5.1111	4.20171	4.36675	6.44482	7.10115	5.55809
BGIBMGA000837	0	0	0	0	0	0
BGIBMGA000838	0	0.494995	0	0	0	0
BGIBMGA000839	453.117	407.349	465.02	485.61	417.624	391.544
BGIBMGA000840	0	0.79127	0.649225	0	0.557207	0.730259
BGIBMGA000841	0.176717	0	0	0	0	0
BGIBMGA000842	81.2998	90.3367	71.2374	65.1719	80.5783	77.1184
BGIBMGA000843	0	0	0	0	0	0
BGIBMGA000844	0.0957218	0	0	0.167753	0.100975	0
BGIBMGA000845	5.16097	5.79835	4.75746	5.70203	6.86444	6.74726
BGIBMGA000846	3.13585	2.75527	4.81779	4.016	3.64723	1.91754
BGIBMGA000847	4.59465	3.61347	0.423542	1.20782	4.36213	4.28767
BGIBMGA000848	11.2185	9.2014	10.9705	10.5778	16.2439	9.50919
BGIBMGA000849	7.64167	4.55131	7.80804	7.98682	9.1294	5.44141
BGIBMGA000850	5.55804	4.7458	4.30373	4.091	6.33213	4.37987
BGIBMGA000851	20.5629	22.9544	19.6843	18.1338	21.5524	18.1777
BGIBMGA000852	17.25	8.98115	17.8405	18.4333	11.5394	5.96202
BGIBMGA000853	74.5726	45.3176	79.0266	88.0925	65.8939	46.2091
BGIBMGA000854	6.15456	10.4835	6.95445	5.74087	7.95835	7.20493
BGIBMGA000855	6.99926	6.78369	6.09204	6.7122	8.80937	7.47538
BGIBMGA000856	0.130389	0.146492	0.120194	0.114253	0.137545	0.40559
BGIBMGA000857	1.50762	3.38763	0.694874	0.660526	3.9759	2.34482
BGIBMGA000858	0.106734	0.079944	0.0327964	0.155876	0.0375307	0.11067
BGIBMGA000859	0	0	0	0	0	0
BGIBMGA000860	0	0	0	0	0	0
BGIBMGA000861	9.32714	6.86559	9.19086	8.73656	11.5354	7.33667
BGIBMGA000862	1.03825	1.55529	1.02088	0.66716	1.16824	1.00476
BGIBMGA000863	2.79404	3.34839	3.09071	2.12184	2.06317	2.31766
BGIBMGA000864	24.1219	22.0226	22.0356	21.7081	23.566	19.4233
BGIBMGA000865	81.1631	76.0422	93.1294	83.0553	85.0188	88.864
BGIBMGA000866	44.9501	48.9777	39.1138	45.4994	48.8477	51.2281
BGIBMGA000867	5796.99	5889.61	5201.35	5558.02	5444.23	5984.21
BGIBMGA000868	7.22016	6.63698	6.35313	5.17637	3.80821	4.08349
BGIBMGA000869	0	0	0	0	0	0
BGIBMGA000870	0	0	0	0	0	0
BGIBMGA000871	0.390638	0	0.270072	0.0855742	0.206039	0.911346
BGIBMGA000872	27.3612	23.9563	27.4253	26.5657	27.934	23.544
BGIBMGA000873	9.76363	9.03367	10.0591	5.53584	8.48193	5.35958
BGIBMGA000874	8.67055	8.74226	10.247	8.57162	5.39404	6.68507
BGIBMGA000875	0.181368	0.101883	0.167188	0	0.191322	0.0940278
BGIBMGA000876	0	0.215944	0.177179	0.336842	0	0
BGIBMGA000877	0.460928	0.517854	0.566521	0.403889	0.32415	0.159308
BGIBMGA000878	37.4108	38.7805	42.115	42.3326	36.7668	38.8601
BGIBMGA000879	42.3961	54.202	46.1564	44.8357	50.1205	50.0228
BGIBMGA000880	33.86	32.722	39.7776	40.7863	29.8752	31.8664
BGIBMGA000881	2.1858	1.40329	2.87844	2.32574	2.47046	1.94263
BGIBMGA000882	170.461	158.993	167.017	131.518	127.04	131.541
BGIBMGA000883	0	0	0	0	0	0
BGIBMGA000884	8.7716	9.85491	6.46864	9.22335	11.1036	20.9186
BGIBMGA000885	1.40858	1.58254	1.29845	2.46854	1.48589	2.92104
BGIBMGA000886	1.48442	1.66775	3.42092	3.25182	2.74031	5.77186
BGIBMGA000887	0	0	0	0	0	0
BGIBMGA000888	7.10877	8.1662	7.43653	7.73384	5.72951	4.18237
BGIBMGA000889	0	0	0	0	0	0
BGIBMGA000890	6.05189	6.47858	5.63135	6.15345	6.62494	6.27505
BGIBMGA000891	0	0	0.0823554	0.0782846	0.188487	0.0926348
BGIBMGA000892	14.3785	14.2413	16.568	15.8319	12.8726	10.2007
BGIBMGA000893	12.8243	13.8078	18.3658	19.0633	13.3671	11.5559
BGIBMGA000894	11.8909	10.2688	11.7792	9.46039	11.857	10.7652
BGIBMGA000895	0	0.15333	0.125805	0.059793	0.0719824	0.141507
BGIBMGA000896	72.8885	85.2465	103.263	94.2323	71.3742	72.3239
BGIBMGA000897	209.016	221.822	206.35	191.605	187.535	190.712
BGIBMGA000898	197.134	209.332	193.99	177.355	139.806	150.356
BGIBMGA000899	14.9722	13.3823	10.8573	9.27105	13.4073	11.2465
BGIBMGA000900	12.6888	10.0979	14.8646	17.0253	17.0103	10.2787
BGIBMGA000901	21.4763	12.9385	19.5103	21.8187	21.0133	12.2636
BGIBMGA000902	44.9167	43.4551	43.3218	62.3172	48.2592	51.3165
BGIBMGA000903	269.268	272.551	273.496	242.063	249.329	213.534
BGIBMGA000904	0	0	0.376881	0	0	0.211961
BGIBMGA000905	33.8401	31.5853	35.6735	42.2737	40.8231	35.9876
BGIBMGA000906	26.649	27.8753	27.1067	23.3512	31.0196	28.108
BGIBMGA000907	0.689197	0.154863	0.127063	0.120782	0.290809	0.142922
BGIBMGA000908	1.37186	1.28441	0.843069	1.00175	0.723577	1.8966
BGIBMGA000909	0.857321	0.831856	0.933982	0.921962	1.10991	0.848528
BGIBMGA000910	110.5	101.674	111.679	95.7332	114.106	94.7622
BGIBMGA000911	2.49389	1.1594	2.14036	2.18527	1.81432	0.980839
BGIBMGA000912	2.26143	1.90554	2.60578	2.6421	1.59036	2.14942
BGIBMGA000913	6.83222	4.97374	6.78004	7.36124	7.53813	4.33723
BGIBMGA000914	21.5965	20.7416	24.0823	24.5706	22.7818	16.4335
BGIBMGA000915	12.6493	13.5505	12.4738	10.9551	7.13723	7.01539
BGIBMGA000916	30.6549	32.1824	18.0667	15.8526	27.5663	26.0535
BGIBMGA000917	16.2986	16.4803	13.5219	18.2805	20.9756	15.5476
BGIBMGA000918	624.21	641.778	650.981	549.298	563.242	558.23
BGIBMGA000919	59.3717	58.007	56.0677	46.816	54.61	54.4661
BGIBMGA000920	0	0	0	0	0	0
BGIBMGA000921	100.896	102.351	89.8468	71.6721	107.983	106.14
BGIBMGA000922	46.2514	43.1697	45.3902	35.7892	41.8842	47.0716
BGIBMGA000923	416.757	422.514	401.855	369.258	370.343	387.526
BGIBMGA000924	148.515	157.823	156.742	130.966	123.736	134.62
BGIBMGA000925	138.299	127.977	131.439	103.336	125.25	122.834
BGIBMGA000926	314.816	335.141	314.776	293.758	287.621	300.287
BGIBMGA000927	0	0	0	0	0	0.0790249
BGIBMGA000928	7.02055	6.47188	6.88651	6.38837	6.17155	5.97287
BGIBMGA000929	8.10496	6.07062	7.82706	7.77836	7.73552	10.4047
BGIBMGA000930	61.1621	60.7991	63.6117	58.9032	61.496	45.4443
BGIBMGA000931	88.4722	73.9118	87.4103	70.8979	71.7906	71.1923
BGIBMGA000932	0.0720057	0	0	0	0	0
BGIBMGA000933	0	0	0	0	0	0
BGIBMGA000934	0	0.210085	0	0	0.789016	0.193887
BGIBMGA000935	0	0	0	0	0	0
BGIBMGA000936	209.597	222.274	193.023	164.121	155.882	162.259
BGIBMGA000937	90.9031	81.0416	87.2279	69.3234	79.0374	83.6394
BGIBMGA000938	28.6055	28.9145	29.9235	27.3443	27.0539	25.5693
BGIBMGA000939	0	0.188201	0	0.146784	0	0
BGIBMGA000940	1.30389	0.549345	0.450729	0.714082	0.859655	0.506988
BGIBMGA000941	18.3226	16.2417	13.636	15.9079	14.5404	9.93484
BGIBMGA000942	27.833	29.4463	23.5188	25.4049	25.4458	19.48
BGIBMGA000943	140.346	157.231	171.639	148.482	172.442	172.393
BGIBMGA000944	60.0481	62.2746	49.4395	51.4929	57.9298	61.9963
BGIBMGA000945	0	0	0	0	0	0
BGIBMGA000946	7.57257	7.38094	8.78343	8.26138	7.35335	7.17582
BGIBMGA000947	168.122	186.915	156.595	173.963	152.983	160.679
BGIBMGA000948	113.36	117.882	81.6533	74.3832	87.3221	93.7585
BGIBMGA000949	0.543592	0.305363	0.125273	0.238162	0.573426	0.704546
BGIBMGA000950	78.4499	75.7139	82.6755	76.0173	75.62	65.7569
BGIBMGA000951	2.91485	1.87134	2.19344	1.61589	2.0708	2.03545
BGIBMGA000952	0.35869	0	0.165323	0.157151	0	0.371917
BGIBMGA000953	4.02032	3.61347	5.18839	11.273	9.33012	5.83599
BGIBMGA000954	1.66358	2.49205	7.1564	3.88723	8.18945	12.6494
BGIBMGA000955	33.9297	38.1201	47.8928	40.88	53.6878	32.982
BGIBMGA000956	83.0089	81.1645	68.7155	62.7264	79.155	75.6733
BGIBMGA000957	20.9598	20.9388	20.3271	20.9652	21.9034	20.63
BGIBMGA000958	50.5622	50.1089	46.7108	39.4683	70.5727	61.813
BGIBMGA000959	2948.28	3053.52	2828.41	2745.42	2655.32	2836.49
BGIBMGA000960	0	0	0	0.274504	0	0
BGIBMGA000961	0	0	0	0	0	0
BGIBMGA000962	0.482438	0	0.444719	0.845473	1.01783	0
BGIBMGA000963	1.41894	0.797088	1.1118	1.11901	1.42197	0.220689
BGIBMGA000964	14.9297	13.1138	11.3966	11.0279	10.1002	9.33929
BGIBMGA000965	2.13667	2.90594	2.5916	1.67518	3.44022	2.04056
BGIBMGA000966	0.530152	0.119125	0.195481	0.278728	0.447398	0.989461
BGIBMGA000967	2.83787	0.637671	2.0928	2.48669	2.99362	3.53102
BGIBMGA000968	0	0	0	0	0	0
BGIBMGA000969	0	0	0	0	0	0
BGIBMGA000970	62.0591	63.5642	71.9636	63.7948	65.6964	57.7536
BGIBMGA000971	361.997	354.019	341.159	317.792	270.473	298.737
BGIBMGA000972	3.96524	4.45496	3.04602	5.21182	0	4.11146
BGIBMGA000973	6.03048	3.72639	4.72514	4.49158	3.4988	4.68963
BGIBMGA000974	8.7716	5.63138	5.77557	6.58811	8.59208	5.52199
BGIBMGA000975	5.46302	4.10621	5.21321	5.02295	5.88459	4.42785
BGIBMGA000976	23.2663	21.2223	22.9033	21.1945	21.7313	17.5728
BGIBMGA000977	93.3241	77.7488	80.1952	71.7266	61.7373	74.2141
BGIBMGA000978	0	0	0	0	0.320073	0
BGIBMGA000979	9.23227	8.96868	12.4777	9.61042	13.327	8.34912
BGIBMGA000980	61.0357	41.8834	52.2208	56.0446	53.2048	50.0228
BGIBMGA000981	0.153034	0.214917	0.176336	0.234668	0.201791	0.277684
BGIBMGA000982	0	0	0	0	0	0
BGIBMGA000983	0	0	0	0	0	0
BGIBMGA000984	0	0	0	0	0	0
BGIBMGA000985	0	0	0	0	0	0
BGIBMGA000986	0.309255	1.04235	0.570153	1.35493	0.652456	1.60329
BGIBMGA000987	19.1444	12.9052	24.7066	24.1564	15.3482	16.6743
BGIBMGA000988	37.876	35.8842	49.1734	40.8084	54.3314	46.555
BGIBMGA000989	0.650966	0.406312	0.466722	0.253515	0.534094	0.299987
BGIBMGA000990	112.9	115.109	120.578	101.399	121.37	101.936
BGIBMGA000991	91.7809	89.1248	94.6384	87.8124	79.3371	70.2556
BGIBMGA000992	0.22439	0.252102	0.206846	0.294933	0.355057	0.348996
BGIBMGA000993	0	0.122077	0	0	0.114621	0
BGIBMGA000994	0	0	0	0	0	0
BGIBMGA000995	119.364	108.404	113.163	87.7228	94.3764	90.6516
BGIBMGA000996	7.16119	5.50489	7.64361	6.275	9.93976	6.64365
BGIBMGA000997	0	0	0	0.14781	0	0
BGIBMGA000998	4.63141	6.07062	5.6924	9.13111	6.92125	5.20237
BGIBMGA000999	2.86597	2.14661	3.52253	4.18551	3.77908	3.46692
BGIBMGA001000	13.344	10.0908	8.5159	6.29608	3.7898	6.38589
BGIBMGA001001	11.4393	14.5284	17.8805	18.9578	18.1006	24.4957
BGIBMGA001002	0.119121	0	0	0.104379	0	0
BGIBMGA001003	0	0.128746	0.105634	0	0	0
BGIBMGA001004	0.569809	0.640181	0.0875431	0	0.801442	0.88623
BGIBMGA001005	0.279674	0.157107	0.773424	0.735194	1.03258	2.02991
BGIBMGA001006	1.10905	1.24602	1.02234	1.45771	0.584961	1.14995
BGIBMGA001007	61.7208	61.4436	53.0542	48.4921	66.1384	66.3595
BGIBMGA001008	79.8119	76.6442	80.0659	64.3873	104.041	104.669
BGIBMGA001009	58.1159	53.8719	57.2555	53.2926	47.6682	46.1842
BGIBMGA001010	1.39548	2.23975	2.94029	1.57216	2.10296	1.44694
BGIBMGA001011	38.9743	39.3694	35.4739	34.4589	41.2614	38.0086
BGIBMGA001012	0	0.082625	0.203378	0.128883	0.465472	0.0762542
BGIBMGA001013	0.400918	0.300288	0.739145	0.117102	0.704869	0.692836
BGIBMGA001014	41.3845	49.5781	49.4249	34.3599	49.9268	41.7252
BGIBMGA001015	89.1462	102.218	82.418	63.4105	114.783	118.532
BGIBMGA001016	0.31125	0	0	0.272733	0.656665	0
BGIBMGA001017	0	0	0	0.313138	0	0.370539
BGIBMGA001018	40.6068	37.6693	30.7354	30.5219	35.7616	38.8208
BGIBMGA001019	19.0678	18.5835	19.4829	15.903	21.0836	17.1507
BGIBMGA001020	0	0.371247	0	0	0	0
BGIBMGA001021	0	0	0	0	0	0
BGIBMGA001022	1.7681	1.70268	3.02688	0.442656	0.799344	0.523799
BGIBMGA001023	9.72356	11.3446	4.82641	10.4865	9.86271	7.75547
BGIBMGA001024	14.0522	14.4054	13.6102	14.1858	13.4572	13.4961
BGIBMGA001025	40.2491	36.8574	33.5445	41.549	27.336	31.7287
BGIBMGA001026	0.19414	0.65435	0.447403	0.510346	0.81918	0.100649
BGIBMGA001027	40.7253	42.5873	40.7178	40.0776	36.6816	39.3036
BGIBMGA001028	4.69399	3.71113	5.12829	4.34162	5.50179	3.78551
BGIBMGA001029	8.68389	8.1303	8.67202	9.93431	10.1783	5.25239
BGIBMGA001030	0	0.827512	0	0.3227	0	0.381853
BGIBMGA001031	1.15901	0.976613	0.667746	0.63474	0.61131	0.300437
BGIBMGA001032	60.6716	59.5349	63.2472	50.5923	61.5433	54.5866
BGIBMGA001033	3.63343	2.94823	2.9772	4.06818	3.83284	3.3488
BGIBMGA001034	0.143157	0	0	0	0	0
BGIBMGA001035	213.759	209.729	259.81	229.085	163.389	155.041
BGIBMGA001036	69.11	72.8236	61.1148	57.5752	70.2491	69.2033
BGIBMGA001037	61.6829	59.1747	75.3686	76.3324	52.1649	49.1466
BGIBMGA001038	15.6968	15.607	18.7226	16.1273	13.4371	12.0117
BGIBMGA001039	6.36818	7.80509	5.51452	5.07284	9.16048	10.8049
BGIBMGA001040	0.255258	0.286783	0.235301	0	0	0.794012
BGIBMGA001041	44.6208	43.2759	39.7845	34.1977	41.7056	46.0025
BGIBMGA001042	5.29126	3.24712	5.69732	5.41571	4.69047	4.01104
BGIBMGA001043	2983.48	3078.21	2892.27	2710.38	2633.91	2760.25
BGIBMGA001044	32.256	36.5548	34.3882	20.8911	34.3222	36.9354
BGIBMGA001045	0	0	0	0	0	0
BGIBMGA001046	0.530152	0.595626	0.977404	0	0.559248	1.6491
BGIBMGA001047	0	0	0	0	0	0
BGIBMGA001048	6.8574	4.07875	7.99453	7.77609	9.9996	5.06083
BGIBMGA001049	0	0	0	0	0	0
BGIBMGA001050	0	0	0	0	0	0
BGIBMGA001051	13.9837	10.9975	9.02328	12.8659	29.5024	20.2991
BGIBMGA001052	0	0.294576	0.241695	0.229748	0.553169	0
BGIBMGA001053	0	0	0	0	0	0
BGIBMGA001054	48.4893	51.3057	53.5247	48.1898	47.0067	50.6592
BGIBMGA001055	23.4207	21.8226	25.8558	18.4333	22.6349	22.3939
BGIBMGA001056	6.63	9.66761	7.41198	6.7984	5.2082	6.28941
BGIBMGA001057	10.63	5.51207	12.0602	9.31454	5.17541	11.022
BGIBMGA001058	11.3225	12.7209	16.3366	16.3918	7.78953	14.8027
BGIBMGA001059	8.4274	9.87986	5.40418	5.67216	6.95733	6.9652
BGIBMGA001060	736.461	789.14	703.12	689.001	639.883	701.504
BGIBMGA001061	30.4868	30.7904	31.2424	30.906	31.2192	28.6685
BGIBMGA001062	82.2517	84.8572	87.8502	73.1127	66.743	67.6537
BGIBMGA001063	0.194924	0.109499	0.0898422	0	0.102811	0
BGIBMGA001064	5.19291	4.79914	6.71711	7.77953	7.95181	5.12386
BGIBMGA001065	0	0	0	0	0	0
BGIBMGA001066	0	0	0	0	0	0
BGIBMGA001067	0	0	0	0	0	0
BGIBMGA001068	0	0.189518	0.155496	0	0.177943	0
BGIBMGA001069	8.5603	10.6366	9.61555	10.4815	10.1066	8.22936
BGIBMGA001070	147.363	169.504	151.474	150.904	150.824	150.675
BGIBMGA001071	0	0	0.105885	0	0	0
BGIBMGA001072	4.63719	3.3936	4.1962	4.92075	2.37853	2.64671
BGIBMGA001073	61.9217	57.6566	54.1482	59.9264	49.3257	52.8812
BGIBMGA001074	5.43228	4.06878	5.76267	7.25339	6.68549	5.18556
BGIBMGA001075	94.3145	104.009	96.9568	111.492	103.273	118.297
BGIBMGA001076	60.9318	55.8596	45.5599	55.2014	51.6697	58.2834
BGIBMGA001077	83.4528	81.4713	77.7568	82.7094	75.073	88.5496
BGIBMGA001078	27.0044	13.2948	29.0885	38.8173	35.8481	21.708
BGIBMGA001079	39.5619	22.501	37.9694	47.2013	41.9413	31.3537
BGIBMGA001080	262.858	194.888	256.04	375.801	208.431	187.218
BGIBMGA001081	422.331	325.212	390.04	424.123	332.047	293.576
BGIBMGA001082	85.4153	89.1519	76.064	85.0094	76.1983	95.3986
BGIBMGA001083	30.0459	23.9254	31.6229	30.8062	30.878	26.0953
BGIBMGA001084	162.219	176.393	167.353	152.562	118.855	124.142
BGIBMGA001085	0.188269	0.15864	0.347098	0.329941	0.248252	0.0976054
BGIBMGA001086	32.6573	24.1824	25.3148	17.5598	31.3179	15.3916
BGIBMGA001087	80.2053	77.2379	91.7233	68.6947	79.5181	66.2802
BGIBMGA001088	16.6824	13.6771	17.0406	13.4328	26.1592	18.7001
BGIBMGA001089	49.121	32.5212	46.0891	46.8853	39.788	38.1992
BGIBMGA001090	45.7788	43.9155	50.3149	57.3935	63.5216	42.7202
BGIBMGA001091	0.841838	0.873052	0.537244	0.737661	0.136622	0.470013
BGIBMGA001092	0	0	0	0.215682	0	0
BGIBMGA001093	23.0045	25.4026	25.326	20.8489	29.3979	31.622
BGIBMGA001094	0	0	0	0	0	0
BGIBMGA001095	0	0	0	0	0	0
BGIBMGA001096	6.91982	6.95319	5.95953	5.86423	6.39143	4.86754
BGIBMGA001097	45.8238	42.7126	48.8615	50.4138	39.0333	33.1057
BGIBMGA001098	0.423191	0.832048	0.682683	0.648938	0.446417	0
BGIBMGA001099	0	0	0	0	0	0
BGIBMGA001100	4.10757	4.61486	4.45461	4.94016	4.16308	2.75585
BGIBMGA001101	0.631464	0.56756	0.582093	0.663984	1.19902	1.3095
BGIBMGA001102	8.04064	7.65352	9.05909	7.92631	7.53949	6.60023
BGIBMGA001103	225.54	207.661	224.861	192.874	226.149	200.404
BGIBMGA001104	24.5451	28.5274	20.2854	24.4742	18.7495	16.6743
BGIBMGA001105	22.2284	24.0487	25.0439	18.9005	20.1482	21.3408
BGIBMGA001106	2258.11	2271.74	2137.99	2197.17	1869.31	2017.79
BGIBMGA001107	41.8213	43.2945	46.1241	45.2839	41.5956	33.9164
BGIBMGA001108	0.321625	0.722693	0	0.281824	0.678554	0
BGIBMGA001109	0.720057	0.808985	0	0.63095	0	0
BGIBMGA001110	0	0	0	0	0	0
BGIBMGA001111	0	0	0	0	0	0
BGIBMGA001112	0	0	0	0	0.201951	0
BGIBMGA001113	0	0	0	0	0	0
BGIBMGA001114	0	0	0	0	0	0
BGIBMGA001115	54.9922	49.0399	47.3838	47.8095	49.074	51.0649
BGIBMGA001116	45.6765	44.7076	40.1332	36.7434	46.1522	46.9171
BGIBMGA001117	135.815	121.463	141.488	147.679	142.513	136.283
BGIBMGA001118	315.778	314.175	309.686	317.283	299.242	302.683
BGIBMGA001119	355.2	374.897	417.375	356.47	342.945	324.134
BGIBMGA001120	6.32706	9.77413	5.10333	8.31613	6.6743	8.20045
BGIBMGA001121	0.883856	0.413756	0.33948	0.6454	0.388485	0.381853
BGIBMGA001122	0	0	0	0	0	0
BGIBMGA001123	80.7904	55.6582	91.7759	99.0592	78.0337	54.7015
BGIBMGA001124	551.26	564.283	617.759	613.202	543.165	532.154
BGIBMGA001125	18.8427	19.1623	19.1663	21.7773	18.3347	18.1901
BGIBMGA001126	47.5993	55.133	52.2799	54.4556	57.0102	59.8555
BGIBMGA001127	0	0	0	0	0	0
BGIBMGA001128	1.37839	1.54863	1.90594	1.20782	3.63511	0.714611
BGIBMGA001129	2.36912	2.66171	2.51478	2.07594	3.10499	1.71209
BGIBMGA001130	54.2402	56.3456	38.9443	44.662	33.6402	32.3594
BGIBMGA001131	70.5694	71.5005	86.5783	65.2094	58.7419	60.0007
BGIBMGA001132	212.24	210.988	192.513	183.99	187.513	162.322
BGIBMGA001133	0	0	0	0	0	0
BGIBMGA001134	0	0	0	0	0	0
BGIBMGA001135	5.03245	3.09881	3.43464	3.43447	4.23671	4.56577
BGIBMGA001136	280.253	295.155	266.427	255.179	262.323	276.944
BGIBMGA001137	52.8023	52.4949	50.4248	46.268	48.0865	48.0534
BGIBMGA001138	32.4008	33.9934	37.4442	29.6438	35.9382	30.1372
BGIBMGA001139	4.88545	6.40361	5.44171	6.42132	9.87769	5.27666
BGIBMGA001140	1.87268	1.40264	2.21949	2.50048	1.97546	1.38695
BGIBMGA001141	7.38426	5.25428	8.39521	9.92137	7.27022	8.03937
BGIBMGA001142	49.9399	47.7443	48.12	45.9891	47.4126	42.3044
BGIBMGA001143	14.8658	13.3142	10.6655	9.64675	10.7257	9.52468
BGIBMGA001144	11.8057	14.0524	13.5886	11.8545	10.7034	9.72665
BGIBMGA001145	1.62084	0.642712	1.84567	1.08608	1.50864	1.28517
BGIBMGA001146	7.14259	7.18001	9.35643	8.67434	12.9542	10.3943
BGIBMGA001147	0.207055	0	0.0954333	0.090716	0.109209	0
BGIBMGA001148	6.23149	6.54941	3.15009	2.28982	1.48434	1.87585
BGIBMGA001149	0	0.210493	0	0	0.395274	0.0971316
BGIBMGA001150	41.5698	34.9207	59.0615	52.9674	51.0927	47.2547
BGIBMGA001151	3.60879	2.77412	1.92595	1.83075	3.20577	3.15104
BGIBMGA001152	36.6766	38.3535	36.9299	34.6924	31.8444	31.0083
BGIBMGA001153	0.709468	1.32848	0.435999	0.414448	0.748405	0.735629
BGIBMGA001154	30.5009	30.0911	32.3998	27.3187	27.7185	25.4056
BGIBMGA001155	7.66881	6.73609	8.09749	6.47545	6.61885	7.3733
BGIBMGA001156	0	0	0	0	0	0
BGIBMGA001157	20.8277	18.8633	15.6729	17.3192	10.0886	9.91641
BGIBMGA001158	0	0	0	0	0	0
BGIBMGA001159	86.5268	81.5727	78.3237	72.6645	80.6416	92.2062
BGIBMGA001160	34.6968	33.0803	45.7462	48.1484	53.5893	45.8662
BGIBMGA001161	43.4194	58.2672	51.8839	51.0807	84.3952	98.3781
BGIBMGA001162	0.95275	0.486553	0.718577	0.607162	5.0252	3.41268
BGIBMGA001163	0	0	0	0	0	0
BGIBMGA001164	0	0	0	0	0	0
BGIBMGA001165	97.1172	96.5556	94.0222	93.7193	89.9942	78.9103
BGIBMGA001166	38.0738	38.4696	38.6303	35.5565	46.3631	42.4982
BGIBMGA001167	93.15	94.9955	113.837	107.412	81.6185	87.2515
BGIBMGA001168	291.343	296.879	285.746	308.749	287.422	292.26
BGIBMGA001169	7.77261	10.0876	8.27672	6.5759	11.592	11.672
BGIBMGA001170	0	0.467259	0	0	0	0
BGIBMGA001171	0.423191	0.713184	0.780209	1.29788	0.446417	0.438796
BGIBMGA001172	0.536042	0.602245	0.988265	0.313138	1.31941	0.18527
BGIBMGA001173	0	0.169912	0	0.132519	0.159535	0
BGIBMGA001174	30.4002	34.8972	33.9124	25.287	31.3715	32.8917
BGIBMGA001175	94.5332	106.324	103.547	84.6375	113.394	106.338
BGIBMGA001176	153.813	149.534	134.201	113.144	124.535	140.064
BGIBMGA001177	71.9392	78.2681	80.6436	83.3016	57.7904	62.6022
BGIBMGA001178	46.8522	47.9479	55.5899	56.5004	62.6358	69.2623
BGIBMGA001179	49.8792	59.2547	97.2352	102.102	98.3329	91.5671
BGIBMGA001180	64.5669	66.428	100.647	113.471	108.671	96.2844
BGIBMGA001181	0	0	0.570153	0	0	0
BGIBMGA001182	144.841	141.123	202.302	208.287	219.68	226.185
BGIBMGA001183	32.7175	32.1751	33.6513	29.8724	29.3757	23.9108
BGIBMGA001184	0	0	0	0	0	0
BGIBMGA001185	20.555	20.105	22.849	17.5875	23.0861	18.9309
BGIBMGA001186	167.327	183.875	156.496	146.62	135.281	149.435
BGIBMGA001187	1.84886	1.81755	2.39669	3.24014	2.07223	1.85713
BGIBMGA001188	82.0624	87.1536	88.1713	79.4074	82.3357	77.0822
BGIBMGA001189	55.6997	59.6222	72.7722	56.493	46.2651	44.111
BGIBMGA001190	0.380472	0.598445	0.42087	0.333389	1.3646	0.631202
BGIBMGA001191	17.5432	14.5853	15.5247	17.3706	22.0222	21.1005
BGIBMGA001192	45.8905	42.6345	40.6755	30.1587	52.4431	56.7331
BGIBMGA001193	0	0.459339	0.18844	0.358251	1.5095	0.423922
BGIBMGA001194	21.5735	18.7584	22.0537	19.8663	18.5397	18.1777
BGIBMGA001195	102.878	113.07	91.889	76.9885	100.772	124.229
BGIBMGA001196	0.450877	0.25328	0.207813	0.592622	1.18906	0.935005
BGIBMGA001197	84.6067	84.6401	87.5333	70.5087	75.6727	75.2208
BGIBMGA001198	7.22817	8.68743	9.60717	9.72147	5.85164	5.92604
BGIBMGA001199	0	0	0	0	0	0
BGIBMGA001200	0	0	0	0	0	0
BGIBMGA001201	0	0	0	0	0	0
BGIBMGA001202	2.4215	1.46492	1.97462	1.95863	1.2772	1.44854
BGIBMGA001203	0	0	0.626365	0.893106	0	0
BGIBMGA001204	31.4098	35.9809	40.4978	46.591	21.2229	23.4149
BGIBMGA001205	39.7145	38.7799	43.1205	35.7341	36.6925	42.0081
BGIBMGA001206	345.163	352.364	354.119	331.655	302.791	294.827
BGIBMGA001207	4.06876	3.26518	2.67903	1.01864	6.74467	2.41074
BGIBMGA001208	44.3005	40.9111	38.565	30.0181	38.5424	35.2651
BGIBMGA001209	111.279	107.765	127.437	105.285	89.9004	86.596
BGIBMGA001210	76.2383	80.5167	78.1054	79.1507	58.5696	54.1833
BGIBMGA001211	53.9871	50.8466	51.6298	48.1517	58.4041	54.7868
BGIBMGA001212	51.6898	66.8726	69.3069	55.9989	51.5525	56.1944
BGIBMGA001213	0	0	1.28904	0.612662	0	0
BGIBMGA001214	2.23351	5.0187	7.00021	7.43704	11.3092	11.1162
BGIBMGA001215	0	0	0	0	0	0
BGIBMGA001216	0	0	0	0	0	0
BGIBMGA001217	48.2438	49.4659	50.7325	37.759	46.9388	51.4797
BGIBMGA001218	100.79	93.3873	118.239	96.8122	91.4959	84.6402
BGIBMGA001219	29.1707	27.5737	26.1143	22.4886	31.3634	32.7184
BGIBMGA001220	10.2815	10.9589	13.9734	8.08513	11.2629	8.74715
BGIBMGA001221	28.7334	39.4559	32.0459	29.5294	39.6655	36.4136
BGIBMGA001222	57.7406	54.8422	47.9736	39.1115	58.7056	57.1126
BGIBMGA001223	179.31	183.193	168.344	144.42	164.469	148.995
BGIBMGA001224	0	0	0	0	0	0
BGIBMGA001225	0	0	0	0	0	0
BGIBMGA001226	0.170875	0.0639929	0	0.0998198	0.180253	0.118118
BGIBMGA001227	0	0	0	0	0	0
BGIBMGA001228	0	0	0	0	0	0
BGIBMGA001229	0	0	0	0	0	0
BGIBMGA001230	0	0	0.0882379	0.0838763	0	0.0992515
BGIBMGA001231	0	0	0	0.0791642	0	0.0936756
BGIBMGA001232	623.371	626.097	565.529	540.238	501.302	574.277
BGIBMGA001233	39.3859	41.9399	38.4937	38.3928	34.5395	31.8178
BGIBMGA001234	15.0396	20.1886	12.9635	15.9168	9.68382	10.7336
BGIBMGA001235	44.9309	46.0601	54.9696	50.2567	50.4547	51.5256
BGIBMGA001236	167.805	147.524	158.552	120.572	171.261	147.458
BGIBMGA001237	5.31021	6.2199	3.43694	3.46506	3.21797	3.63163
BGIBMGA001238	95.8547	88.4141	103.076	97.9813	79.008	68.9089
BGIBMGA001239	69.4034	75.8828	67.5661	63.4847	55.7129	59.1497
BGIBMGA001240	0.318441	0.357769	0	0.139517	0.167959	0.330183
BGIBMGA001241	57.1751	56.176	60.938	50.9337	47.1075	46.6829
BGIBMGA001242	131.622	127.509	143.014	135.945	131.338	116.28
BGIBMGA001243	2222.76	2448.89	2154.5	2274.18	2021.29	2387.53
BGIBMGA001244	5.85957	7.68045	6.48174	7.27381	5.46003	4.86051
BGIBMGA001245	0.534064	0.600022	0.492309	1.01394	0.845063	1.19981
BGIBMGA001246	4.29702	3.94994	3.42092	3.08067	3.7087	2.43026
BGIBMGA001247	3.53722	3.6429	3.62297	2.58291	3.73136	3.15826
BGIBMGA001248	0.0690183	0.0775422	0.0636222	0.0604774	0.0728062	0
BGIBMGA001249	72.7414	74.1267	77.7219	70.061	65.6358	69.3462
BGIBMGA001250	11.9811	12.0249	14.4313	14.6978	13.4812	13.4167
BGIBMGA001251	24.5354	27.2559	24.1419	29.9539	26.4636	27.4411
BGIBMGA001252	141.833	139.623	125.558	115.618	129.477	131.332
BGIBMGA001253	30.5293	24.5603	34.3962	23.7789	34.5904	33.2182
BGIBMGA001254	2.93836	2.07288	1.95273	1.97596	1.51377	1.27537
BGIBMGA001255	2.22175	3.56592	3.51094	2.98975	1.75777	1.39866
BGIBMGA001256	0.054298	0.030502	0	0	0.0572781	0.0281501
BGIBMGA001257	17.4412	15.9283	14.3852	12.0654	20.6579	16.3922
BGIBMGA001258	221.264	201.287	244.798	221.745	233.639	213.734
BGIBMGA001259	2.13686	1.66207	2.87893	2.80864	1.30047	1.87479
BGIBMGA001260	0.869258	0.976613	2.00324	0.761688	0.916965	0.901311
BGIBMGA001261	4.91477	4.8236	2.55167	2.52454	4.52899	3.16303
BGIBMGA001262	8.82509	9.03367	9.039	11.6854	10.5507	9.76054
BGIBMGA001263	1.79892	0.551207	1.20602	0.716503	0.345028	1.01741
BGIBMGA001264	64.5143	55.6899	62.6095	56.0333	80.0295	70.0319
BGIBMGA001265	229.622	208.138	254.858	249.651	331.996	284.308
BGIBMGA001266	43.0587	37.9921	46.7578	52.9409	44.4707	42.5427
BGIBMGA001267	96.9113	99.3604	112.522	110.765	117.369	112.62
BGIBMGA001268	13.07	10.5453	16.6843	16.8982	13.0777	10.6622
BGIBMGA001269	24.8177	24.7557	29.933	36.3797	23.9778	28.3783
BGIBMGA001270	4.92542	5.24993	5.47167	5.75453	7.1941	5.23799
BGIBMGA001271	8.63148	9.75521	11.1772	10.5797	10.3517	10.4414
BGIBMGA001272	9.80565	8.73989	7.29146	8.3058	7.24067	7.52375
BGIBMGA001273	2.07055	3.95465	2.48127	0.725728	1.74735	1.50283
BGIBMGA001274	0.203991	0	0.0940209	0.178747	0.107593	0
BGIBMGA001275	2.9417	2.3796	1.19315	2.26834	1.24126	1.8301
BGIBMGA001276	6.30638	6.84906	5.81332	4.69707	3.32625	4.14132
BGIBMGA001277	0	0	0	0	0	0
BGIBMGA001278	147.747	142.993	113.667	113.193	140.789	153.524
BGIBMGA001279	42.9809	43.3616	39.2161	42.2737	42.5639	42.7467
BGIBMGA001280	46.9221	43.0646	49.3455	46.9064	52.983	50.708
BGIBMGA001281	22.5379	21.152	20.8592	20.3834	18.3324	14.7347
BGIBMGA001282	77.5347	75.2919	75.5688	66.6684	73.7545	69.0164
BGIBMGA001283	145.421	147.894	168.57	151.38	111.234	111.003
BGIBMGA001284	0	0.446107	0.366024	0.347931	0	0.41171
BGIBMGA001285	0	0	0.555899	0	0	0
BGIBMGA001286	1.3872	1.55852	0.994579	0.540239	1.30074	0.958903
BGIBMGA001287	0.459465	1.03242	2.54125	1.61043	4.36213	1.42922
BGIBMGA001288	0.95218	1.06978	1.3166	1.39058	2.17628	2.79733
BGIBMGA001289	1.98651	1.91301	2.35439	2.73536	4.19107	4.41377
BGIBMGA001290	7.6386	6.17301	6.54725	7.51532	7.7751	6.25285
BGIBMGA001291	2.08519	1.91677	1.31057	2.07631	2.89952	1.86725
BGIBMGA001292	54.1512	52.8193	39.4802	43.7834	55.046	46.1945
BGIBMGA001293	5.38536	3.4454	4.48166	4.91554	5.36531	3.10219
BGIBMGA001294	8.20842	6.61212	9.77954	9.22828	7.35191	5.78112
BGIBMGA001295	2.68021	1.33832	3.0197	1.56569	2.82731	2.47026
BGIBMGA001296	9.34082	8.64926	8.32665	7.01563	1.40764	1.7029
BGIBMGA001297	1.6604	3.21274	2.8911	3.07151	2.62729	1.91292
BGIBMGA001298	0.342155	0	0	0.599627	0	0
BGIBMGA001299	0.336585	0	0.206846	0	0	0
BGIBMGA001300	1.03012	0.964448	0.474789	1.05308	1.08665	1.0681
BGIBMGA001301	16.3538	18.3736	16.2597	14.023	23.9055	24.5875
BGIBMGA001302	1591.46	1802.71	1462.21	1626.52	1640.49	1873.44
BGIBMGA001303	90.7735	97.2151	93.6845	84.1897	84.6471	88.3651
BGIBMGA001304	0	0	0	0	0	0
BGIBMGA001305	0	0	0	0	0	0
BGIBMGA001306	0	0	0	0	0	0
BGIBMGA001307	269.543	273.108	294.088	258.551	228.848	242.691
BGIBMGA001308	0.43858	1.23186	1.21287	0.384306	0.462651	0.682129
BGIBMGA001309	44.7654	51.6533	44.0537	48.237	33.0237	36.0666
BGIBMGA001310	11.8681	12.6005	12.8	9.35949	12.5194	13.5978
BGIBMGA001311	3.36585	1.89077	2.06846	1.96622	4.7341	1.74498
BGIBMGA001312	29.174	16.3086	28.7296	30.4271	28.5233	19.1828
BGIBMGA001313	1.22802	0.492746	0.40429	0.307445	0.647711	0.454752
BGIBMGA001314	0	0	0	0	0	0
BGIBMGA001315	23.3972	22.5648	29.5843	27.3962	26.8655	25.3334
BGIBMGA001316	0.720057	0.134831	0	0.210317	0.253192	0.497739
BGIBMGA001317	0.337369	0.379035	0.155496	0	0.177943	0.174905
BGIBMGA001318	2222.52	2551.95	2126.12	2483.14	2131.87	2663.54
BGIBMGA001319	2187.7	2460.05	2016.06	2305.89	2101.48	2342.4
BGIBMGA001320	0	0	0	0	0	0
BGIBMGA001321	6.92105	7.77582	8.25639	8.9185	7.9451	5.27666
BGIBMGA001322	5.78926	5.78155	5.92959	7.32744	2.03566	5.33576
BGIBMGA001323	73.9738	70.7814	70.283	61.0067	67.6558	59.2427
BGIBMGA001324	1048.54	1138.47	1357.43	1368.81	1124.98	1242.13
BGIBMGA001325	1.48769	0.716326	0.391823	1.30359	1.12096	2.42401
BGIBMGA001326	31.5193	41.3742	33.5022	28.7461	33.5884	34.6825
BGIBMGA001327	100.651	115.007	98.1994	81.9723	114.958	110.71
BGIBMGA001328	0.105566	0	0.0973127	0	0	0.109459
BGIBMGA001329	0	0	0	0	0	0
BGIBMGA001330	45.487	42.9191	43.2618	43.5965	46.4602	41.0391
BGIBMGA001331	19.1676	18.7973	26.9527	26.7591	19.7055	19.0322
BGIBMGA001332	3.8789	6.26455	2.23477	1.48701	2.55737	7.28975
BGIBMGA001333	2.141	2.24505	1.31574	1.50084	0.4517	0.147996
BGIBMGA001334	8.83337	8.58835	8.8474	9.52646	9.22858	8.98296
BGIBMGA001335	62.2606	61.0688	69.4874	54.1274	57.167	58.5571
BGIBMGA001336	19.4245	20.6823	19.4272	20.8031	17.1424	13.2955
BGIBMGA001337	12.241	13.2134	10.1776	10.5158	5.06384	7.96382
BGIBMGA001338	18.7175	21.0292	20.1703	21.5988	15.5734	17.9043
BGIBMGA001339	149.095	153.89	140.79	140.417	151.14	151.577
BGIBMGA001340	62.5683	60.5787	63.5313	53.523	48.0405	49.0419
BGIBMGA001341	25.3225	23.2995	25.7575	20.0848	20.4948	21.2767
BGIBMGA001342	289.045	315.357	377.722	396.75	336.413	363.802
BGIBMGA001343	51.8263	49.3721	36.5462	27.4151	42.8295	44.3271
BGIBMGA001344	25.6295	19.9023	20.6725	22.9533	17.2952	16.2183
BGIBMGA001345	3.0631	3.4414	2.82361	0.671011	0.807803	3.17605
BGIBMGA001346	0.801589	0.600391	0.629448	0.572321	0.375815	0.615665
BGIBMGA001347	4.80255	3.43361	2.81722	2.86925	5.98724	7.69581
BGIBMGA001348	174.034	165.425	219.524	223.426	269.742	275.125
BGIBMGA001349	31.1392	28.8256	29.311	31.8974	30.9976	36.8349
BGIBMGA001350	5.22325	5.65493	4.81487	5.99154	4.80865	4.82503
BGIBMGA001351	2.12216	0.953701	0.912913	2.35542	1.64166	1.90703
BGIBMGA001352	139.837	131.97	142.654	170.116	148.003	164.326
BGIBMGA001353	221.819	211.986	204.634	252.439	233.449	268.628
BGIBMGA001354	0.739369	0.623012	1.53351	1.13378	1.36491	0.574974
BGIBMGA001355	24.3561	19.4706	23.3154	22.5733	16.3051	16.0267
BGIBMGA001356	27.9481	23.176	27.6033	30.9035	24.9193	22.079
BGIBMGA001357	0	0	0	0	0	0
BGIBMGA001358	0	0	0	0	0	0
BGIBMGA001359	0	0	0	0	0	0
BGIBMGA001360	0	0	0	0	0	0
BGIBMGA001361	1.09645	0.769915	0.758044	1.32105	0.86747	0.28422
BGIBMGA001362	0.790882	3.55423	2.91619	4.85108	4.17144	4.10023
BGIBMGA001363	2148.03	2146.27	2143.33	2176.06	1891.06	2116.82
BGIBMGA001364	32.2427	29.9395	29.8328	31.9952	38.0735	34.4296
BGIBMGA001365	6.18961	5.37581	7.04105	8.07777	8.98359	7.28266
BGIBMGA001366	11.3164	9.81435	12.0788	10.6119	10.4715	11.5279
BGIBMGA001367	17.4375	19.2646	17.4137	20.3729	16.8617	21.6966
BGIBMGA001368	4.8943	4.71322	5.61653	6.0391	3.47706	3.31414
BGIBMGA001369	0	0	0	0	0	0.175518
BGIBMGA001370	7.32105	6.22163	7.22452	6.94966	8.66345	6.17986
BGIBMGA001371	8.50142	6.28992	9.36586	9.7508	9.62419	5.30327
BGIBMGA001372	13.0677	6.74241	12.4531	15.3205	13.9767	8.51222
BGIBMGA001373	39.5058	26.8245	40.1609	40.3325	45.0494	26.2875
BGIBMGA001374	0.162986	0	0.150243	0	0.343862	0
BGIBMGA001375	3.82887	2.00748	4.23542	1.9012	0.942436	2.38204
BGIBMGA001376	0	0	0	0	0	0
BGIBMGA001377	2.4768	2.66171	2.18389	1.50977	1.93115	1.78653
BGIBMGA001378	5.89237	7.4476	3.05532	1.9362	3.88485	5.7278
BGIBMGA001379	1.98854	1.45704	2.47066	1.6667	2.6449	2.24116
BGIBMGA001380	101.599	72.8069	105.661	123.232	93.2889	73.6184
BGIBMGA001381	50.3567	57.3671	36.8976	38.3652	24.0218	22.2729
BGIBMGA001382	4.19511	3.14215	1.93356	3.36964	2.95024	4.34981
BGIBMGA001383	51.0817	45.3961	42.7279	43.221	33.3575	29.5653
BGIBMGA001384	0.87716	2.62798	2.69527	2.30584	1.54217	1.81901
BGIBMGA001385	0.512142	0.80555	0.283261	0.89753	0.4322	0.424822
BGIBMGA001386	597.511	595.185	576.555	572.774	453.575	422.87
BGIBMGA001387	0	0	0	0.260949	0	0
BGIBMGA001388	3.38553	4.27911	2.73073	4.82068	1.33925	0
BGIBMGA001389	0	0	0	0.370822	0	0
BGIBMGA001390	8.34753	7.95331	9.27913	10.0754	8.11502	5.51566
BGIBMGA001391	0.153155	0.17207	0.141181	0.134202	0.161561	0
BGIBMGA001392	1.35516	0.913517	1.24921	0.237493	0.571815	0.562054
BGIBMGA001393	0	0	0	0	0	0
BGIBMGA001394	11.1332	10.8404	16.4204	14.9584	14.876	8.46539
BGIBMGA001395	379.701	365.934	392.874	357.903	339.629	348.086
BGIBMGA001396	15.6501	15.1126	16.215	13.4868	15.9633	13.545
BGIBMGA001397	1.23702	0.833877	2.05255	1.51752	2.60982	0.513054
BGIBMGA001398	13.8314	10.3183	11.832	8.62926	12.8396	11.0142
BGIBMGA001399	10.4504	13.0278	10.953	13.1713	9.51385	10.6874
BGIBMGA001400	0.223144	0.250703	0.246838	0.156424	0.470782	0.138824
BGIBMGA001401	25.8774	25.567	22.4158	17.2057	18.6557	18.7417
BGIBMGA001402	75.6218	67.6405	76.2025	83.7322	51.0318	57.602
BGIBMGA001403	11.8891	12.8942	14.0638	13.0073	13.0491	10.0473
BGIBMGA001404	0	0	0.323432	0.61489	0.18506	0.181901
BGIBMGA001405	0	0	0.273673	0	0	0.153916
BGIBMGA001406	275.284	287.541	314.591	303.026	230.47	228.2
BGIBMGA001407	0.342155	0.256274	0.420538	0.199876	0.120311	0.236514
BGIBMGA001408	0.959394	1.15487	0.947555	1.02081	3.46988	2.77115
BGIBMGA001409	0	0	0	0	0	0
BGIBMGA001410	0.823117	0.924774	0.674455	0.841467	0.868292	0.426735
BGIBMGA001411	442.916	458.267	414.443	410.437	618.174	615.252
BGIBMGA001412	0	0	0	0	0	0
BGIBMGA001413	1.75432	1.97098	4.0429	4.61167	6.47711	0.909505
BGIBMGA001414	0.408846	0.459339	0	0.537377	0	0
BGIBMGA001415	290.096	333.218	343.173	321.909	333.134	315.023
BGIBMGA001416	10.9864	7.49602	11.0588	14.1521	12.2153	9.32938
BGIBMGA001417	35.0342	35.2743	38.56	40.0929	34.2306	34.0433
BGIBMGA001418	0	0	0	0	0	0
BGIBMGA001419	0.132903	0.597267	0	0.232913	0	0
BGIBMGA001420	0	0	0	0	0	0
BGIBMGA001421	0	0	0	0	0	0
BGIBMGA001422	2.28894	1.78036	2.27229	1.38855	2.04309	1.82565
BGIBMGA001423	7.13666	5.98681	7.87249	8.00448	8.05532	5.96919
BGIBMGA001424	1.28081	0.479664	0.393557	0.374103	0.900736	0.442679
BGIBMGA001425	54.419	53.9852	58.1693	54.2794	51.9094	49.2224
BGIBMGA001426	0.37868	0.935984	0.558517	0.265455	0.399463	0.863816
BGIBMGA001427	51.5313	56.1411	48.563	41.1214	44.4759	43.461
BGIBMGA001428	10.9273	10.8571	10.9638	8.59804	11.4486	11.9469
BGIBMGA001429	0	1.74845	0.717289	0	0	0
BGIBMGA001430	33.6731	30.4202	40.6117	38.8053	31.8904	24.6842
BGIBMGA001431	77.997	82.9083	75.7727	74.6786	76.6033	74.947
BGIBMGA001432	179.68	178.824	163.531	181.078	148.667	170.944
BGIBMGA001433	3.25972	2.92984	4.2068	2.85633	2.06317	1.35197
BGIBMGA001434	4.34629	3.90645	4.00648	4.18928	9.62813	1.80262
BGIBMGA001435	12.4402	12.0449	13.3322	9.66002	13.5497	12.06
BGIBMGA001436	30.5192	27.4307	23.5885	17.8969	30.7083	28.2367
BGIBMGA001437	811.613	794.73	752.733	691.467	725.409	699.836
BGIBMGA001438	130.324	130.232	143.779	143.558	118.248	115.437
BGIBMGA001439	0	0	0.226897	0	0	0
BGIBMGA001440	0.742212	0.416939	1.36837	0.975546	1.17442	1.53916
BGIBMGA001441	0	0	0	0.213503	0.257028	0.25264
BGIBMGA001442	0	0	0	0	0	0
BGIBMGA001443	22.8523	21.871	16.3844	20.766	16.071	22.8174
BGIBMGA001444	0	0	0.138542	0.263387	0.475622	0.155834
BGIBMGA001445	0	0	0	0	0	0
BGIBMGA001446	0	0	0	0	0.571815	0
BGIBMGA001447	2.2439	2.17725	1.7864	2.14496	2.15186	1.6921
BGIBMGA001448	53.8026	50.7642	59.0922	55.3222	54.4959	51.8735
BGIBMGA001449	2.86192	3.21537	4.52257	3.94077	3.01899	6.78275
BGIBMGA001450	2.95895	2.6017	3.91353	3.15643	2.57851	3.20146
BGIBMGA001451	3.97302	8.28972	5.23199	7.46006	10.1783	7.06204
BGIBMGA001452	0.728208	0.818143	0.167819	0.47857	0.576131	0.943826
BGIBMGA001453	0	0	0.570153	0	0	0
BGIBMGA001454	0	0	0	0	0	0
BGIBMGA001455	0	0	0	0	0	0
BGIBMGA001456	135.564	120.377	130.564	121.399	132.246	131.533
BGIBMGA001457	127.767	116.573	122.385	118.061	131.983	122.034
BGIBMGA001458	23.4054	22.0028	28.6205	26.7873	27.7132	19.1919
BGIBMGA001459	8.34989	3.12704	9.40752	8.12955	6.85079	5.77186
BGIBMGA001460	205.543	212.101	197.196	199.882	160.943	195.327
BGIBMGA001461	42.5027	37.6605	49.1666	44.3833	73.6511	60.2001
BGIBMGA001462	0	0	0.158263	0	0.181109	0
BGIBMGA001463	50.33	51.2722	51.2028	40.4456	49.241	53.1323
BGIBMGA001464	93.3281	88.3342	90.064	75.7093	81.6572	67.663
BGIBMGA001465	0	0	0	0	0	0
BGIBMGA001466	0.293275	0.329495	0.337932	0.192737	0.850771	0.532157
BGIBMGA001467	45.6265	42.2013	43.4286	44.7531	45.5188	42.248
BGIBMGA001468	7.61224	4.44279	7.92839	6.49698	6.25716	5.12528
BGIBMGA001469	115.424	121.575	158.769	154.872	169.797	173.911
BGIBMGA001470	39.612	40.5749	40.7907	39.1004	37.7827	34.4887
BGIBMGA001471	2645.91	2761.01	2695.96	2566.13	2260.55	2364.59
BGIBMGA001472	0.511747	0.836289	0.600392	0.896838	0.785212	0.820045
BGIBMGA001473	0.25127	0.494029	0.405343	0.220175	0.198795	0.130268
BGIBMGA001474	328.441	327.366	335.159	273.239	240.977	287.217
BGIBMGA001475	31.3835	29.7267	31.3919	31.6687	26.5904	22.7612
BGIBMGA001476	42.7822	45.8501	43.493	37.6209	44.9702	43.416
BGIBMGA001477	37.756	35.0772	42.2409	33.7907	41.8707	42.4943
BGIBMGA001478	50.2905	48.1577	45.011	39.0967	49.7812	50.9929
BGIBMGA001479	1.70508	2.70447	2.68126	2.54872	2.7509	1.87195
BGIBMGA001480	0	0	0	0	0	0
BGIBMGA001481	22.2043	21.3179	21.3986	21.9328	22.7841	19.2556
BGIBMGA001482	111.564	98.2411	91.7233	82.4337	106.872	105.673
BGIBMGA001483	3975.63	4269.57	3467.86	3340.22	3529.33	4026.83
BGIBMGA001484	9.80891	9.10864	8.76521	9.91063	9.71374	7.78363
BGIBMGA001485	0	0	0	0	0	0
BGIBMGA001486	0	0.203767	0	0	0	0
BGIBMGA001487	0	0	0	0	0	0.232664
BGIBMGA001488	19.2365	24.3566	26.3172	24.8826	16.7491	22.4786
BGIBMGA001489	0	0.441564	0.0905741	0	0.103649	0
BGIBMGA001490	1315.03	1348.86	1456.98	1377.72	970.476	972.527
BGIBMGA001491	0	0	0	0	0.228213	0
BGIBMGA001492	0.229732	0.51621	0	0	0.242341	0.238204
BGIBMGA001493	0	0.0461294	0.0756969	0.0359776	0	0.0425726
BGIBMGA001494	87.0358	87.0551	78.9149	73.7632	85.3732	87.5909
BGIBMGA001495	96.4876	96.8211	102.468	98.2139	86.5854	104.431
BGIBMGA001496	73.7696	77.4314	68.9432	64.8644	62.4701	68.2851
BGIBMGA001497	6.6794	7.61577	5.98953	7.3595	6.85414	8.19427
BGIBMGA001498	4.33068	3.11394	5.74861	5.91983	5.39067	6.55595
BGIBMGA001499	13.2019	10.4375	15.3248	11.5681	12.379	10.8157
BGIBMGA001500	190.743	194.433	198.937	200.236	176.943	206.856
BGIBMGA001501	3648.68	3788.38	3325.41	3576.79	2939.89	3396.03
BGIBMGA001502	7.53249	7.65679	8.26615	5.34314	9.27021	7.43833
BGIBMGA001503	0.360701	0.303936	0.914376	0.474097	0.380498	0.748004
BGIBMGA001504	0	0	0	0	0	0
BGIBMGA001505	0	0	0	0	0	0
BGIBMGA001506	0	0	0	0	0	0
BGIBMGA001507	0	0	0	0	0	0
BGIBMGA001508	0	0	0	0.128102	0	0.151584
BGIBMGA001509	47.1474	50.0958	47.7568	38.1904	41.5422	44.3384
BGIBMGA001510	11.3922	8.54399	12.6627	12.7479	10.4637	7.26187
BGIBMGA001511	0	0.51621	0.211771	0	0.242341	0
BGIBMGA001512	14.6873	15.2407	15.2314	15.9979	11.7277	12.162
BGIBMGA001513	68.5372	60.8774	67.9228	70.2484	65.8986	61.9536
BGIBMGA001514	0	0	0	0	0	0
BGIBMGA001515	0	0	0	0	0	0
BGIBMGA001516	9.04571	8.46906	8.33848	2.6421	6.36145	4.68963
BGIBMGA001517	0	0	0	0	0	0
BGIBMGA001518	0	0	0	0	0	0
BGIBMGA001519	0	0	0	0.716503	0	0
BGIBMGA001520	0	0	0	0	0	0
BGIBMGA001521	0	0	0	0	0	0.746609
BGIBMGA001522	16.1347	17.6472	16.3999	16.9001	15.3858	13.3505
BGIBMGA001523	24.8111	24.0037	22.236	23.5525	16.7215	32.8721
BGIBMGA001524	0	0	0.67896	0	0	0
BGIBMGA001525	80.4064	75.2312	80.8028	69.6476	65.4916	60.5467
BGIBMGA001526	0	0.785536	0	0	0	0
BGIBMGA001527	0	0	0	0	0	0
BGIBMGA001528	3.18728	2.52292	2.13679	1.96769	2.13959	1.6524
BGIBMGA001529	0	0	0	0	0	0
BGIBMGA001530	0	0	0	0	0	0
BGIBMGA001531	0	0	0	0	0	0
BGIBMGA001532	0	0	0	0	0	0
BGIBMGA001533	0.143583	0	0.132357	0.251629	0.151463	0.446632
BGIBMGA001534	0	0	0	0	0	0
BGIBMGA001535	0	0	0.442507	0	0	0
BGIBMGA001536	147.731	141.824	141.596	125.616	138.304	123.502
BGIBMGA001537	63.0955	62.2723	69.2581	58.8599	52.9395	51.0293
BGIBMGA001538	22.4485	21.4607	25.434	19.8851	20.4083	17.6899
BGIBMGA001539	80.4064	85.0604	77.1371	67.8374	84.9694	80.7152
BGIBMGA001540	47.7768	42.9209	57.7747	55.4509	44.9797	40.241
BGIBMGA001541	58.8263	61.8952	69.4336	56.1831	53.1899	59.7046
BGIBMGA001542	234.561	243.621	238.317	232.999	179.039	185.86
BGIBMGA001543	1.73852	2.92984	2.40389	3.4276	2.7509	1.80262
BGIBMGA001544	0	0	0	0.196622	0	0
BGIBMGA001545	0	0	0.236553	0	0	0
BGIBMGA001546	5.44764	4.14496	5.25327	4.71847	4.62048	3.30447
BGIBMGA001547	42.446	37.3141	46.6163	48.2008	41.3022	32.4332
BGIBMGA001548	20.7027	15.0503	18.5659	19.372	18.4791	16.8038
BGIBMGA001549	3024.95	3143.72	3038.24	2773.04	3115.62	2807.45
BGIBMGA001550	33.8703	35.9748	38.8309	36.0386	27.4724	28.3315
BGIBMGA001551	150.348	158.158	172.456	177.324	138.495	151.023
BGIBMGA001552	31.6836	23.4479	28.9974	26.1726	32.9439	23.8353
BGIBMGA001553	54.8186	48.0623	49.1946	54.8435	53.864	49.6686
BGIBMGA001554	34.6025	39.6235	40.1781	34.9851	40.7133	33.8085
BGIBMGA001555	0.588339	0	0.54234	0.515533	0	0
BGIBMGA001556	116.611	114.491	119.384	95.8505	121.378	109.141
BGIBMGA001557	0.0489785	0.110055	0	0.0858349	0.103333	0.0761768
BGIBMGA001558	58.9823	59.7875	59.2103	48.3725	48.0806	50.5589
BGIBMGA001559	3.48682	3.27524	4.05727	3.60629	3.79878	3.25978
BGIBMGA001560	7.91136	7.49417	9.00878	9.6509	7.74555	5.3615
BGIBMGA001561	15.6591	16.8169	13.798	10.8963	13.7249	14.4457
BGIBMGA001562	0	0	0	0	0	0
BGIBMGA001563	0	0	0	0	0	0
BGIBMGA001564	0	0	0	0.0689619	0	0
BGIBMGA001565	0	0	0	0.259348	0	0
BGIBMGA001566	0	0.0276682	0.0227013	0	0.0259783	0
BGIBMGA001567	4.77137	7.14752	1.95481	3.71637	3.91474	3.84791
BGIBMGA001568	0	0.160361	0	0	0	0
BGIBMGA001569	0.189191	0	0	0	0	0
BGIBMGA001570	0.453704	0.339824	0.278821	0.265039	0	0
BGIBMGA001571	2.51707	2.35661	2.32027	2.20558	1.32761	0.869961
BGIBMGA001572	22.1379	22.2909	19.3289	19.4715	22.3835	20.4855
BGIBMGA001573	0	0	0	0	0	0.100649
BGIBMGA001574	0	0	0	0	0	0
BGIBMGA001575	6.89197	5.49513	9.52969	5.55207	4.80773	4.26461
BGIBMGA001576	35.525	34.9233	36.8409	28.1024	27.5855	28.7062
BGIBMGA001577	0.320912	0.480727	0.197215	0.2812	0.225683	0.110915
BGIBMGA001578	58.8203	57.329	55.7609	50.4032	63.4187	59.4501
BGIBMGA001579	20.4522	15.0622	22.9125	22.6374	18.8908	15.5243
BGIBMGA001580	22.1703	25.0838	27.7769	34.886	25.034	20.8833
BGIBMGA001581	131.417	134.977	139.913	141.919	126.403	133.178
BGIBMGA001582	25.4771	31.0596	33.9785	28.9741	32.5935	30.3509
BGIBMGA001583	66.9506	62.6088	72.6072	60.7361	75.818	67.3776
BGIBMGA001584	864.163	935.281	854.055	901.324	971.769	993.883
BGIBMGA001585	421.479	432.776	400.592	419.951	441.06	474.441
BGIBMGA001586	0	0	0	0	0	0
BGIBMGA001587	0	0.380365	0	0.148329	0.357134	0.175518
BGIBMGA001588	3.92682	3.78154	2.84413	3.93243	4.43822	6.39826
BGIBMGA001589	5.08641	2.59754	2.27332	3.37649	2.43889	3.35616
BGIBMGA001590	2.55408	4.14486	4.44719	3.73003	3.1932	2.84443
BGIBMGA001591	31.4497	31.4665	35.0487	36.1497	30.0398	30.6085
BGIBMGA001592	2.86764	1.70566	2.02145	1.62591	1.60148	2.62357
BGIBMGA001593	357.443	379.766	355.775	325.837	309.315	343.013
BGIBMGA001594	7.26635	8.43142	12.1886	9.28977	6.9112	5.55809
BGIBMGA001595	3707.76	4076.07	3480.38	3773.36	5470.06	6382.62
BGIBMGA001596	1.37056	2.15576	0.505363	2.16172	1.44578	0.568441
BGIBMGA001597	0	0	0	0	0	0
BGIBMGA001598	0	0	0	0	0	0
BGIBMGA001599	5.05516	4.19788	5.87556	3.46663	2.08667	1.70921
BGIBMGA001600	3.10905	2.52943	3.3601	2.7243	3.27968	2.22323
BGIBMGA001601	10.6869	12.1783	5.77009	6.01999	8.37456	5.2239
BGIBMGA001602	22.8587	25.1411	23.9549	23.4034	26.5245	20.2087
BGIBMGA001603	1.52058	0.776533	1.01941	0.726768	0.437463	1.00332
BGIBMGA001604	0	0	0	0	0	0
BGIBMGA001605	1.92975	3.25212	4.44719	2.53642	2.03566	4.00182
BGIBMGA001606	0.212528	0.477551	0.391823	0.186228	0.224192	0.220365
BGIBMGA001607	3.79446	2.43605	5.49653	3.79988	2.28726	1.68616
BGIBMGA001608	3.88867	4.50546	4.59282	4.3658	4.87123	3.52805
BGIBMGA001609	28.9265	27.1567	38.2623	33.9405	19.9595	19.8242
BGIBMGA001610	4.04012	4.18308	4.16239	3.67899	3.76046	2.46418
BGIBMGA001611	0	0.163752	0.671781	0.25543	0	0.453379
BGIBMGA001612	38.7041	30.3164	36.1805	26.2718	35.6528	29.6745
BGIBMGA001613	27.3679	24.4553	19.1264	18.8503	19.2018	24.9454
BGIBMGA001614	25.471	26.9191	20.9923	28.0879	23.5672	27.4174
BGIBMGA001615	24.4569	27.8538	25.9419	24.6596	28.6265	22.2323
BGIBMGA001616	69.5196	71.815	69.5895	78.006	76.8787	70.7285
BGIBMGA001617	0	0	0	0	0	0
BGIBMGA001618	1.30389	2.92984	2.40389	3.99886	3.43862	2.02795
BGIBMGA001619	0	0	0	0	0	0
BGIBMGA001620	0	0	0	0	0	0
BGIBMGA001621	31.0243	30.3662	37.7743	43.9926	20.7705	19.1352
BGIBMGA001622	2.06759	1.74221	0.635313	1.3588	1.99931	1.42922
BGIBMGA001623	45.5723	52.4365	49.8317	40.4836	50.8916	49.2081
BGIBMGA001624	13.6168	12.669	16.5237	13.563	13.1858	12.6849
BGIBMGA001625	0	0	0	0	0	0
BGIBMGA001626	0	0	0	0	0.215642	0
BGIBMGA001627	554.59	588.068	517.921	487.083	589.982	664.462
BGIBMGA001628	32.2472	27.3863	28.5556	33.5964	36.9633	36.8589
BGIBMGA001629	1.30641	1.04839	0.602134	0.981207	1.18124	1.16107
BGIBMGA001630	2.28785	2.01162	3.4844	2.87635	3.043	3.91931
BGIBMGA001631	0.924211	1.45369	0.340781	0.647872	1.36491	2.49156
BGIBMGA001632	9.78216	8.49248	9.42722	10.5197	10.9053	10.8344
BGIBMGA001633	0	0	0	0	1.14363	0
BGIBMGA001634	1.18987	1.70141	0.69799	0.853056	2.51035	2.35533
BGIBMGA001635	3.2669	1.96322	3.08152	1.73089	1.60288	2.04818
BGIBMGA001636	0.602107	1.69117	1.24882	0.593546	1.90546	1.56077
BGIBMGA001637	35.1268	27.7254	43.2423	35.0657	32.8333	28.3539
BGIBMGA001638	116.596	108.318	124.042	130.841	151.546	142.379
BGIBMGA001639	2.95501	3.96952	3.8491	2.70191	3.65931	4.0631
BGIBMGA001640	1.03012	0.19289	0.791315	0.902641	1.9922	2.49224
BGIBMGA001641	0.0890107	0	0.0820515	0	0	0
BGIBMGA001642	0	0.198906	0.0815998	0.0775664	0.186758	0
BGIBMGA001643	4.16922	2.94431	3.73344	4.0708	3.76975	2.34675
BGIBMGA001644	8.25095	7.56138	11.7816	12.4468	8.02114	6.94481
BGIBMGA001645	192.798	197.279	228.409	227.532	275.974	246.62
BGIBMGA001646	24.2224	21.4775	23.4033	23.6909	24.9369	19.759
BGIBMGA001647	96.4876	96.9382	83.8124	117.879	83.1881	106.779
BGIBMGA001648	27.4844	26.444	28.4351	31.7693	29.147	24.2535
BGIBMGA001649	0	0	0	0	0	0
BGIBMGA001650	3.73063	4.09611	3.98606	4.75486	3.7565	4.39567
BGIBMGA001651	0	0.576617	0.236553	0.22486	0.812099	0
BGIBMGA001652	0	0	0.127063	0	0	0
BGIBMGA001653	0.874888	0.631889	1.15212	1.09517	0.922904	1.03674
BGIBMGA001654	6.62892	8.06824	8.31726	7.26075	7.96395	7.82799
BGIBMGA001655	12.1935	9.13294	13.8466	13.317	12.8627	14.109
BGIBMGA001656	77.487	70.7128	77.4495	89.6202	88.1598	75.8807
BGIBMGA001657	8.88524	9.67893	12.6128	11.4269	11.6181	10.7892
BGIBMGA001658	12.9887	15.4267	12.9995	10.5684	16.4419	17.1232
BGIBMGA001659	11.6029	13.0359	15.1993	11.5049	17.7154	11.7142
BGIBMGA001660	14.8135	17.3177	17.5304	13.8573	17.9493	16.1899
BGIBMGA001661	66.9566	62.0859	70.3465	70.9685	55.5181	65.7875
BGIBMGA001662	58.3414	66.387	64.8118	63.2467	61.9378	57.1966
BGIBMGA001663	6.22501	7.51834	6.16868	5.59103	8.37248	3.22728
BGIBMGA001664	3.90056	4.38229	3.1225	3.77765	1.94904	2.23506
BGIBMGA001665	1.25309	1.05588	2.59901	1.09802	1.65232	1.62412
BGIBMGA001666	49.0665	52.4195	54.493	64.0541	46.3665	46.5498
BGIBMGA001667	0	0	0	0	0	0
BGIBMGA001668	43.1897	41.2968	38.1188	27.7798	49.4375	37.6362
BGIBMGA001669	130.863	122.493	119	133.414	121.86	131.864
BGIBMGA001670	22.5994	18.0785	25.5383	30.2403	21.4148	17.2108
BGIBMGA001671	2.75679	4.20342	2.54125	3.796	1.45404	2.65427
BGIBMGA001672	0.699186	3.14215	1.28904	1.83799	1.96682	1.20828
BGIBMGA001673	0	0	0	0.244356	0	0
BGIBMGA001674	8.14929	5.85968	9.61555	8.85462	13.0668	3.71791
BGIBMGA001675	14.2045	11.9027	14.1438	12.2019	14.372	11.2746
BGIBMGA001676	6.82586	7.40891	8.10519	9.32657	4.75964	6.83764
BGIBMGA001677	10.7083	11.6509	13.1961	15.4082	14.3876	14.4926
BGIBMGA001678	0	0	0	0	0	0.573327
BGIBMGA001679	34.9521	46.4589	51.2788	37.0973	38.4283	33.6888
BGIBMGA001680	10.9435	9.52431	11.5087	6.75298	10.7311	9.2694
BGIBMGA001681	7.60943	8.54921	8.4174	6.53442	11.88	10.4148
BGIBMGA001682	17.6735	15.2946	20.915	13.6029	24.9419	19.811
BGIBMGA001683	18.8874	19.8862	22.4847	25.2507	19.0132	19.6958
BGIBMGA001684	24.1859	25.5914	21.7051	18.1653	24.5683	21.6279
BGIBMGA001685	11.7963	13.7629	10.874	10.9991	13.0818	10.82
BGIBMGA001686	41.2753	40.8021	53.7369	43.0957	31.1004	29.4579
BGIBMGA001687	0	0	0	0	0	0
BGIBMGA001688	0.672388	0.944286	0.309909	0.441885	0.70929	0.871477
BGIBMGA001689	9.90789	10.1896	11.3112	11.7538	13.1852	12.4069
BGIBMGA001690	2.05731	2.88923	2.18092	1.89285	2.27873	2.34648
BGIBMGA001691	0	0	0	0	0	0
BGIBMGA001692	6.58038	4.44415	6.91785	8.51952	6.35657	5.28976
BGIBMGA001693	58.5158	63.4086	61.2819	66.9502	53.2048	60.6736
BGIBMGA001694	12.3847	13.0048	12.7596	8.93705	10.9297	10.4074
BGIBMGA001695	281.385	242.618	286.096	297.474	276.659	244.581
BGIBMGA001696	3.74145	4.07298	3.42751	3.17663	3.21137	2.2409
BGIBMGA001697	53.9196	51.4691	51.9462	46.8918	52.1745	41.6156
BGIBMGA001698	72.2585	60.2245	52.971	66.3227	62.2008	56.4701
BGIBMGA001699	108.837	116.589	126.618	139.044	91.3799	109.166
BGIBMGA001700	94.2947	85.7377	86.9224	90.3119	79.5759	85.4935
BGIBMGA001701	0.228644	0	0	0	0.241192	0
BGIBMGA001702	0	0	0	0	0	0
BGIBMGA001703	3.65921	2.81288	2.75175	2.19384	2.94582	3.79414
BGIBMGA001704	31.4844	31.6723	30.9875	36.0769	31.1685	31.5405
BGIBMGA001705	26.6062	25.0302	24.2305	21.6284	26.7138	26.5902
BGIBMGA001706	45.9036	54.5054	55.0091	55.5236	52.9804	58.1421
BGIBMGA001707	5.41272	5.5524	7.05042	7.9392	8.31643	12.4447
BGIBMGA001708	2.3462	2.30647	4.19036	3.08379	2.1656	3.64908
BGIBMGA001709	54.826	35.0617	56.8212	70.9085	86.2624	54.6798
BGIBMGA001710	33.7707	36.4309	29.891	33.3338	30.3681	33.1298
BGIBMGA001711	216.427	230.86	211.859	213.913	201.446	223.481
BGIBMGA001712	36.8212	34.5745	29.7305	35.7972	30.62	36.0889
BGIBMGA001713	65.056	41.7465	52.67	56.1514	54.8755	37.896
BGIBMGA001714	0	0.17207	0.423542	0	0.161561	0
BGIBMGA001715	27.1022	11.9286	20.6906	31.5012	27.4107	17.479
BGIBMGA001716	66.7373	33.4246	52.6251	63.4105	72.0964	50.0228
BGIBMGA001717	78.8987	80.9642	89.4997	106.125	80.2602	94.3138
BGIBMGA001718	3.89063	4.37113	6.27628	4.26146	2.87291	3.83239
BGIBMGA001719	39.1981	39.5223	40.3027	43.5947	38.5221	39.0803
BGIBMGA001720	12.3414	14.4959	15.7203	17.5976	14.7941	10.4699
BGIBMGA001721	0.544513	0.122352	0.602328	0.381704	1.49343	0.677509
BGIBMGA001722	6.19893	7.97385	8.52999	10.2339	8.33977	5.77544
BGIBMGA001723	45.9543	45.3827	52.6125	50.4418	48.8214	51.2098
BGIBMGA001724	0.205731	0.231139	0	0.0901358	0.217022	0.426633
BGIBMGA001725	12.9799	9.80798	12.7063	13.7893	12.9652	12.9821
BGIBMGA001726	15.7427	13.503	14.824	18.5411	16.4282	14.0415
BGIBMGA001727	0.89617	0.671232	0.550736	0.654391	0	0
BGIBMGA001728	2.93471	2.65381	3.62901	2.57154	1.88767	2.0781
BGIBMGA001729	1.00091	0.674714	0.922654	0.701638	0.844673	0.207563
BGIBMGA001730	3.69636	2.07643	5.11104	5.69606	5.51269	5.22034
BGIBMGA001731	176.894	167.252	159.675	139.704	174.485	172.459
BGIBMGA001732	25.8048	24.706	22.9599	24.971	75.7456	70.9625
BGIBMGA001733	209.835	241.578	229.054	241.142	175.658	197.402
BGIBMGA001734	56.3363	58.0486	61.3999	52.9103	71.5765	59.7046
BGIBMGA001735	31.1415	30.5424	44.8249	47.1944	27.196	24.482
BGIBMGA001736	21.6826	24.9695	19.571	22.5618	25.5411	25.3861
BGIBMGA001737	55.4404	51.5069	47.9117	45.777	43.8623	34.8225
BGIBMGA001738	22.9509	20.7862	25.4742	23.2916	26.1869	17.7265
BGIBMGA001739	19.7361	19.7098	26.8914	29.8711	21.7306	21.0151
BGIBMGA001740	9.51896	12.396	9.57243	8.53056	11.1825	10.5429
BGIBMGA001741	25.2491	28.5363	19.95	21.9928	20.4518	28.206
BGIBMGA001742	2.27699	1.91866	2.62371	4.36454	4.6538	3.39388
BGIBMGA001743	7.16592	9.18486	6.97781	9.46294	8.62388	7.53481
BGIBMGA001744	32.6227	32.6518	25.6517	31.3869	27.6685	33.3736
BGIBMGA001745	0.78573	1.05932	1.4486	1.10159	1.16039	1.14058
BGIBMGA001746	0.937601	1.34069	1.72859	1.12033	2.15795	2.91652
BGIBMGA001747	0	0	0.390104	0.185411	0	0
BGIBMGA001748	134.47	139.697	126.413	126.354	141.147	132.243
BGIBMGA001749	0.492284	0	0.453795	0	0.519302	0
BGIBMGA001750	15.2001	18.1911	17.6669	15.4424	19.2877	12.677
BGIBMGA001751	58.8663	58.6774	70.3798	77.1785	65.5988	55.3004
BGIBMGA001752	0.771901	0	0	0.338189	0.814265	0.400182
BGIBMGA001753	0	0	0	0	0	0
BGIBMGA001754	54.0915	51.8409	47.4199	45.4762	38.4578	44.1489
BGIBMGA001755	43.2014	56.0394	54.3964	65.2018	73.3184	79.4147
BGIBMGA001756	65.3549	65.9502	74.9231	67.4713	59.9167	63.5757
BGIBMGA001757	9.04571	7.13184	8.63106	8.06537	7.03107	5.26555
BGIBMGA001758	5.32926	3.46641	6.20538	4.42399	4.14234	4.07162
BGIBMGA001759	0.116813	0.13124	0.10768	0	0.123224	0
BGIBMGA001760	0	0	0	0	0	0.885359
BGIBMGA001761	0.338553	0	0.312084	0.148329	0	0
BGIBMGA001762	0.287166	0.322631	1.32357	0.503258	1.2117	0.595509
BGIBMGA001763	1.52349	1.14109	1.98953	1.33496	1.20533	0.658194
BGIBMGA001764	2.29732	2.58105	4.23542	4.83128	3.87745	3.81126
BGIBMGA001765	8.04064	6.1151	7.06989	7.47919	6.26358	4.48922
BGIBMGA001766	35.8907	37.1349	44.4719	38.0317	41.3824	38.9451
BGIBMGA001767	128.65	139.269	118.283	111.556	132.177	138.605
BGIBMGA001768	24.1219	15.8515	23.4946	28.3154	21.6049	16.517
BGIBMGA001769	13.826	9.5845	13.9653	12.2439	13.809	5.64281
BGIBMGA001770	30.6656	19.2806	33.2357	35.05	27.1715	19.0246
BGIBMGA001771	61.5407	40.2206	64.5864	77.8254	57.1856	39.0637
BGIBMGA001772	147.851	123.109	144.428	180.63	127.229	124.347
BGIBMGA001773	13.4498	15.9321	13.072	15.5003	15.8843	18.1901
BGIBMGA001774	1.66358	0.934517	0	1.45771	1.75488	0.862462
BGIBMGA001775	10.0715	10.6169	12.7226	10.8953	12.5917	11.3454
BGIBMGA001776	2.68435	2.51323	2.23391	2.05815	2.91034	1.8169
BGIBMGA001777	13.6573	11.1592	14.9602	14.6093	14.8746	13.3333
BGIBMGA001778	5.28699	5.19745	5.88897	7.33516	6.97145	7.08085
BGIBMGA001779	31.3906	27.4623	30.3595	30.888	26.3279	29.2133
BGIBMGA001780	0.197721	0.555348	0.455655	0.173253	0.625716	0.410023
BGIBMGA001781	7.07972	6.90623	7.93304	7.72665	9.749	7.69243
BGIBMGA001782	49.3403	36.9559	38.9129	28.3426	45.6867	40.3593
BGIBMGA001783	65.4631	55.5362	65.4079	58.6629	71.718	63.5674
BGIBMGA001784	7.25471	7.43749	7.18907	7.0721	8.99212	7.24014
BGIBMGA001785	6.15878	3.4597	4.25795	3.14804	6.4968	4.25726
BGIBMGA001786	20.1305	15.2078	23.0358	23.4178	25.2627	19.4333
BGIBMGA001787	88.0287	95.1407	90.9146	88.7014	88.4474	97.8287
BGIBMGA001788	64.498	65.2755	80.1769	77.8805	57.823	59.5253
BGIBMGA001789	17.9409	15.0996	18.3498	18.8315	14.7124	12.6207
BGIBMGA001790	41.0472	41.6247	40.7864	42.5072	48.361	42.2844
BGIBMGA001791	0.588339	0.3305	0	0	0	0
BGIBMGA001792	17.327	20.612	22.5491	17.8621	16.486	22.1932
BGIBMGA001793	0	0.0705755	0.115812	0.0550438	0.13253	0
BGIBMGA001794	101.418	95.9019	98.812	101.333	99.1828	83.3226
BGIBMGA001795	0.25127	0	0	0	0	0.130268
BGIBMGA001796	36.227	35.142	40.7252	38.2476	30.013	32.4323
BGIBMGA001797	37.0133	36.964	49.1378	46.2931	38.2104	32.9658
BGIBMGA001798	0.212997	0.179477	0.098172	0.326618	0.224687	0.276064
BGIBMGA001799	67.5103	75.8479	69.6798	81.0756	64.0857	80.552
BGIBMGA001800	3441.72	3653.09	3338.36	3506.29	2982.13	3323.93
BGIBMGA001801	178.349	190.303	217.575	242.996	148.942	168.047
BGIBMGA001802	11.9415	11.4231	12.7063	12.6761	13.1728	11.6036
BGIBMGA001803	103.096	101.191	98.9522	104.65	75.8892	87.7112
BGIBMGA001804	5.52542	5.62583	7.32179	6.35467	5.90153	4.72656
BGIBMGA001805	103.36	110.452	106.267	96.9591	108.736	101.936
BGIBMGA001806	280.787	315.941	337.44	336.335	254.011	269.64
BGIBMGA001807	0.582655	1.57107	0.64452	1.12321	1.10634	1.20828
BGIBMGA001808	9.71971	9.9636	10.2024	12.3713	7.18469	6.62066
BGIBMGA001809	3.58647	2.98956	3.62601	3.3454	4.14943	2.39917
BGIBMGA001810	2.31651	2.03682	1.67118	2.55937	1.48744	1.87977
BGIBMGA001811	8.36963	8.51619	10.1172	10.5165	7.99606	8.51451
BGIBMGA001812	6.47173	7.71167	7.41198	8.9359	8.48193	6.10034
BGIBMGA001813	15.438	13.6589	14.9426	15.5567	12.8247	14.8067
BGIBMGA001814	3.6623	3.08595	4.54457	4.1348	3.56612	3.6513
BGIBMGA001815	3.23164	5.18679	3.83012	3.64079	5.60051	3.11146
BGIBMGA001816	119.499	117.022	128.578	126.29	137.982	112.813
BGIBMGA001817	10.4541	9.91818	12.849	10.4497	13.0701	10.0367
BGIBMGA001818	31.6099	15.3532	36.0903	39.6491	30.6365	17.6633
BGIBMGA001819	13.7839	12.6185	12.2357	11.1835	12.3863	10.5868
BGIBMGA001820	0.340545	0.765205	0.10464	0.298402	0.23949	0.941605
BGIBMGA001821	0	0.33458	0	0	0	0
BGIBMGA001822	0	0	0	0	0	0
BGIBMGA001823	73.4622	66.11	68.3924	66.9333	62.8434	64.0443
BGIBMGA001824	0.178681	0	0	0	0	0
BGIBMGA001825	129.224	128.923	138.181	134.37	92.3318	111.122
BGIBMGA001826	1.5397	0	0	0.44972	0	0
BGIBMGA001827	0.288023	0.161797	0	0.50476	0	0.149322
BGIBMGA001828	230.007	231.492	232.754	241.179	260.676	261.739
BGIBMGA001829	119.645	135.144	127.684	123.063	114.223	120.722
BGIBMGA001830	36.4451	30.0468	32.3871	26.421	29.5946	20.3897
BGIBMGA001831	0.337369	0.75807	0	0	0.355885	0.34981
BGIBMGA001832	8.46383	5.61038	9.05042	8.00975	8.8837	4.87064
BGIBMGA001833	20.4619	13.803	19.4145	23.3687	19.8689	12.6056
BGIBMGA001834	25.9539	21.9552	22.236	26.7555	32.854	28.1774
BGIBMGA001835	36.8923	34.3634	35.1706	47.5233	42.5759	33.0216
BGIBMGA001836	25.2306	24.2394	36.0195	42.8513	42.4834	39.9561
BGIBMGA001837	0	0	0.255586	0.242952	0.29248	0
BGIBMGA001838	1.46597	0.898376	0.737103	0.817447	0.984091	0.829107
BGIBMGA001839	0.307285	0.345236	0.849782	0.807777	0	0.318616
BGIBMGA001840	0	0.821243	0	0	0	0
BGIBMGA001841	362.345	359.572	459.728	458.367	471.928	454.403
BGIBMGA001842	175.687	173.563	192.53	180.812	158.598	143.71
BGIBMGA001843	0.197721	0.222139	0.364524	0.173253	0	0
BGIBMGA001844	0	0	0	0	0	0
BGIBMGA001845	0.20356	0	0	0.17837	0.429465	0.211067
BGIBMGA001846	0	0.142637	0	0	0	0
BGIBMGA001847	5.26296	5.28582	7.27722	5.58991	4.45827	2.56315
BGIBMGA001848	0.424432	0.3179	0.260832	0.495879	0.447726	0.586777
BGIBMGA001849	55.3022	59.0525	57.106	63.4706	46.9879	45.4042
BGIBMGA001850	0	0	0	0.175409	0.211168	0
BGIBMGA001851	21.6622	22.1074	19.0935	14.2173	18.4812	14.7652
BGIBMGA001852	6.40013	6.46829	6.03143	6.83489	5.06354	5.6733
BGIBMGA001853	953.555	1036.69	915.929	1003.43	939.565	996.573
BGIBMGA001854	36.9732	34.5905	31.9285	29.5073	28.4181	32.0659
BGIBMGA001855	67.3593	68.5195	76.9168	54.5038	73.9368	75.5061
BGIBMGA001856	0	0	0.123191	0	0	0.138567
BGIBMGA001857	0	0	0	0.0331039	0.0398524	0
BGIBMGA001858	0	0	0	0	0	0
BGIBMGA001859	0.0929106	0.117433	0.117764	0.0915896	0.147015	0.0963366
BGIBMGA001860	0.269519	0.302804	0.745339	0.236166	0.568621	0.279457
BGIBMGA001861	0	0	0	0	0	0
BGIBMGA001862	0.50783	0	0	0.444986	2.1428	1.57967
BGIBMGA001863	98.8547	95.1068	74.0852	66.6699	65.5169	58.0872
BGIBMGA001864	10.7949	11.6789	12.5308	16.816	5.90455	5.80375
BGIBMGA001865	29.3569	29.5228	24.98	27.1631	34.8661	28.9493
BGIBMGA001866	3.75594	4.21981	5.37831	6.103	6.46242	5.36904
BGIBMGA001867	109.299	109.079	121.421	112.087	119.944	129.935
BGIBMGA001868	11.2952	8.60349	12.5298	12.7492	10.0975	6.15359
BGIBMGA001869	0.0127024	0.0428136	0.0117093	0	0.0133996	0.0263416
BGIBMGA001870	175.856	178.954	162.825	165.413	144.056	148.051
BGIBMGA001871	61.3826	62.044	65.2885	63.8602	62.1527	69.3933
BGIBMGA001872	48.5633	49.5356	52.4238	47.033	55.947	55.4888
BGIBMGA001873	178.786	181.098	206.664	221.315	202.968	205.388
BGIBMGA001874	193.98	193.236	217.38	253.422	223.711	208.689
BGIBMGA001875	11.0792	13.0778	8.59704	7.80343	11.5394	8.28866
BGIBMGA001876	6.04183	6.68593	8.12387	7.88153	9.15281	9.09077
BGIBMGA001877	22.2146	19.5379	26.3729	22.9064	27.2211	19.3693
BGIBMGA001878	0	0	0	0	0	0
BGIBMGA001879	0.542065	0.406008	0.166561	0.316657	1.33424	1.31146
BGIBMGA001880	0	0	0	0	0	0
BGIBMGA001881	3.18091	0	0.977404	1.85818	1.1185	3.84791
BGIBMGA001882	4.97199	5.23691	3.93874	5.6501	5.57267	4.51091
BGIBMGA001883	12.0988	11.554	12.4075	11.1316	13.5604	10.1927
BGIBMGA001884	24.5677	22.037	28.2173	23.3503	24.7665	24.6519
BGIBMGA001885	26.2258	26.0565	31.3919	26.1531	29.5233	26.99
BGIBMGA001886	10.4016	8.45863	11.9627	9.37486	11.1815	8.21729
BGIBMGA001887	46.3823	40.9565	49.6198	48.5943	45.9824	39.8895
BGIBMGA001888	55.4527	40.8073	50.606	67.5407	65.2231	54.6226
BGIBMGA001889	0.853873	0	0.393557	0.374103	0.450368	1.32804
BGIBMGA001890	0.136282	0	0.502507	0.119417	0.143761	0.282615
BGIBMGA001891	44.5593	46.4404	89.6868	92.1142	97.2891	98.016
BGIBMGA001892	0	0.72511	1.18988	1.97937	2.8935	3.84791
BGIBMGA001893	63.6969	70.2932	56.9796	51.521	57.253	59.7928
BGIBMGA001894	17.1958	20.0351	19.0804	15.2074	16.6279	15.6837
BGIBMGA001895	4.95964	3.96806	4.64115	4.54343	4.51841	3.74002
BGIBMGA001896	5.11308	4.72851	8.59299	7.61962	2.01805	1.26229
BGIBMGA001897	40.9921	40.7364	50.5996	43.8622	40.4795	33.4181
BGIBMGA001898	168.705	175.242	165.61	152.756	115.209	128.586
BGIBMGA001899	0.0437784	0.0491851	0.0403556	0.153443	0.0923622	0.136178
BGIBMGA001900	0.0761544	0.128339	0.140401	0.100096	0.080334	0
BGIBMGA001901	0	0.934517	1.53351	1.45771	0.877441	0.862462
BGIBMGA001902	2.06491	4.42896	3.28781	3.78325	2.37626	2.14105
BGIBMGA001903	12.9266	15.8197	18.9378	15.7768	13.8795	14.8393
BGIBMGA001904	11.3718	10.8404	10.6415	8.75669	10.1783	14.8282
BGIBMGA001905	0.260074	0.438291	0.599352	0	0.68587	0.134832
BGIBMGA001906	0.360028	0.910108	0.41485	0.315475	0.949469	0.839935
BGIBMGA001907	0	0	0	0	0	0
BGIBMGA001908	14.4403	13.274	10.7398	10.9279	8.65503	7.65655
BGIBMGA001909	21.2106	25.6992	20.7024	27.3321	15.3552	18.5429
BGIBMGA001910	1.12719	1.2664	0.415625	1.38278	0	0.467503
BGIBMGA001911	7.7718	7.90789	5.13657	3.21229	6.65148	5.32157
BGIBMGA001912	15.1623	12.9052	5.92959	7.24692	7.75491	5.71689
BGIBMGA001913	0.839023	1.13117	1.70153	2.2791	1.32761	1.82692
BGIBMGA001914	0.202705	0	0.56057	0.17762	0.42766	0.630539
BGIBMGA001915	168.002	174.722	178.934	168.498	125.373	138.534
BGIBMGA001916	54.1403	57.414	64.5666	56.8346	56.1692	50.208
BGIBMGA001917	0.0978576	0.549716	0.54124	0.685983	1.23874	0.608796
BGIBMGA001918	103.588	94.291	87.9369	78.4855	80.4663	75.1285
BGIBMGA001919	10.8009	12.4815	9.10299	10.3656	10.5255	9.70591
BGIBMGA001920	122.375	109.065	113.349	91.2493	152.675	127.497
BGIBMGA001921	87.0461	87.1889	100.831	91.9125	79.4346	73.6612
BGIBMGA001922	0	0	0	0	0	0
BGIBMGA001923	0	0	0	0	0	0
BGIBMGA001924	0.523915	0.539567	0.241476	0.726878	0.230279	0.090539
BGIBMGA001925	31.0959	28.3915	39.2533	32.2804	32.2833	31.562
BGIBMGA001926	250.349	275.063	198.149	179.959	454.219	491.462
BGIBMGA001927	14.9694	15.9955	20.0986	22.7408	24.2872	22.776
BGIBMGA001928	126.331	136.387	132.795	125.445	134.685	133.316
BGIBMGA001929	281.856	273.859	255.329	254.461	226.091	221.055
BGIBMGA001930	3.02785	3.85537	3.90757	3.53755	4.89751	2.3023
BGIBMGA001931	36.2121	36.7471	39.0879	36.0299	36.4743	37.0629
BGIBMGA001932	23.157	23.1262	24.9043	19.1641	25.7851	24.6779
BGIBMGA001933	83.7227	79.9321	76.6578	67.7695	70.2977	76.1047
BGIBMGA001934	156.981	144.935	170.499	178.239	234.516	156.498
BGIBMGA001935	319.241	286.398	323.873	359.353	419.388	379.26
BGIBMGA001936	6.75587	6.03326	7.42529	8.19669	7.94895	6.28652
BGIBMGA001937	0.362735	1.2226	1.00313	0.635694	0.382643	0
BGIBMGA001938	42.8434	42.4717	52.2711	47.3213	31.5224	33.9707
BGIBMGA001939	18.5647	20.583	19.5339	17.9797	17.9731	15.0702
BGIBMGA001940	111.424	106.668	110.151	106.361	100.696	99.8675
BGIBMGA001941	0.513232	0.576617	0	0.44972	0	0
BGIBMGA001942	1.13663	0.99323	0.407465	0.442656	0.532896	0.523799
BGIBMGA001943	207.334	216.001	191.785	176.769	224.317	229.569
BGIBMGA001944	50.59	49.4243	56.5023	59.2345	69.6085	66.5957
BGIBMGA001945	24.222	22.2656	25.0962	24.7327	21.1168	25.1152
BGIBMGA001946	64.9951	75.2806	54.3545	56.3649	60.7871	45.8542
BGIBMGA001947	97.6432	80.167	78.5582	85.3068	84.413	92.8566
BGIBMGA001948	0.376905	0	0	0	0	0
BGIBMGA001949	42.4466	44.245	41.2778	39.9965	39.6448	39.3135
BGIBMGA001950	259.31	281.29	270.857	302.658	205.979	223.162
BGIBMGA001951	24.2898	26.0321	24.8671	25.4034	25.8591	29.3637
BGIBMGA001952	0	0	0	0	0.454389	0
BGIBMGA001953	363.481	355.654	337.499	356.72	346.481	289.173
BGIBMGA001954	378.528	398.871	340.524	385.883	312.363	357.695
BGIBMGA001955	14.8676	16.7038	17.3412	21.8015	16.3237	14.1574
BGIBMGA001956	17.339	17.0075	18.9647	17.6731	19.3805	17.0003
BGIBMGA001957	3.48354	2.73225	3.75648	3.16765	3.32806	2.52158
BGIBMGA001958	0	0	0	0	0.174885	0
BGIBMGA001959	1316.2	1406.7	945.944	1080.71	907.067	1113.45
BGIBMGA001960	44.3934	41.4785	59.5047	51.4032	48.7412	60.8258
BGIBMGA001961	0.419511	0	0	0	0	0
BGIBMGA001962	0.0845641	0.0475039	0.0779525	0.111149	0.0446026	0.0876823
BGIBMGA001963	0	0	0	0.30932	0	0.122007
BGIBMGA001964	0	0	0	0.0821646	0.0989146	0.048613
BGIBMGA001965	0	0.245814	0.201687	0.191717	0	0.567152
BGIBMGA001966	296.529	304.21	309.645	313.928	294.846	294.408
BGIBMGA001967	5.9265	5.72392	7.18835	5.92196	6.58081	6.36065
BGIBMGA001968	0	0	0.30253	0.287576	0.346201	0
BGIBMGA001969	3.57835	3.8767	3.94651	2.96756	3.57252	3.90906
BGIBMGA001970	0.260777	0	0	0	0	0.540787
BGIBMGA001971	4.30748	0.967893	1.58828	7.54887	1.81756	3.57306
BGIBMGA001972	7.06601	8.48617	6.96277	6.83211	8.48193	4.54752
BGIBMGA001973	0.714723	2.81047	1.31769	2.50511	1.5079	1.48216
BGIBMGA001974	0	0	0	0	0.164698	0
BGIBMGA001975	0	0	0	0	0	0
BGIBMGA001976	13.696	12.7076	6.73817	9.97847	2.922	2.63278
BGIBMGA001977	0	0	0	0	0	0
BGIBMGA001978	0.137447	0	0.253401	0.240876	0.28998	0.142515
BGIBMGA001979	0.0724382	0.325538	0.400648	0.126948	0.152828	0.150219
BGIBMGA001980	2.61788	1.26051	1.37897	1.96622	1.18352	0.387773
BGIBMGA001981	5.44688	3.02617	4.30373	4.82528	2.7782	2.04808
BGIBMGA001982	13.2594	12.3759	14.5732	14.5679	14.6327	10.9987
BGIBMGA001983	1.91444	2.00748	5.29427	5.59176	2.42341	1.58802
BGIBMGA001984	44.2235	42.8024	54.884	52.6743	36.3511	33.944
BGIBMGA001985	2.39405	3.5863	3.67813	3.24204	4.66825	2.93367
BGIBMGA001986	1.05451	0.592372	0.972063	0.693011	0.278096	1.09339
BGIBMGA001987	2.92387	2.81569	2.88779	2.01303	3.30465	3.03168
BGIBMGA001988	4.7373	2.85686	4.94489	4.48681	4.70334	3.35893
BGIBMGA001989	0.136282	0	0.125627	0.119417	0.143761	0
BGIBMGA001990	5.77851	2.41569	3.96407	3.53262	4.96157	4.59819
BGIBMGA001991	3278.97	3352.39	3142.68	3115.22	2746.45	3033.05
BGIBMGA001992	5.25103	6.63698	5.44554	7.76455	7.27022	5.78495
BGIBMGA001993	1.7681	1.70268	0.931349	1.10664	1.59869	2.09519
BGIBMGA001994	2.69702	2.2655	2.90438	2.297	2.49938	2.40444
BGIBMGA001995	0	0	0.823554	0	0.942436	0
BGIBMGA001996	0.0727659	0	0.0670768	0	0	0
BGIBMGA001997	0.373983	0.420171	0	0	0.394508	1.55109
BGIBMGA001998	1.39287	0.426787	1.28397	0.887636	1.06859	0.656467
[truncated: 19,130 more rows]
