# Supplementary material for: Transcriptional Response of Silkworm (Bombyx mori) Eggs to O2 or HCl Treatment
Source: Int J Mol Sci. 2016 Dec 7;17(12):1838. doi: 10.3390/ijms17121838 (PMC5187757; doi:10.3390/ijms17121838)
Supplement: Supplementary file 1 [file ijms-17-01838-s001.zip › ijms-152376-Supplementary Materials/Table S13 Primers of the genes for Q-PCR validation.xlsx]

## Sheet: Sheet1
Table S13 . Primers used for quantitative real-time polymerase chain reaction in this study.
Genes	Primers	Sequences from 5'to 3'
BGIBMGA007487	Forward Primers	GCACGTACTCACAAGCTAAAGC
	Reverse Primers	TAGAAACCACGAATGCCCGAT
BGIBMGA012465	Forward Primers	CCGTCAACAAGAACAAACAGGA
	Reverse Primers	AAAGATAAAATACAGCGGCGAT
BGIBMGA010949	Forward Primers	ACAGGACGCCGAAGGATTTT
	Reverse Primers	GGTACGCGATGGCCTCACAA
BGIBMGA010546	Forward Primers	TACGCCACGCTCAAGAACAA
	Reverse Primers	CCTACTCGTCAGATATCCAAGCA
BGIBMGA001732	Forward Primers	GCCCAAAGACTGGAGGTTCA
	Reverse Primers	CCGAGCAATAACGAGACGATGT
BGIBMGA014055	Forward Primers	TGAGAAAACAAAGGGAAGAGGAC
	Reverse Primers	GCTCTGAAAGGTCCATATGTAAAGA
BGIBMGA009298	Forward Primers	GCTGGACCCGGTACAGTGTG
	Reverse Primers	TGCGAAAGCCGTGAAGAAGA
BGIBMGA009544	Forward Primers	TTGTTTGCTGCTTATGGACA
	Reverse Primers	TTGGAGTATTGGTTTTGGGG
BGIBMGA004586	Forward Primers	GGTGGTCGTTTCCGTGAGTT
	Reverse Primers	CGGTATTAGAAGGGGAGGTT
BGIBMGA010741	Forward Primers	ACCGTTCGTCCCCTATTTCAC
	Reverse Primers	TTAGCAGTTTTCTCGTTTGCA
BGIBMGA012491	Forward Primers	CTGGAGGCTCTTCGGGG
	Reverse Primers	ATCTTCGGCGTAGCGTGTT
BGIBMGA014201	Forward Primers	CTTCACAGGCAGCACTCCC
	Reverse Primers	GAACAACCGACCTGCTGCTATG
BGIBMGA001296	Forward Primers	GAAAATGGAGGAGAGCAGTGGT
	Reverse Primers	ACTCGGACGGTACTAATGGCTG
BGIBMGA007838	Forward Primers	CCCTGAAGGCACCAGAAATAAG
	Reverse Primers	ATCCTTTAGTGGGTATTGGCTC
BGIBMGA009523	Forward Primers	ATTGTATCAGCTATCTTCGCGG
	Reverse Primers	CACTTGGGTCCCTTTGGGTAT
