# Supplementary material for: Transcriptional Response of Silkworm (Bombyx mori) Eggs to O2 or HCl Treatment
Source: Int J Mol Sci. 2016 Dec 7;17(12):1838. doi: 10.3390/ijms17121838 (PMC5187757; doi:10.3390/ijms17121838)
Supplement: Supplementary file 1 [file ijms-17-01838-s001.zip › ijms-152376-Supplementary Materials/Table S4 common DEGs.xlsx]

## Sheet: Common DEGs
Table S4. Common differentially expressed genes (DEGs) between O2-treated eggs and HCl-treated eggs.
Gene_id	readcount_HCl treated_32	readcount_non-treated_32	log2FoldChange	pval	padj	Blast swiss prot	Go term
BGIBMGA000058	4.95053	21.2445	-2.1014	0.0014319	0.034881	sp|Q7ZV90|PIF1_DANRE ATP-dependent DNA helicase PIF1 OS=Danio rerio GN=pif1 PE=2 SV=1//1.27715e-09
BGIBMGA000073	1131.48	1686.25	-0.57561	1.4358e-05	0.00076763	-//-	GO:0003677 DNA binding
BGIBMGA000146	134.918	265.535	-0.97682	0.00034613	0.011029	-//-	GO:0007242 intracellular signaling cascade
BGIBMGA000179	265.64	172.713	0.62109	0.00086927	0.023591	-//-
BGIBMGA000222	585.252	404.293	0.53366	0.00050725	0.015117	sp|Q9VCR7|CTNS_DROME Cystinosin homolog OS=Drosophila melanogaster GN=CG17119 PE=1 SV=2//8.62652e-127
BGIBMGA000273	19.4419	59.206	-1.6066	0.00059591	0.01729	sp|P45583|CU19_LOCMI Cuticle protein 19 OS=Locusta migratoria PE=1 SV=1//2.95508e-21	GO:0042302 structural constituent of cuticle
BGIBMGA000305	525.099	761.699	-0.53663	0.00022696	0.0079022	sp|Q9W440|THEM6_DROME UPF0670 protein THEM6 homolog OS=Drosophila melanogaster GN=CG4666 PE=2 SV=1//1.77818e-62	GO:0003677 DNA binding;GO:0003700 transcription factor activity;GO:0006355 regulation of transcription, DNA-dependent;GO:0007548 sex differentiation;GO:0005634 nucleus
BGIBMGA000312	8913.3	6721.36	0.40721	0.00087494	0.023662	sp|Q52KI8|SRRM1_MOUSE Serine/arginine repetitive matrix protein 1 OS=Mus musculus GN=Srrm1 PE=1 SV=2//8.09338e-46	GO:0006397 mRNA processing
BGIBMGA000391	627.673	388.357	0.69263	5.6673e-06	0.0003428	sp|Q91W43|GCSP_MOUSE Glycine dehydrogenase [decarboxylating], mitochondrial OS=Mus musculus GN=Gldc PE=1 SV=1//0	GO:0004375 glycine dehydrogenase (decarboxylating) activity;GO:0006544 glycine metabolism;GO:0005961 glycine dehydrogenase complex (decarboxylating)
BGIBMGA000408	108.971	181.555	-0.73646	0.00049705	0.014894	sp|Q00168|KCC2A_DROME Calcium/calmodulin-dependent protein kinase type II alpha chain OS=Drosophila melanogaster GN=CaMKII PE=1 SV=1//0	GO:0004672 protein kinase activity;GO:0005524 ATP binding;GO:0006468 protein amino acid phosphorylation
BGIBMGA000529	312.204	487.39	-0.64259	5.5026e-05	0.0024244	sp|O16796|NEPL2_CAEEL Neprilysin-2 OS=Caenorhabditis elegans GN=nep-2 PE=1 SV=2//2.90078e-171	GO:0004245 neprilysin activity;GO:0008237 metallopeptidase activity;GO:0006508 proteolysis;GO:0016020 membrane
BGIBMGA000640	18.099	43.6961	-1.2716	0.0019726	0.044555	sp|Q9VW43|CP305_DROME Probable cytochrome P450 305a1 OS=Drosophila melanogaster GN=Cyp305a1 PE=2 SV=1//1.36437e-92	GO:0004497 monooxygenase activity;GO:0005506 iron ion binding;GO:0020037 heme binding;GO:0006118 electron transport
BGIBMGA000655	14.4739	43.0258	-1.5717	0.00025362	0.0086821	-//-
BGIBMGA000852	130.134	64.6738	1.0087	0.00082496	0.022647	-//-
BGIBMGA001015	279.191	465.22	-0.73666	5.629e-06	0.00034193	sp|Q5F3N9|CF106_CHICK Uncharacterized protein C6orf106 homolog OS=Gallus gallus GN=RCJMB04_11e11 PE=2 SV=1//4.14484e-24
BGIBMGA001037	1896.61	1314.79	0.52859	5.4473e-05	0.0024075	sp|Q8BMJ2|SYLC_MOUSE Leucine--tRNA ligase, cytoplasmic OS=Mus musculus GN=Lars PE=2 SV=2//0	GO:0004812 aminoacyl-tRNA ligase activity;GO:0004817 cysteine-tRNA ligase activity;GO:0005524 ATP binding;GO:0006418 tRNA aminoacylation for protein translation;GO:0006423 cysteinyl-tRNA aminoacylation
BGIBMGA001072	107.927	61.8144	0.80405	0.0020803	0.046255	sp|Q7TQI7|ABTB2_MOUSE Ankyrin repeat and BTB/POZ domain-containing protein 2 OS=Mus musculus GN=Abtb2 PE=2 SV=1//4.52379e-145
BGIBMGA001192	120.838	194.148	-0.68408	0.00093306	0.024896	-//-
BGIBMGA001204	213.616	113.774	0.90885	9.9546e-06	0.00057531	sp|Q9YH16|LMO3_XENLA LIM domain only protein 3 OS=Xenopus laevis GN=lmo3 PE=2 SV=1//2.94582e-61	GO:0008270 zinc ion binding
BGIBMGA001278	719.028	970.26	-0.43232	0.0020964	0.046397	sp|Q4V9P6|ADAL_DANRE Adenosine deaminase-like protein OS=Danio rerio GN=adal PE=2 SV=1//1.33827e-63	GO:0019239 deaminase activity;GO:0009168 purine ribonucleoside monophosphate biosynthesis
BGIBMGA001283	699.945	505.523	0.46946	0.0014536	0.035171	sp|Q66L33|MK16A_XENLA Protein MAK16 homolog A OS=Xenopus laevis GN=mak16-a PE=2 SV=1//3.84785e-45
BGIBMGA001296	75.0818	15.8753	2.2417	1.6302e-09	2.5573e-07	sp|P29775|ETS4_DROME DNA-binding protein D-ETS-4 OS=Drosophila melanogaster GN=Ets98B PE=2 SV=3//1.66006e-89	GO:0003700 transcription factor activity;GO:0043565 sequence-specific DNA binding;GO:0006355 regulation of transcription, DNA-dependent;GO:0005634 nucleus
BGIBMGA001402	605.756	427.83	0.5017	0.00087519	0.023662	sp|Q5RF00|ALDH2_PONAB Aldehyde dehydrogenase, mitochondrial OS=Pongo abelii GN=ALDH2 PE=2 SV=1//6.60682e-112	GO:0016491 oxidoreductase activity;GO:0008152 metabolism
BGIBMGA001609	366.272	209.852	0.80354	3.8387e-06	0.00024573	sp|Q28CH3|UAP1L_XENTR UDP-N-acetylhexosamine pyrophosphorylase-like protein 1 OS=Xenopus tropicalis GN=uap1l1 PE=2 SV=1//1.78223e-165	GO:0016779 nucleotidyltransferase activity;GO:0008152 metabolism
BGIBMGA001621	566.75	286.719	0.98308	4.7807e-08	5.5123e-06	sp|O75467|Z324A_HUMAN Zinc finger protein 324A OS=Homo sapiens GN=ZNF324 PE=1 SV=1//1.9449e-11	GO:0003676 nucleic acid binding;GO:0008270 zinc ion binding;GO:0005622 intracellular
BGIBMGA001686	362.831	235.986	0.6206	0.00030491	0.0099829	-//-
BGIBMGA001732	107.515	341.382	-1.6669	2.7288e-18	1.1804e-15	sp|A8XPY4|BNIP3_CAEBR BNIP3 homolog OS=Caenorhabditis briggsae GN=dct-1 PE=3 SV=2//1.26995e-06
BGIBMGA001735	362.806	211.31	0.77984	7.4116e-06	0.00043901	sp|Q91W45|PAI2B_MOUSE Polyadenylate-binding protein-interacting protein 2B OS=Mus musculus GN=Paip2b PE=2 SV=2//1.47972e-07
BGIBMGA001896	234.234	48.989	2.2574	6.6523e-22	4.1287e-19	-//-
BGIBMGA001926	1686.02	4388.85	-1.3802	2.9923e-22	1.9416e-19	sp|P08836|FPPS_CHICK Farnesyl pyrophosphate synthase OS=Gallus gallus GN=FDPS PE=1 SV=2//1.28302e-109	GO:0008299 isoprenoid biosynthesis
BGIBMGA001983	42.9216	16.336	1.3936	0.0011701	0.029775	sp|Q03383|ACH1_BOMMO Antichymotrypsin-1 OS=Bombyx mori PE=1 SV=1//0	GO:0004867 serine-type endopeptidase inhibitor activity
BGIBMGA002004	1984.56	3250.04	-0.71164	2.0311e-08	2.5433e-06	sp|Q9UG63|ABCF2_HUMAN ATP-binding cassette sub-family F member 2 OS=Homo sapiens GN=ABCF2 PE=1 SV=2//0	GO:0005524 ATP binding;GO:0016887 ATPase activity
BGIBMGA002021	252.965	160.021	0.66068	0.00051842	0.01529	sp|A2AVA0|SVEP1_MOUSE Sushi, von Willebrand factor type A, EGF and pentraxin domain-containing protein 1 OS=Mus musculus GN=Svep1 PE=1 SV=1//3.46336e-06	GO:0005529 sugar binding
BGIBMGA002167	77.2939	151.796	-0.97371	2.7722e-05	0.0013506	sp|Q8N2R8|FA43A_HUMAN Protein FAM43A OS=Homo sapiens GN=FAM43A PE=2 SV=2//3.84158e-22
BGIBMGA002198	6.74992	54.5297	-3.0141	1.1228e-10	2.0288e-08	-//-
BGIBMGA002238	36.1104	10.3347	1.8049	0.00026517	0.00897	sp|P79958|WT1B_XENLA Wilms tumor protein homolog B OS=Xenopus laevis GN=wt1-b PE=2 SV=1//5.0398e-08	GO:0003676 nucleic acid binding;GO:0008270 zinc ion binding;GO:0005622 intracellular
BGIBMGA002254	167.824	315.305	-0.9098	5.5361e-07	4.6762e-05	-//-
BGIBMGA002306	211.922	354.058	-0.74045	1.9003e-05	0.001001	-//-
BGIBMGA002309	15534.8	10569.1	0.55565	4.6104e-06	0.00028993	sp|Q27415|NLP_DROME Nucleoplasmin-like protein OS=Drosophila melanogaster GN=Nlp PE=1 SV=1//4.09555e-25	GO:0003676 nucleic acid binding;GO:0005634 nucleus
BGIBMGA002360	231.785	150.627	0.62181	0.0014453	0.035087	sp|Q6PBD6|WDR61_XENTR WD repeat-containing protein 61 OS=Xenopus tropicalis GN=wdr61 PE=2 SV=1//1.12121e-14
BGIBMGA002368	38.4187	76.3491	-0.9908	0.0012361	0.031122	sp|P05545|SPA3K_RAT Serine protease inhibitor A3K OS=Rattus norvegicus GN=Serpina3k PE=1 SV=3//7.02632e-14	GO:0004867 serine-type endopeptidase inhibitor activity
BGIBMGA002441	371.065	533.843	-0.52474	0.00073408	0.020669	-//-
BGIBMGA002522	179.594	289.442	-0.68853	0.00015697	0.0058577	sp|Q8BS35|ALKMO_MOUSE Alkylglycerol monooxygenase OS=Mus musculus GN=Agmo PE=2 SV=1//7.6344e-13
BGIBMGA002523	460.675	807.841	-0.81032	0.00026663	0.0089981	sp|A0JPQ8|ALKMO_RAT Alkylglycerol monooxygenase OS=Rattus norvegicus GN=Agmo PE=2 SV=1//5.16179e-41
BGIBMGA002524	597.582	417.251	0.51822	0.00068811	0.019477	sp|Q5M8F9|ALKMO_XENTR Alkylglycerol monooxygenase OS=Xenopus tropicalis GN=agmo PE=2 SV=1//4.47438e-120
BGIBMGA002580	73.1249	23.5255	1.6361	2.1413e-06	0.00014695	sp|P12428|BROWN_DROME Protein brown OS=Drosophila melanogaster GN=bw PE=2 SV=1//1.91719e-15
BGIBMGA002614	36.1629	84.6886	-1.2277	5.0804e-05	0.0022791	-//-
BGIBMGA002615	544.147	1063.1	-0.9662	6.4825e-09	9.1621e-07	sp|Q9UPW6|SATB2_HUMAN DNA-binding protein SATB2 OS=Homo sapiens GN=SATB2 PE=1 SV=2//4.03927e-13	GO:0003700 transcription factor activity;GO:0043565 sequence-specific DNA binding;GO:0006355 regulation of transcription, DNA-dependent;GO:0005634 nucleus
BGIBMGA002647	183.509	100.507	0.86856	5.9686e-05	0.0025828	sp|P35218|CAH5A_HUMAN Carbonic anhydrase 5A, mitochondrial OS=Homo sapiens GN=CA5A PE=1 SV=1//4.85912e-46	GO:0004089 carbonate dehydratase activity;GO:0008270 zinc ion binding;GO:0006730 one-carbon compound metabolism
BGIBMGA002656	578.783	349.668	0.72704	3.0697e-06	0.00020194	sp|Q8INR6|DOT1L_DROME Histone-lysine N-methyltransferase, H3 lysine-79 specific OS=Drosophila melanogaster GN=gpp PE=1 SV=2//2.99618e-16
BGIBMGA002660	728.102	1104.89	-0.60169	3.3638e-05	0.0016006	sp|Q95X01|MYRO1_BREBR Myrosinase 1 OS=Brevicoryne brassicae PE=1 SV=1//1.02494e-151	GO:0004553 hydrolase activity, hydrolyzing O-glycosyl compounds;GO:0005975 carbohydrate metabolism
BGIBMGA002677	362.481	610.881	-0.75299	9.443e-07	7.4475e-05	-//-
BGIBMGA002837	2583.99	1962.46	0.39694	0.0017885	0.041447	sp|Q9UMS4|PRP19_HUMAN Pre-mRNA-processing factor 19 OS=Homo sapiens GN=PRPF19 PE=1 SV=1//0
BGIBMGA002847	274.786	467.39	-0.76632	2.3691e-06	0.00016181	sp|Q9IBG7|KCP_XENLA Kielin/chordin-like protein OS=Xenopus laevis GN=kcp PE=2 SV=1//9.81403e-06
BGIBMGA002924	1101.35	799.508	0.46209	0.0007867	0.021806	sp|P45843|SCRT_DROME Protein scarlet OS=Drosophila melanogaster GN=st PE=1 SV=3//1.41159e-163	GO:0005524 ATP binding;GO:0016887 ATPase activity
BGIBMGA002946	401.576	278.646	0.52724	0.0014529	0.035171	sp|P39770|SALM_DROME Homeotic protein spalt-major OS=Drosophila melanogaster GN=salm PE=1 SV=3//4.7768e-10	GO:0003676 nucleic acid binding;GO:0008270 zinc ion binding;GO:0005622 intracellular
BGIBMGA002996	70.5089	27.4363	1.3617	5.3676e-05	0.0023808	sp|Q9VR52|TILB_DROME Protein TILB OS=Drosophila melanogaster GN=tilB PE=1 SV=1//1.31853e-103	GO:0016740 transferase activity
BGIBMGA003049	62.7937	270.596	-2.1074	1.1029e-22	7.8722e-20	sp|P43304|GPDM_HUMAN Glycerol-3-phosphate dehydrogenase, mitochondrial OS=Homo sapiens GN=GPD2 PE=1 SV=3//0	GO:0005509 calcium ion binding;GO:0016491 oxidoreductase activity;GO:0006118 electron transport
BGIBMGA003111	78.1454	18.6171	2.0695	6.1528e-09	8.7831e-07	sp|C9WMM5|VCP_APIME Venom serine carboxypeptidase OS=Apis mellifera PE=2 SV=1//1.96606e-53	GO:0004185 serine carboxypeptidase activity;GO:0006508 proteolysis
BGIBMGA003156	185.045	277.668	-0.58548	0.0013755	0.033854	sp|P70473|AMACR_RAT Alpha-methylacyl-CoA racemase OS=Rattus norvegicus GN=Amacr PE=1 SV=3//8.62931e-114	GO:0008152 metabolism
BGIBMGA003180	933.592	1359.52	-0.54223	6.1713e-05	0.0026615	sp|Q75N73|S39AE_MOUSE Zinc transporter ZIP14 OS=Mus musculus GN=Slc39a14 PE=1 SV=1//6.58611e-58	GO:0046873 metal ion transporter activity;GO:0030001 metal ion transport;GO:0016020 membrane
BGIBMGA003199	169.597	317.415	-0.90426	6.0774e-07	5.0733e-05	sp|P48861|DDC_MANSE Aromatic-L-amino-acid decarboxylase OS=Manduca sexta GN=Ddc PE=2 SV=1//0	GO:0016491 oxidoreductase activity;GO:0016831 carboxy-lyase activity;GO:0006118 electron transport;GO:0019752 carboxylic acid metabolism
BGIBMGA003332	632.5	278.319	1.1843	6.7515e-14	2.0506e-11	sp|Q9SJM7|URH1_ARATH Uridine nucleosidase 1 OS=Arabidopsis thaliana GN=URH1 PE=1 SV=2//2.94579e-15
BGIBMGA003356	124.753	374.667	-1.5865	8.0937e-18	3.3011e-15	sp|Q5NVQ1|HIG1A_PONAB HIG1 domain family member 1A, mitochondrial OS=Pongo abelii GN=HIGD1A PE=3 SV=1//9.64445e-13
BGIBMGA003398	1646.74	1199.73	0.4569	0.00053517	0.015719	sp|P49028|MGN_DROME Protein mago nashi OS=Drosophila melanogaster GN=mago PE=1 SV=1//2.91129e-92	GO:0005634 nucleus
BGIBMGA003478	361.622	601.834	-0.73488	1.8187e-06	0.00012852	sp|P13002|ELF1_DROME Protein grainyhead OS=Drosophila melanogaster GN=grh PE=2 SV=3//7.25931e-25
BGIBMGA003602	677.029	427.548	0.66313	1.001e-05	0.00057619	sp|Q5R7X2|SR140_PONAB U2 snRNP-associated SURP motif-containing protein OS=Pongo abelii GN=U2SURP PE=2 SV=1//1.07281e-176	GO:0003676 nucleic acid binding;GO:0003723 RNA binding;GO:0006396 RNA processing
BGIBMGA003667	383.442	263.06	0.54362	0.001224	0.030925	sp|Q9H2Y9|SO5A1_HUMAN Solute carrier organic anion transporter family member 5A1 OS=Homo sapiens GN=SLCO5A1 PE=2 SV=2//3.71255e-121	GO:0005215 transporter activity;GO:0006810 transport;GO:0016020 membrane
BGIBMGA003840	2283.22	1716.98	0.41119	0.0013457	0.033351	sp|Q9VU02|SMD1_DROME Probable small nuclear ribonucleoprotein Sm D1 OS=Drosophila melanogaster GN=SmD1 PE=1 SV=1//5.10782e-37	GO:0016071 mRNA metabolism;GO:0030529 ribonucleoprotein complex
BGIBMGA003985	9463.6	6324.84	0.58136	1.9746e-06	0.00013617	sp|Q7KN62|TERA_DROME Transitional endoplasmic reticulum ATPase TER94 OS=Drosophila melanogaster GN=TER94 PE=1 SV=1//0	GO:0005524 ATP binding
BGIBMGA004042	4668.16	6524.91	-0.4831	8.9033e-05	0.0035501	sp|Q9W1C9|PEB3_DROME Ejaculatory bulb-specific protein 3 OS=Drosophila melanogaster GN=PebIII PE=1 SV=2//3.60947e-24
BGIBMGA004055	373.732	528.76	-0.50061	0.0017492	0.040774	sp|Q08DZ2|PRP4B_BOVIN Serine/threonine-protein kinase PRP4 homolog OS=Bos taurus GN=PRPF4B PE=2 SV=1//1.78921e-31	GO:0004672 protein kinase activity;GO:0005524 ATP binding;GO:0006468 protein amino acid phosphorylation
BGIBMGA004109	1051.61	769.33	0.45093	0.0011542	0.02958	sp|Q6PHZ5|RB15B_MOUSE Putative RNA-binding protein 15B OS=Mus musculus GN=Rbm15b PE=1 SV=2//3.14263e-08	GO:0003676 nucleic acid binding
BGIBMGA004140	297.422	162.226	0.87451	2.4334e-06	0.00016463	sp|Q9V9A7|MCCB_DROME Probable methylcrotonoyl-CoA carboxylase beta chain, mitochondrial OS=Drosophila melanogaster GN=l(2)04524 PE=2 SV=1//0	GO:0016874 ligase activity
BGIBMGA004194	113.009	59.6096	0.92282	0.00040478	0.012616	sp|P20060|HEXB_MOUSE Beta-hexosaminidase subunit beta OS=Mus musculus GN=Hexb PE=2 SV=2//3.26261e-124	GO:0004563 beta-N-acetylhexosaminidase activity;GO:0005975 carbohydrate metabolism
BGIBMGA004249	187.082	358.852	-0.93972	3.9037e-07	3.4525e-05	sp|Q3URE1|ACSF3_MOUSE Acyl-CoA synthetase family member 3, mitochondrial OS=Mus musculus GN=Acsf3 PE=2 SV=2//8.40121e-93	GO:0003824 catalytic activity;GO:0008152 metabolism
BGIBMGA004277	15539.8	21822.9	-0.48988	5.2078e-05	0.0023232	sp|P20007|PCKG_DROME Phosphoenolpyruvate carboxykinase [GTP] OS=Drosophila melanogaster GN=Pepck PE=2 SV=2//0	GO:0004611 phosphoenolpyruvate carboxykinase activity;GO:0005525 GTP binding;GO:0006094 gluconeogenesis
BGIBMGA004282	61.4507	28.0304	1.1324	0.0010781	0.028084	-//-
BGIBMGA004404	129.055	242.848	-0.91207	4.8282e-05	0.0021811	sp|Q00802|L301_BOMMO Low molecular mass 30 kDa lipoprotein 19G1 OS=Bombyx mori GN=19G1 PE=2 SV=1//1.70304e-126	GO:0005576 extracellular region
BGIBMGA004408	1512.9	984.014	0.62057	3.6249e-06	0.00023395	sp|Q9W4M9|NSUN2_DROME tRNA (cytosine(34)-C(5))-methyltransferase OS=Drosophila melanogaster GN=CG6133 PE=2 SV=1//0
BGIBMGA004476	440.906	198.462	1.1516	1.7363e-11	3.5921e-09	sp|P19616|VITM_MANSE Microvitellogenin OS=Manduca sexta GN=MVG PE=2 SV=1//8.0851e-50	GO:0005576 extracellular region
BGIBMGA004566	94.9189	43.1211	1.1383	8.1827e-05	0.0033695	sp|A9ZSY3|TRET1_BOMMO Facilitated trehalose transporter Tret1 OS=Bombyx mori GN=Tret1 PE=1 SV=1//3.18309e-31	GO:0005215 transporter activity;GO:0006810 transport;GO:0016021 integral to membrane
BGIBMGA004586	93.0845	245.266	-1.3977	1.1665e-11	2.5618e-09	sp|A8J4S9|TREA_APIME Trehalase OS=Apis mellifera PE=1 SV=1//0	GO:0004555 alpha,alpha-trehalase activity;GO:0005991 trehalose metabolism
BGIBMGA004612	17189.1	9771.84	0.81479	2.1685e-11	4.36e-09	sp|Q7PT10|HSP83_ANOGA Heat shock protein 83 OS=Anopheles gambiae GN=Hsp83 PE=3 SV=3//0	GO:0005524 ATP binding;GO:0051082 unfolded protein binding;GO:0006457 protein folding
BGIBMGA004645	4044.04	5266.86	-0.38115	0.002065	0.04613	sp|Q9R0Q6|ARC1A_MOUSE Actin-related protein 2/3 complex subunit 1A OS=Mus musculus GN=Arpc1a PE=1 SV=1//5.18236e-160
BGIBMGA004698	559.981	776.116	-0.47089	0.0011651	0.02973	-//-
BGIBMGA004708	564.22	888.717	-0.65547	4.9238e-06	0.00030427	sp|O46108|LIP3_DROME Lipase 3 OS=Drosophila melanogaster GN=Lip3 PE=2 SV=1//3.03724e-94	GO:0016789 carboxylic ester hydrolase activity;GO:0006629 lipid metabolism
BGIBMGA004711	1873.16	1308.58	0.51747	8.0197e-05	0.0033183	sp|Q0IFL2|RUVB1_AEDAE RuvB-like helicase 1 OS=Aedes aegypti GN=pont PE=3 SV=1//0	GO:0003678 DNA helicase activity;GO:0005524 ATP binding;GO:0005634 nucleus
BGIBMGA004813	4.99428	21.3207	-2.0939	0.0014201	0.034653	-//-
BGIBMGA004823	2149.7	1502.69	0.51658	6.7359e-05	0.0028789	sp|Q13435|SF3B2_HUMAN Splicing factor 3B subunit 2 OS=Homo sapiens GN=SF3B2 PE=1 SV=2//0	GO:0006397 mRNA processing;GO:0005634 nucleus
BGIBMGA004873	111.105	61.0488	0.86388	0.00096531	0.025676	sp|Q8TCS8|PNPT1_HUMAN Polyribonucleotide nucleotidyltransferase 1, mitochondrial OS=Homo sapiens GN=PNPT1 PE=1 SV=2//0	GO:0000175 3'-5'-exoribonuclease activity;GO:0003676 nucleic acid binding;GO:0003723 RNA binding;GO:0006396 RNA processing
BGIBMGA004939	2240.49	1657.99	0.43438	0.00073244	0.020663	sp|Q1JPZ7|PRP39_DANRE Pre-mRNA-processing factor 39 OS=Danio rerio GN=prpf39 PE=2 SV=2//4.03545e-127
BGIBMGA004952	3574.3	2196.92	0.70217	2.9781e-08	3.6335e-06	sp|Q9VGG8|MTH5_DROME Probable G-protein coupled receptor Mth-like 5 OS=Drosophila melanogaster GN=mthl5 PE=2 SV=2//8.07276e-129
BGIBMGA004955	220.471	361.111	-0.71185	3.6564e-05	0.001717	sp|P50449|PAI1_MUSVI Plasminogen activator inhibitor 1 OS=Mustela vison GN=SERPINE1 PE=2 SV=1//1.83984e-25	GO:0004867 serine-type endopeptidase inhibitor activity;GO:0046873 metal ion transporter activity;GO:0030001 metal ion transport;GO:0016020 membrane
BGIBMGA004969	16.2996	93.5079	-2.5203	1.7787e-13	4.9786e-11	-//-
BGIBMGA004970	4.48536	51.5368	-3.5223	6.7751e-07	5.5904e-05	-//-
BGIBMGA005023	2587.51	1912.49	0.43611	0.00065786	0.018745	sp|Q9NX58|LYAR_HUMAN Cell growth-regulating nucleolar protein OS=Homo sapiens GN=LYAR PE=1 SV=2//1.51027e-31
BGIBMGA005052	3295.37	2098.89	0.65081	2.6661e-07	2.5204e-05	sp|Q9VCE9|UBS3A_DROME Protein UBASH3A homolog OS=Drosophila melanogaster GN=CG13604 PE=2 SV=1//3.45754e-34
BGIBMGA005106	1752.47	2677.85	-0.61168	1.8351e-06	0.00012905	sp|Q9VZI3|UN112_DROME Unc-112-related protein OS=Drosophila melanogaster GN=Fit1 PE=1 SV=1//0
BGIBMGA005120	152.928	522.876	-1.7736	6.0833e-25	5.4274e-22	sp|Q9GZT9|EGLN1_HUMAN Egl nine homolog 1 OS=Homo sapiens GN=EGLN1 PE=1 SV=1//3.06585e-20	GO:0008270 zinc ion binding
BGIBMGA005121	82.2619	284.473	-1.79	2.4056e-18	1.0731e-15	sp|P59722|EGLN1_RAT Egl nine homolog 1 OS=Rattus norvegicus GN=Egln1 PE=2 SV=1//2.30701e-52
BGIBMGA005182	2670.34	4152.73	-0.63704	3.6067e-07	3.2501e-05	sp|Q54K57|TPSA_DICDI Alpha,alpha-trehalose-phosphate synthase [UDP-forming] A OS=Dictyostelium discoideum GN=tpsA PE=2 SV=1//4.63062e-100	GO:0003824 catalytic activity;GO:0003825 alpha,alpha-trehalose-phosphate synthase (UDP-forming) activity;GO:0005992 trehalose biosynthesis
BGIBMGA005213	491.149	331.432	0.56745	0.00036009	0.011322	sp|Q66KL9|RBM42_XENTR RNA-binding protein 42 OS=Xenopus tropicalis GN=rbm42 PE=2 SV=1//4.84613e-42	GO:0003676 nucleic acid binding
BGIBMGA005244	110.832	40.4175	1.4553	2.5961e-07	2.4706e-05	-//-
BGIBMGA005323	6663.25	10024.1	-0.58917	1.5135e-06	0.00010967	sp|Q58EA2|THO4A_XENLA THO complex subunit 4-A OS=Xenopus laevis GN=alyref-a PE=2 SV=1//1.47151e-48	GO:0003676 nucleic acid binding
BGIBMGA005341	201.029	313.984	-0.64328	0.00029645	0.0097587	-//-
BGIBMGA005399	10.4012	0	Inf	0.00038787	0.012116	-//-
BGIBMGA005410	176.154	283.208	-0.68502	0.00020138	0.0071834	sp|P60322|NANO2_MOUSE Nanos homolog 2 OS=Mus musculus GN=Nanos2 PE=1 SV=2//8.35315e-20	GO:0003723 RNA binding;GO:0008270 zinc ion binding;GO:0006445 regulation of translation
BGIBMGA005475	2572.43	1634.12	0.65461	6.3191e-05	0.0027089	-//-
BGIBMGA005500	1331.88	715.706	0.89603	8.3195e-11	1.5424e-08	sp|P12265|BGLR_MOUSE Beta-glucuronidase OS=Mus musculus GN=Gusb PE=2 SV=2//9.04912e-145	GO:0004553 hydrolase activity, hydrolyzing O-glycosyl compounds;GO:0005975 carbohydrate metabolism
BGIBMGA005515	0.904073	86.0707	-6.5729	3.8307e-18	1.6083e-15	-//-
BGIBMGA005586	348.007	552.571	-0.66704	1.9634e-05	0.0010304	sp|Q8R1N4|NUDC3_MOUSE NudC domain-containing protein 3 OS=Mus musculus GN=Nudcd3 PE=2 SV=3//4.2963e-38
BGIBMGA005637	714.181	487.348	0.55134	0.00019356	0.0069776	sp|O61345|PEN_DROME Protein penguin OS=Drosophila melanogaster GN=pen PE=2 SV=1//4.6744e-32
BGIBMGA005788	1.35173	68.8514	-5.6706	1.324e-21	7.8751e-19	-//-
BGIBMGA005790	1.80815	68.9276	-5.2525	1.0048e-20	5.7375e-18	-//-
BGIBMGA005895	368.475	255.063	0.53071	0.0017673	0.041022	sp|Q9VCF0|Y5902_DROME Uncharacterized protein CG5902 OS=Drosophila melanogaster GN=CG5902 PE=2 SV=1//9.18096e-89
BGIBMGA005977	79.9536	161.841	-1.0173	8.6599e-06	0.00050457	-//-	GO:0005529 sugar binding
BGIBMGA006017	3334.55	7408.56	-1.1517	6.4002e-20	3.1504e-17	-//-
BGIBMGA006018	201.117	1521.41	-2.9193	1.2114e-80	1.7292e-76	-//-
BGIBMGA006043	1408.18	951.285	0.56588	2.6287e-05	0.0012851	sp|P63043|STMN4_RAT Stathmin-4 OS=Rattus norvegicus GN=Stmn4 PE=1 SV=1//1.17264e-10	GO:0007242 intracellular signaling cascade
BGIBMGA006144	772.965	550.43	0.48984	0.0007603	0.021211	sp|Q16S14|EFGM_AEDAE Elongation factor G, mitochondrial OS=Aedes aegypti GN=AAEL010742 PE=3 SV=1//1.26547e-60	GO:0005525 GTP binding;GO:0006412 protein biosynthesis
BGIBMGA006208	3110.09	2359.2	0.39866	0.0015553	0.037251	sp|Q5RC80|RBM39_PONAB RNA-binding protein 39 OS=Pongo abelii GN=RBM39 PE=2 SV=1//2.84998e-179	GO:0003676 nucleic acid binding
BGIBMGA006226	11.7529	33.9555	-1.5306	0.001515	0.036431	sp|O17482|TIM_DROVI Protein timeless OS=Drosophila virilis GN=tim PE=2 SV=1//2.29223e-59
BGIBMGA006260	149.058	255.89	-0.77965	4.3346e-05	0.001996	sp|O60506|HNRPQ_HUMAN Heterogeneous nuclear ribonucleoprotein Q OS=Homo sapiens GN=SYNCRIP PE=1 SV=2//4.09763e-25	GO:0003676 nucleic acid binding
BGIBMGA006311	291.744	195.127	0.58029	0.001316	0.032671	sp|Q9VA02|DHTK1_DROME Probable 2-oxoglutarate dehydrogenase E1 component DHKTD1 homolog, mitochondrial OS=Drosophila melanogaster GN=CG1544 PE=2 SV=2//0	GO:0016624 oxidoreductase activity, acting on the aldehyde or oxo group of donors, disulfide as acceptor;GO:0008152 metabolism
BGIBMGA006315	502.762	283.577	0.82614	3.2638e-07	3.0059e-05	-//-
BGIBMGA006335	5351.63	3903.65	0.45515	0.00022347	0.0077998	-//-
BGIBMGA006347	132.213	234.95	-0.82949	2.4446e-05	0.0012245	sp|F6RIX4|MCM9_XENTR DNA helicase MCM9 OS=Xenopus tropicalis GN=mcm9 PE=3 SV=1//3.82999e-14	GO:0003677 DNA binding;GO:0005524 ATP binding;GO:0008094 DNA-dependent ATPase activity;GO:0006270 DNA replication initiation
BGIBMGA006377	247.541	380.513	-0.62028	0.00024874	0.0085766	-//-
BGIBMGA006395	1103.09	1857.87	-0.7521	1.1354e-08	1.5147e-06	sp|P14651|HXB3_HUMAN Homeobox protein Hox-B3 OS=Homo sapiens GN=HOXB3 PE=1 SV=2//2.32669e-28	GO:0003700 transcription factor activity;GO:0043565 sequence-specific DNA binding;GO:0006355 regulation of transcription, DNA-dependent;GO:0005634 nucleus
BGIBMGA006409	13.0959	39.8996	-1.6073	0.00035362	0.011218	sp|D3ZKF5|HTRA4_RAT Serine protease HTR4 OS=Rattus norvegicus GN=Htra4 PE=3 SV=1//9.73188e-06
BGIBMGA006502	12.1481	41.0687	-1.7573	0.00021592	0.0075731	sp|Q920A5|RISC_MOUSE Retinoid-inducible serine carboxypeptidase OS=Mus musculus GN=Scpep1 PE=2 SV=2//7.90204e-07	GO:0004185 serine carboxypeptidase activity;GO:0006508 proteolysis
BGIBMGA006532	790.168	1221.44	-0.62835	4.551e-06	0.00028874	-//-
BGIBMGA006536	725.021	1004.1	-0.46981	0.00077372	0.021488	-//-
BGIBMGA006540	30.2733	95.5412	-1.6581	4.7465e-08	5.5123e-06	sp|Q9DC26|S46A3_MOUSE Solute carrier family 46 member 3 OS=Mus musculus GN=Slc46a3 PE=2 SV=1//2.2398e-14
BGIBMGA006591	1768.6	2326.71	-0.39569	0.0020549	0.046049	sp|Q08E13|RNF10_BOVIN RING finger protein 10 OS=Bos taurus GN=RNF10 PE=2 SV=1//2.30185e-59	GO:0005515 protein binding;GO:0008270 zinc ion binding
BGIBMGA006634	1719.43	1300.38	0.403	0.0022445	0.049369	sp|A4IG66|TM201_DANRE Transmembrane protein 201 OS=Danio rerio GN=tmem201 PE=2 SV=1//5.11447e-10
BGIBMGA006689	532.394	833.093	-0.64598	0.0010592	0.027692	sp|Q5RAU0|ACOX3_PONAB Peroxisomal acyl-coenzyme A oxidase 3 OS=Pongo abelii GN=ACOX3 PE=2 SV=1//1.23409e-143	GO:0003995 acyl-CoA dehydrogenase activity;GO:0003997 acyl-CoA oxidase activity;GO:0006118 electron transport;GO:0006635 fatty acid beta-oxidation;GO:0005777 peroxisome
BGIBMGA006772	2100.25	1517.51	0.46886	0.0012314	0.031057	sp|Q922K7|NOP2_MOUSE Putative ribosomal RNA methyltransferase NOP2 OS=Mus musculus GN=Nop2 PE=2 SV=1//0
BGIBMGA006814	292.236	193.843	0.59224	0.0010859	0.028183	sp|O75694|NU155_HUMAN Nuclear pore complex protein Nup155 OS=Homo sapiens GN=NUP155 PE=1 SV=1//4.85359e-19	GO:0005487 nucleocytoplasmic transporter activity;GO:0017056 structural constituent of nuclear pore;GO:0006913 nucleocytoplasmic transport;GO:0005643 nuclear pore
BGIBMGA006839	1580.33	1078.42	0.55131	3.3435e-05	0.0015963	sp|Q08893|E75_MANSE Ecdysone-inducible protein E75 OS=Manduca sexta GN=E75 PE=2 SV=2//0	GO:0003700 transcription factor activity;GO:0003707 steroid hormone receptor activity;GO:0008270 zinc ion binding;GO:0043565 sequence-specific DNA binding;GO:0006355 regulation of transcription, DNA-dependent;GO:0005634 nucleus
BGIBMGA006841	1158.67	847.122	0.45183	0.0010361	0.02729	sp|O08715|AKAP1_MOUSE A-kinase anchor protein 1, mitochondrial OS=Mus musculus GN=Akap1 PE=1 SV=4//9.01605e-61	GO:0003676 nucleic acid binding
BGIBMGA006907	5243.66	3971.18	0.40101	0.001164	0.02973	sp|Q9Z2K9|IDHC_MICME Isocitrate dehydrogenase [NADP] cytoplasmic OS=Microtus mexicanus GN=IDH1 PE=2 SV=1//0	GO:0016652 oxidoreductase activity, acting on NADH or NADPH, NAD or NADP as acceptor;GO:0008152 metabolism
BGIBMGA006916	687.165	405.957	0.75933	4.763e-07	4.0959e-05	sp|Q95078|CP18A_DROME Cytochrome P450 18a1 OS=Drosophila melanogaster GN=Cyp18a1 PE=2 SV=2//0	GO:0004497 monooxygenase activity;GO:0005506 iron ion binding;GO:0020037 heme binding;GO:0006118 electron transport
BGIBMGA006936	968.3	1612.59	-0.73585	4.0156e-08	4.817e-06	sp|Q9VWR5|CP306_DROME Cytochrome P450 306a1 OS=Drosophila melanogaster GN=phm PE=1 SV=1//4.40697e-123	GO:0004497 monooxygenase activity;GO:0005506 iron ion binding;GO:0020037 heme binding;GO:0006118 electron transport
BGIBMGA006942	175.777	84.8982	1.0499	2.6377e-06	0.00017595	sp|Q90WR8|SP3_CHICK Transcription factor Sp3 OS=Gallus gallus GN=SP3 PE=1 SV=1//7.90924e-57	GO:0003676 nucleic acid binding;GO:0008270 zinc ion binding;GO:0005622 intracellular
BGIBMGA006968	107.962	273.007	-1.3384	1.4877e-11	3.2178e-09	sp|Q86PM2|KMO_AEDAE Kynurenine 3-monooxygenase OS=Aedes aegypti GN=kh PE=1 SV=2//1.74716e-111
BGIBMGA006971	996.43	1349.17	-0.43723	0.0012006	0.030401	sp|P19217|ST1E1_BOVIN Estrogen sulfotransferase OS=Bos taurus GN=SULT1E1 PE=1 SV=1//1.69503e-27	GO:0008146 sulfotransferase activity
BGIBMGA006972	1105.32	1737.48	-0.65253	8.9927e-07	7.1317e-05	sp|Q8JG30|ST1B1_CHICK Sulfotransferase family cytosolic 1B member 1 OS=Gallus gallus GN=SULT1B1 PE=2 SV=1//6.08571e-34	GO:0008146 sulfotransferase activity
BGIBMGA006983	166.358	302.67	-0.86346	2.4246e-06	0.00016463	-//-
BGIBMGA006993	45.1161	88.0244	-0.96426	0.00086764	0.023591	sp|Q5R890|MINP1_PONAB Multiple inositol polyphosphate phosphatase 1 OS=Pongo abelii GN=MINPP1 PE=2 SV=1//5.87635e-33	GO:0003993 acid phosphatase activity
BGIBMGA006999	1618.34	1093.92	0.56501	2.2849e-05	0.0011649	sp|O75691|UTP20_HUMAN Small subunit processome component 20 homolog OS=Homo sapiens GN=UTP20 PE=1 SV=3//0
BGIBMGA007012	124.78	58.3643	1.0962	2.049e-05	0.0010649	sp|Q5MJS3|DMP4_MOUSE Extracellular serine/threonine protein kinase FAM20C OS=Mus musculus GN=Fam20c PE=2 SV=1//1.0783e-144
BGIBMGA007063	392.929	544.063	-0.46951	0.0022902	0.049912	sp|Q765A7|PGAP1_RAT GPI inositol-deacylase OS=Rattus norvegicus GN=Pgap1 PE=1 SV=1//7.21877e-29
BGIBMGA007070	56.5264	15.8182	1.8373	4.582e-06	0.00028942	sp|P52187|IRK12_MOUSE ATP-sensitive inward rectifier potassium channel 12 OS=Mus musculus GN=Kcnj12 PE=2 SV=2//2.26942e-113
BGIBMGA007082	2859.2	2137.26	0.41985	0.00093023	0.024867	sp|Q24562|U2AF2_DROME Splicing factor U2AF 50 kDa subunit OS=Drosophila melanogaster GN=U2af50 PE=2 SV=1//0	GO:0003676 nucleic acid binding
BGIBMGA007111	3169.01	1957.45	0.69506	4.7883e-08	5.5123e-06	sp|Q6NYG8|DPYD_DANRE Dihydropyrimidine dehydrogenase [NADP(+)] OS=Danio rerio GN=dpyd PE=2 SV=1//0	GO:0004152 dihydroorotate dehydrogenase activity;GO:0005506 iron ion binding;GO:0009055 electron carrier activity;GO:0006118 electron transport;GO:0006207 'de novo' pyrimidine base biosynthesis
BGIBMGA007135	370.899	256.369	0.5328	0.001698	0.039995	sp|Q9V407|AXN_DROME Axin OS=Drosophila melanogaster GN=Axn PE=1 SV=1//1.3361e-19	GO:0004871 signal transducer activity;GO:0007222 frizzled signaling pathway;GO:0007275 development;GO:0005622 intracellular
BGIBMGA007186	520.501	861.132	-0.72633	5.0592e-07	4.2988e-05	-//-
BGIBMGA007287	223.227	333.579	-0.57952	0.00085367	0.023299	-//-
BGIBMGA007319	67.7617	158.833	-1.229	1.7446e-07	1.7295e-05	sp|O95847|UCP4_HUMAN Mitochondrial uncoupling protein 4 OS=Homo sapiens GN=SLC25A27 PE=1 SV=1//1.56381e-83	GO:0005488 binding;GO:0006810 transport;GO:0016020 membrane
BGIBMGA007349	3663.71	2681.57	0.45023	0.00034074	0.010931	sp|O02649|CH60_DROME 60 kDa heat shock protein, mitochondrial OS=Drosophila melanogaster GN=Hsp60 PE=1 SV=3//0	GO:0005515 protein binding;GO:0005524 ATP binding;GO:0044267 cellular protein metabolism
BGIBMGA007396	169.439	355.091	-1.0674	2.26e-09	3.469e-07	-//-
BGIBMGA007397	1166.08	7100.92	-2.6063	1.9722e-52	1.4077e-48	sp|Q2LZ58|CHRB_DROPS Protein charybde OS=Drosophila pseudoobscura pseudoobscura GN=chrb PE=2 SV=1//1.00516e-13
BGIBMGA007449	550.274	900.281	-0.71023	7.6239e-07	6.1486e-05	sp|P58058|NADK_MOUSE NAD kinase OS=Mus musculus GN=Nadk PE=1 SV=2//6.24004e-148	GO:0003951 NAD+ kinase activity;GO:0008152 metabolism
BGIBMGA007462	71.8519	30.0447	1.2579	0.00014393	0.0054356	sp|Q9V7S5|PICO_DROME Putative inorganic phosphate cotransporter OS=Drosophila melanogaster GN=Picot PE=1 SV=1//1.19387e-98
BGIBMGA007487	196.544	641.539	-1.7067	1.4555e-25	1.4841e-22	sp|Q5ZKP7|S2536_CHICK Solute carrier family 25 member 36 OS=Gallus gallus GN=SLC25A36 PE=2 SV=1//2.44173e-08	GO:0005488 binding;GO:0006810 transport;GO:0016020 membrane
BGIBMGA007508	1126.61	1569.85	-0.47864	0.0003289	0.010646	sp|Q9UJM8|HAOX1_HUMAN Hydroxyacid oxidase 1 OS=Homo sapiens GN=HAO1 PE=1 SV=1//1.9305e-132	GO:0016491 oxidoreductase activity;GO:0006118 electron transport
BGIBMGA007541	1167.93	805.795	0.53547	9.5345e-05	0.0037702	-//-
BGIBMGA007633	70.0613	124.588	-0.83048	0.00076077	0.021211	sp|Q96MA6|KAD8_HUMAN Adenylate kinase 8 OS=Homo sapiens GN=AK8 PE=1 SV=1//1.33268e-07
BGIBMGA007665	593.95	411.307	0.53012	0.00051273	0.015182	sp|Q5ZHS1|ELP3_CHICK Elongator complex protein 3 OS=Gallus gallus GN=ELP3 PE=2 SV=1//0	GO:0003824 catalytic activity;GO:0005506 iron ion binding;GO:0008080 N-acetyltransferase activity
BGIBMGA007678	2560.66	3508.07	-0.45416	0.0003277	0.010639	sp|O76217|PE1_ANOGA Peritrophin-1 OS=Anopheles gambiae GN=Aper1 PE=2 SV=2//4.48902e-07	GO:0008061 chitin binding;GO:0006030 chitin metabolism;GO:0005576 extracellular region
BGIBMGA007712	1422.52	1885.75	-0.40669	0.001859	0.042872	sp|P09527|RAB7A_RAT Ras-related protein Rab-7a OS=Rattus norvegicus GN=Rab7a PE=1 SV=2//8.73238e-126
BGIBMGA007723	1770.19	1176.58	0.5893	7.6091e-06	0.00044799	sp|P10768|ESTD_HUMAN S-formylglutathione hydrolase OS=Homo sapiens GN=ESD PE=1 SV=2//7.74038e-104
BGIBMGA007729	33.4332	101.6	-1.6035	4.9265e-08	5.6261e-06	sp|P32261|ANT3_MOUSE Antithrombin-III OS=Mus musculus GN=Serpinc1 PE=1 SV=1//7.42424e-58	GO:0004867 serine-type endopeptidase inhibitor activity
BGIBMGA007767	48.381	124.398	-1.3624	2.0308e-07	1.972e-05	sp|P09394|GLPQ_ECOLI Glycerophosphoryl diester phosphodiesterase OS=Escherichia coli (strain K12) GN=glpQ PE=1 SV=2//4.21944e-41	GO:0008889 glycerophosphodiester phosphodiesterase activity;GO:0006071 glycerol metabolism
BGIBMGA007779	5.88085	34.3781	-2.5474	3.3632e-06	0.00022023	sp|Q64L89|MGST1_BOVIN Microsomal glutathione S-transferase 1 OS=Bos taurus GN=MGST1 PE=2 SV=1//3.76185e-23
BGIBMGA007838	111.297	32.2304	1.7879	1.3099e-09	2.1249e-07	sp|O15120|PLCB_HUMAN 1-acyl-sn-glycerol-3-phosphate acyltransferase beta OS=Homo sapiens GN=AGPAT2 PE=1 SV=1//1.06417e-40	GO:0008415 acyltransferase activity;GO:0008152 metabolism
BGIBMGA007864	135.733	244.287	-0.8478	1.3529e-05	0.00073433	sp|Q7K0S9|GLIS2_DROME Zinc finger protein GLIS2 homolog OS=Drosophila melanogaster GN=sug PE=2 SV=1//7.39344e-66	GO:0003676 nucleic acid binding;GO:0008270 zinc ion binding;GO:0005622 intracellular
BGIBMGA007965	1944.08	1461.2	0.41194	0.0014877	0.035872	-//-
BGIBMGA007987	371.803	536.41	-0.5288	0.00068903	0.019477	sp|O76537|PGRP_TRINI Peptidoglycan recognition protein OS=Trichoplusia ni GN=PGRP PE=1 SV=1//2.62763e-53	GO:0008745 N-acetylmuramoyl-L-alanine amidase activity;GO:0009253 peptidoglycan catabolism
BGIBMGA008006	11.7092	41.5294	-1.8265	5.9708e-05	0.0025828	sp|Q7ZUP1|FA46C_DANRE Protein FAM46C OS=Danio rerio GN=fam46c PE=2 SV=1//1.88512e-125
BGIBMGA008116	202.925	107.026	0.92299	1.1507e-05	0.0006412	sp|Q2M197|PYRG_DROPS CTP synthase OS=Drosophila pseudoobscura pseudoobscura GN=CTPsyn PE=3 SV=2//0	GO:0003824 catalytic activity;GO:0003883 CTP synthase activity;GO:0006221 pyrimidine nucleotide biosynthesis
BGIBMGA008174	207.779	345.251	-0.73259	7.4591e-05	0.0031134	sp|Q09024|IMPL2_DROME Neural/ectodermal development factor IMP-L2 OS=Drosophila melanogaster GN=ImpL2 PE=2 SV=4//9.08753e-40
BGIBMGA008228	755.48	543.313	0.47561	0.0010834	0.02817	sp|O43615|TIM44_HUMAN Mitochondrial import inner membrane translocase subunit TIM44 OS=Homo sapiens GN=TIMM44 PE=1 SV=2//3.34111e-143	GO:0015450 protein translocase activity;GO:0006886 intracellular protein transport;GO:0005744 mitochondrial inner membrane presequence translocase complex
BGIBMGA008283	117.134	52.3439	1.1621	1.2847e-05	0.00070536	sp|P13217|PIPA_DROME 1-phosphatidylinositol 4,5-bisphosphate phosphodiesterase OS=Drosophila melanogaster GN=norpA PE=1 SV=4//0	GO:0004435 phosphoinositide phospholipase C activity;GO:0004629 phospholipase C activity;GO:0005509 calcium ion binding;GO:0006629 lipid metabolism;GO:0007165 signal transduction;GO:0007242 intracellular signaling cascade
BGIBMGA008286	1491.03	3145.06	-1.0768	4.3027e-05	0.0019877	sp|P19331|IM23_SCHMA 23 kDa integral membrane protein OS=Schistosoma mansoni PE=2 SV=1//3.09742e-11	GO:0016021 integral to membrane
BGIBMGA008358	699.252	1068.23	-0.61134	1.0575e-05	0.00060143	sp|Q8MQW8|SPRI_DROME Protein sprint OS=Drosophila melanogaster GN=spri PE=2 SV=2//8.81221e-23	GO:0007165 signal transduction;GO:0007242 intracellular signaling cascade
BGIBMGA008363	682.926	493.296	0.46928	0.001592	0.037876	sp|Q6NWE1|PHF10_DANRE PHD finger protein 10 OS=Danio rerio GN=phf10 PE=2 SV=2//3.1395e-20	GO:0005515 protein binding;GO:0008270 zinc ion binding;GO:0006355 regulation of transcription, DNA-dependent
BGIBMGA008405	4097.82	5791.8	-0.49916	5.6111e-05	0.0024646	sp|Q25481|ES16_MANSE Ecdysteroid-regulated 16 kDa protein OS=Manduca sexta GN=ESR16 PE=2 SV=1//2.74205e-63
BGIBMGA008421	807.699	1096.67	-0.44124	0.0014433	0.035087	sp|Q6AUV1|XDH_ORYSJ Xanthine dehydrogenase OS=Oryza sativa subsp. japonica GN=XDH PE=2 SV=1//2.7501e-143	GO:0016491 oxidoreductase activity;GO:0046872 metal ion binding;GO:0006118 electron transport
BGIBMGA008504	523.264	844.815	-0.6911	1.7254e-06	0.00012337	sp|Q32NT4|LRC58_XENLA Leucine-rich repeat-containing protein 58 OS=Xenopus laevis GN=lrrc58 PE=2 SV=1//1.95358e-76	GO:0016740 transferase activity
BGIBMGA008573	147.53	88.428	0.73844	0.0020763	0.046239	sp|Q9D0D3|PAPD1_MOUSE Poly(A) RNA polymerase, mitochondrial OS=Mus musculus GN=Mtpap PE=2 SV=1//1.21957e-77
BGIBMGA008597	101.783	467.181	-2.1985	6.5196e-33	1.0341e-29	sp|Q93105|INSR_AEDAE Insulin-like receptor OS=Aedes aegypti GN=InR PE=2 SV=2//3.74763e-30	GO:0004714 transmembrane receptor protein tyrosine kinase activity;GO:0005006 epidermal growth factor receptor activity;GO:0016020 membrane
BGIBMGA008682	2727.68	1974.02	0.46654	0.00024233	0.0083961	sp|Q5ZL42|BZW2_CHICK Basic leucine zipper and W2 domain-containing protein 2 OS=Gallus gallus GN=BZW2 PE=2 SV=1//4.4969e-49	GO:0003743 translation initiation factor activity;GO:0006446 regulation of translational initiation
BGIBMGA008687	74.5991	171.544	-1.2013	1.3793e-07	1.4064e-05	sp|Q8IN81|FRU_DROME Sex determination protein fruitless OS=Drosophila melanogaster GN=fru PE=1 SV=1//3.46711e-19	GO:0003676 nucleic acid binding;GO:0008270 zinc ion binding;GO:0005622 intracellular
BGIBMGA008831	188.152	63.387	1.5696	1.6845e-11	3.5362e-09	sp|P14754|SERA_MANSE Alaserpin OS=Manduca sexta PE=1 SV=1//6.62605e-13	GO:0004867 serine-type endopeptidase inhibitor activity
BGIBMGA008847	2421.2	3298.48	-0.44608	0.00043242	0.013332	-//-
BGIBMGA008925	45.6426	112.201	-1.2976	1.8983e-06	0.00013219	sp|P56389|CDD_MOUSE Cytidine deaminase OS=Mus musculus GN=Cda PE=1 SV=2//5.31132e-32	GO:0008270 zinc ion binding;GO:0016787 hydrolase activity
BGIBMGA008929	367.405	235.011	0.64465	0.00017799	0.0064323	sp|Q8BKF1|RPOM_MOUSE DNA-directed RNA polymerase, mitochondrial OS=Mus musculus GN=Polrmt PE=2 SV=1//0	GO:0003677 DNA binding;GO:0003899 DNA-directed RNA polymerase activity;GO:0006350 transcription
BGIBMGA008958	220.48	132.931	0.72997	0.00028595	0.0094489	sp|Q9Z0J1|RECK_MOUSE Reversion-inducing cysteine-rich protein with Kazal motifs OS=Mus musculus GN=Reck PE=2 SV=2//5.39187e-155
BGIBMGA008965	1993.31	4445.56	-1.1572	1.2628e-17	5.0073e-15	sp|Q01069|ESMB_DROME Enhancer of split mbeta protein OS=Drosophila melanogaster GN=HLHmbeta PE=2 SV=2//6.47954e-46	GO:0003677 DNA binding;GO:0030528 transcription regulator activity;GO:0006355 regulation of transcription, DNA-dependent;GO:0045449 regulation of transcription;GO:0005634 nucleus
BGIBMGA009071	146.32	70.9038	1.0452	1.348e-05	0.00073433	sp|Q9PUT6|PTEN_XENLA Phosphatidylinositol 3,4,5-trisphosphate 3-phosphatase and dual-specificity protein phosphatase PTEN OS=Xenopus laevis GN=pten PE=2 SV=1//1.80785e-30
BGIBMGA009102	637.654	922.142	-0.53222	0.00017489	0.0063366	-//-
BGIBMGA009132	16285.4	22117.2	-0.44159	0.00027728	0.009248	sp|O17449|TBB1_MANSE Tubulin beta-1 chain OS=Manduca sexta PE=2 SV=1//0	GO:0003924 GTPase activity;GO:0005525 GTP binding;GO:0051258 protein polymerization;GO:0043234 protein complex
BGIBMGA009170	1012.14	702.947	0.52593	0.0015159	0.036431	sp|Q7ZWF0|RAE1L_DANRE mRNA export factor OS=Danio rerio GN=rae1 PE=2 SV=2//3.37892e-149
BGIBMGA009248	391.105	685.452	-0.8095	7.7725e-08	8.601e-06	sp|Q9NUJ3|T11L1_HUMAN T-complex protein 11-like protein 1 OS=Homo sapiens GN=TCP11L1 PE=1 SV=1//1.21493e-86
BGIBMGA009251	1116.5	734.361	0.60442	1.3357e-05	0.00073052	sp|Q92830|KAT2A_HUMAN Histone acetyltransferase KAT2A OS=Homo sapiens GN=KAT2A PE=1 SV=3//0	GO:0008080 N-acetyltransferase activity
BGIBMGA009298	1090.38	4153.01	-1.9293	8.0567e-49	2.8752e-45	sp|P23677|IP3KA_HUMAN Inositol-trisphosphate 3-kinase A OS=Homo sapiens GN=ITPKA PE=1 SV=1//1.54296e-72	GO:0008440 inositol trisphosphate 3-kinase activity
BGIBMGA009470	68.7445	34.4352	0.99736	0.0022064	0.048605	sp|Q60934|GRIK1_MOUSE Glutamate receptor ionotropic, kainate 1 OS=Mus musculus GN=Grik1 PE=2 SV=2//4.07388e-48
BGIBMGA009471	342.311	235.373	0.54036	0.0017509	0.040774	sp|Q6ZM89|RHG42_DANRE Rho GTPase-activating protein 42 OS=Danio rerio GN=arhgap42 PE=2 SV=2//2.99506e-78	GO:0007165 signal transduction;GO:0005622 intracellular
BGIBMGA009595	895.664	621.007	0.52835	0.00021005	0.007422	sp|Q5BJQ6|CSTF1_RAT Cleavage stimulation factor subunit 1 OS=Rattus norvegicus GN=Cstf1 PE=2 SV=1//1.14198e-140
BGIBMGA009598	785.183	576.748	0.44509	0.0019624	0.044422	sp|Q8JZN5|ACAD9_MOUSE Acyl-CoA dehydrogenase family member 9, mitochondrial OS=Mus musculus GN=Acad9 PE=2 SV=2//7.07201e-26
BGIBMGA009622	281	189.624	0.56743	0.0018856	0.043343	-//-
BGIBMGA009685	2479.87	1631.41	0.60414	2.5914e-06	0.00017367	-//-
BGIBMGA009695	61.5032	123.305	-1.0035	6.7709e-05	0.0028852	sp|Q9W092|CHIT2_DROME Probable chitinase 2 OS=Drosophila melanogaster GN=Cht2 PE=1 SV=1//8.00515e-138	GO:0004553 hydrolase activity, hydrolyzing O-glycosyl compounds;GO:0005975 carbohydrate metabolism
BGIBMGA009699	3396.42	2040.84	0.73485	7.4294e-09	1.0297e-06	sp|Q68FQ0|TCPE_RAT T-complex protein 1 subunit epsilon OS=Rattus norvegicus GN=Cct5 PE=1 SV=1//0	GO:0005515 protein binding;GO:0005524 ATP binding;GO:0044267 cellular protein metabolism
BGIBMGA009726	1585.42	1159.96	0.45079	0.00065311	0.018684	sp|P79769|TSN_CHICK Translin OS=Gallus gallus GN=TSN PE=1 SV=1//3.15599e-70
BGIBMGA009792	530.498	1091.68	-1.0411	2.546e-13	6.7305e-11	sp|P02255|H1_DROME Histone H1 OS=Drosophila melanogaster GN=His1 PE=1 SV=1//2.57805e-16	GO:0003677 DNA binding;GO:0006334 nucleosome assembly;GO:0000786 nucleosome;GO:0005634 nucleus
BGIBMGA009846	0.456411	22.8743	-5.6472	4.0554e-08	4.8242e-06	-//-
BGIBMGA009850	268.387	160.367	0.74293	8.5272e-05	0.0034386	sp|Q9NQG7|HPS4_HUMAN Hermansky-Pudlak syndrome 4 protein OS=Homo sapiens GN=HPS4 PE=1 SV=2//3.91918e-16
BGIBMGA009881	137.367	246.381	-0.84286	0.00035834	0.011292	sp|Q9VUC6|Y2138_DROME Formin-like protein CG32138 OS=Drosophila melanogaster GN=CG32138 PE=1 SV=3//0	GO:0003779 actin binding;GO:0017048 Rho GTPase binding;GO:0016043 cell organization and biogenesis;GO:0030036 actin cytoskeleton organization and biogenesis
BGIBMGA009933	3657.29	6886.6	-0.91302	2.1089e-13	5.7892e-11	sp|O88492|PLIN4_MOUSE Perilipin-4 OS=Mus musculus GN=Plin4 PE=1 SV=2//3.05695e-07
BGIBMGA009969	100.51	163.357	-0.70069	0.0013839	0.033944	sp|O76206|RIFK_DROME Putative riboflavin kinase OS=Drosophila melanogaster GN=anon-84Ea PE=2 SV=1//1.80775e-57	GO:0008531 riboflavin kinase activity;GO:0009231 riboflavin biosynthesis
BGIBMGA009970	2533.84	3473.87	-0.45522	0.00028263	0.0093825	sp|A1ZA47|ZASP_DROME PDZ and LIM domain protein Zasp OS=Drosophila melanogaster GN=Zasp52 PE=1 SV=2//2.05258e-78	GO:0005515 protein binding;GO:0008270 zinc ion binding
BGIBMGA009978	6951.93	4894.83	0.50615	4.2675e-05	0.0019786	-//-
BGIBMGA010003	37.4884	109.482	-1.5462	4.7413e-05	0.0021486	sp|B3STU3|CHAC1_RAT Cation transport regulator-like protein 1 OS=Rattus norvegicus GN=Chac1 PE=2 SV=1//1.87266e-13
BGIBMGA010016	735.029	539.768	0.44546	0.0022972	0.049988	sp|P54353|DOD_DROME Putative peptidyl-prolyl cis-trans isomerase dodo OS=Drosophila melanogaster GN=dod PE=2 SV=3//4.96857e-64	GO:0016853 isomerase activity
BGIBMGA010113	1852.61	2994.97	-0.69298	5.1818e-08	5.8706e-06	-//-
BGIBMGA010216	149.128	456.843	-1.6151	3.5612e-20	1.8156e-17	sp|P50453|SPB9_HUMAN Serpin B9 OS=Homo sapiens GN=SERPINB9 PE=1 SV=1//3.69653e-42	GO:0004867 serine-type endopeptidase inhibitor activity
BGIBMGA010251	3939.52	5188.03	-0.39717	0.0013619	0.033693	sp|Q9BXW4|MLP3C_HUMAN Microtubule-associated proteins 1A/1B light chain 3C OS=Homo sapiens GN=MAP1LC3C PE=1 SV=1//2.44371e-34
BGIBMGA010272	224.974	137.821	0.70697	0.00064544	0.018501	-//-
BGIBMGA010297	1651.55	4031.27	-1.2874	1.6833e-09	2.6118e-07	sp|Q90964|FOXG1_CHICK Forkhead box protein G1 OS=Gallus gallus GN=FOXG1 PE=2 SV=1//2.64218e-63	GO:0003700 transcription factor activity;GO:0043565 sequence-specific DNA binding;GO:0006355 regulation of transcription, DNA-dependent;GO:0005634 nucleus
BGIBMGA010332	114.475	264.499	-1.2082	4.5194e-08	5.3318e-06	sp|Q8CG09|MRP1_RAT Multidrug resistance-associated protein 1 OS=Rattus norvegicus GN=Abcc1 PE=1 SV=2//2.1664e-39	GO:0005524 ATP binding;GO:0016887 ATPase activity;GO:0042626 ATPase activity, coupled to transmembrane movement of substances;GO:0006810 transport;GO:0016021 integral to membrane
BGIBMGA010333	377.376	250.368	0.59195	0.0004968	0.014894	sp|Q94535|U2AF1_DROME Splicing factor U2af 38 kDa subunit OS=Drosophila melanogaster GN=U2af38 PE=1 SV=2//3.73099e-126	GO:0003676 nucleic acid binding;GO:0008270 zinc ion binding
BGIBMGA010364	290.33	438.359	-0.59442	0.00026247	0.0088996	-//-
BGIBMGA010375	6.35476	26.2672	-2.0474	0.00047966	0.014489	-//-
BGIBMGA010407	45.6426	90.1721	-0.9823	0.00060379	0.017453	sp|Q9N2M8|HDC_DROME Headcase protein OS=Drosophila melanogaster GN=hdc PE=1 SV=2//1.33681e-80
BGIBMGA010439	568.706	361.934	0.65196	2.5747e-05	0.001263	sp|P48816|LYS_BOMMO Lysozyme OS=Bombyx mori PE=1 SV=1//4.52167e-99	GO:0005576 extracellular region
BGIBMGA010463	1019.1	1439.07	-0.49785	0.00021225	0.0074811	sp|Q6NRH1|DCAF8_XENLA DDB1- and CUL4-associated factor 8 OS=Xenopus laevis GN=dcaf8 PE=2 SV=1//1.89527e-93
BGIBMGA010464	7715.9	5468.16	0.49678	5.093e-05	0.0022791	-//-
BGIBMGA010523	511.89	321.729	0.66999	2.425e-05	0.0012189	sp|Q8MV48|GALT7_DROME N-acetylgalactosaminyltransferase 7 OS=Drosophila melanogaster GN=GalNAc-T2 PE=2 SV=2//0
BGIBMGA010528	9.9273	50.8475	-2.3567	1.0364e-07	1.104e-05	sp|P51143|SC6A2_BOVIN Sodium-dependent noradrenaline transporter OS=Bos taurus GN=SLC6A2 PE=2 SV=1//3.4179e-12	GO:0005328 neurotransmitter:sodium symporter activity;GO:0006836 neurotransmitter transport;GO:0005887 integral to plasma membrane;GO:0016020 membrane
BGIBMGA010546	194.991	657.532	-1.7537	5.7515e-27	6.3156e-24	sp|P13582|EAST_DROME Serine protease easter OS=Drosophila melanogaster GN=ea PE=1 SV=3//6.5223e-69	GO:0004252 serine-type endopeptidase activity;GO:0006508 proteolysis
BGIBMGA010568	1712.72	2535.71	-0.5661	1.0376e-05	0.00059459	sp|Q9DDT2|BCAP_CHICK Phosphoinositide 3-kinase adapter protein 1 OS=Gallus gallus GN=PIK3AP1 PE=1 SV=1//2.07437e-14
BGIBMGA010579	451.535	710.025	-0.65303	1.0643e-05	0.00060288	-//-
BGIBMGA010681	61783.7	114581	-0.89107	1.9097e-12	4.6205e-10	sp|O44390|ACO11_TRINI Acyl-CoA Delta(11) desaturase OS=Trichoplusia ni GN=D11DS PE=1 SV=2//3.18224e-126	GO:0016491 oxidoreductase activity
BGIBMGA010739	3427.72	2406.47	0.51033	4.9614e-05	0.0022342	sp|O00567|NOP56_HUMAN Nucleolar protein 56 OS=Homo sapiens GN=NOP56 PE=1 SV=4//5.75201e-173
BGIBMGA010741	744.8	1186.84	-0.6722	1.0759e-06	8.3015e-05	sp|A9ZSY3|TRET1_BOMMO Facilitated trehalose transporter Tret1 OS=Bombyx mori GN=Tret1 PE=1 SV=1//1.15544e-70	GO:0005215 transporter activity;GO:0006810 transport;GO:0016021 integral to membrane
BGIBMGA010772	187.669	118.492	0.66341	0.0015993	0.037923	-//-
BGIBMGA010804	1823.08	1284.41	0.50527	0.00012081	0.0046484	sp|P20028|RPA2_DROME DNA-directed RNA polymerase I subunit RPA2 OS=Drosophila melanogaster GN=RpI135 PE=2 SV=2//0	GO:0003677 DNA binding;GO:0003899 DNA-directed RNA polymerase activity;GO:0006350 transcription;GO:0005634 nucleus
BGIBMGA010830	144.669	253.224	-0.80766	2.5014e-05	0.0012398	sp|Q61824|ADA12_MOUSE Disintegrin and metalloproteinase domain-containing protein 12 OS=Mus musculus GN=Adam12 PE=1 SV=2//1.7152e-88	GO:0004222 metalloendopeptidase activity;GO:0006508 proteolysis
BGIBMGA010837	212.861	122.978	0.79152	0.00010221	0.0039972	sp|A1A4N1|S29A3_BOVIN Equilibrative nucleoside transporter 3 OS=Bos taurus GN=SLC29A3 PE=2 SV=1//3.80563e-37	GO:0005337 nucleoside transporter activity;GO:0006810 transport;GO:0016020 membrane
BGIBMGA010930	929.905	681.588	0.44818	0.0014158	0.034607	sp|Q9V9Z9|EBP2_DROME Probable rRNA-processing protein EBP2 homolog OS=Drosophila melanogaster GN=CG1542 PE=2 SV=1//1.34307e-66	GO:0007046 ribosome biogenesis
BGIBMGA010948	29.3867	68.143	-1.2134	0.00025236	0.0086597	-//-
BGIBMGA010949	9.00573	67.8728	-2.9139	2.8521e-12	6.6745e-10	-//-
BGIBMGA010988	98.1488	187.495	-0.93381	1.3596e-05	0.00073518	sp|Q86GC8|ACES_CULPI Acetylcholinesterase OS=Culex pipiens GN=ACHE1 PE=2 SV=2//1.50994e-61
BGIBMGA010991	842.922	553.811	0.60601	0.00080799	0.022224	sp|Q9UPN6|SCAF8_HUMAN Protein SCAF8 OS=Homo sapiens GN=SCAF8 PE=1 SV=1//7.65959e-26	GO:0003676 nucleic acid binding
BGIBMGA011066	1476.72	856.97	0.78508	6.7057e-09	9.3847e-07	-//-
BGIBMGA011081	473.682	304.802	0.63604	8.4507e-05	0.0034174	sp|P23978|SC6A1_RAT Sodium- and chloride-dependent GABA transporter 1 OS=Rattus norvegicus GN=Slc6a1 PE=1 SV=1//3.6397e-23	GO:0005328 neurotransmitter:sodium symporter activity;GO:0006836 neurotransmitter transport;GO:0005887 integral to plasma membrane;GO:0016020 membrane
BGIBMGA011121	77.619	221.759	-1.5145	2.3408e-12	5.5693e-10	sp|Q0P5J1|FACR2_BOVIN Fatty acyl-CoA reductase 2 OS=Bos taurus GN=FAR2 PE=2 SV=1//3.56525e-33
BGIBMGA011228	497.259	880.947	-0.82506	3.4114e-06	0.00022136	sp|Q00748|MDR65_DROME Multidrug resistance protein homolog 65 OS=Drosophila melanogaster GN=Mdr65 PE=1 SV=2//0	GO:0005524 ATP binding;GO:0016887 ATPase activity;GO:0042626 ATPase activity, coupled to transmembrane movement of substances;GO:0006810 transport;GO:0016021 integral to membrane
BGIBMGA011319	801.905	507.259	0.66071	0.00058592	0.017035	sp|Q5ZL91|INT7_CHICK Integrator complex subunit 7 OS=Gallus gallus GN=INTS7 PE=2 SV=1//3.03482e-107
BGIBMGA011358	216.951	339.714	-0.64695	0.00020092	0.0071834	sp|Q58CU6|CA198_BOVIN Uncharacterized protein C1orf198 homolog OS=Bos taurus PE=2 SV=1//2.1149e-09
BGIBMGA011364	988.311	670.018	0.56076	7.0137e-05	0.0029621	sp|Q9Y259|CHKB_HUMAN Choline/ethanolamine kinase OS=Homo sapiens GN=CHKB PE=1 SV=3//2.37285e-85
BGIBMGA011392	1000.76	1442.92	-0.52789	8.6268e-05	0.0034592	sp|Q12901|ZN155_HUMAN Zinc finger protein 155 OS=Homo sapiens GN=ZNF155 PE=2 SV=4//1.28547e-10	GO:0003676 nucleic acid binding;GO:0008270 zinc ion binding;GO:0005622 intracellular
BGIBMGA011508	3402.02	2545.4	0.4185	0.00085525	0.023299	sp|Q6EE31|TCPQ_CHICK T-complex protein 1 subunit theta OS=Gallus gallus GN=CCT8 PE=1 SV=3//2.37619e-150	GO:0005515 protein binding;GO:0005524 ATP binding;GO:0044267 cellular protein metabolism
BGIBMGA011525	2372.22	3643.7	-0.61917	8.5522e-07	6.8203e-05	sp|C9JUS1|CB090_HUMAN Putative uncharacterized protein C2orf90 OS=Homo sapiens GN=C2orf90 PE=5 SV=1//1.34555e-11
BGIBMGA011550	422.475	682.843	-0.69269	3.6384e-06	0.00023395	sp|P15500|JHBP_MANSE Juvenile hormone-binding protein (Fragment) OS=Manduca sexta GN=JHBP PE=1 SV=2//1.35121e-08
BGIBMGA011574	245.628	121.576	1.0146	7.0919e-05	0.0029863	sp|P10184|IOV7_CHICK Ovoinhibitor OS=Gallus gallus GN=OIH PE=1 SV=2//1.60055e-07
BGIBMGA011596	1388.66	2230.09	-0.68341	1.3528e-07	1.3893e-05	sp|Q2T9S4|PGP_BOVIN Phosphoglycolate phosphatase OS=Bos taurus GN=PGP PE=2 SV=1//3.74857e-20	GO:0003824 catalytic activity;GO:0008152 metabolism
BGIBMGA011600	299.925	123.629	1.2786	3.1121e-11	6.0857e-09	sp|Q3UEG6|AGT2_MOUSE Alanine--glyoxylate aminotransferase 2, mitochondrial OS=Mus musculus GN=Agxt2 PE=2 SV=1//9.86053e-167	GO:0008483 transaminase activity;GO:0030170 pyridoxal phosphate binding
BGIBMGA011658	199.387	315.629	-0.66266	0.00020179	0.0071834	sp|Q9N1F5|GSTO1_PIG Glutathione S-transferase omega-1 OS=Sus scrofa GN=GSTO1 PE=1 SV=2//1.12175e-46
BGIBMGA011675	1298.94	883.743	0.55563	4.4658e-05	0.0020367	sp|Q9VKJ3|NU160_DROME Nuclear pore complex protein Nup160 homolog OS=Drosophila melanogaster GN=Nup160 PE=1 SV=1//1.29327e-34
BGIBMGA011695	2168.46	1634.53	0.4078	0.0015912	0.037876	sp|P12270|TPR_HUMAN Nucleoprotein TPR OS=Homo sapiens GN=TPR PE=1 SV=3//2.78145e-59
BGIBMGA011738	13.5611	36.6781	-1.4354	0.0017493	0.040774	-//-
BGIBMGA011739	4.51161	26.7089	-2.5656	3.9241e-05	0.0018306	sp|Q9JIS1|RIMS2_RAT Regulating synaptic membrane exocytosis protein 2 OS=Rattus norvegicus GN=Rims2 PE=1 SV=1//4.39882e-09
BGIBMGA011740	5.43319	21.8576	-2.0083	0.0017297	0.040544	sp|Q9EQZ7|RIMS2_MOUSE Regulating synaptic membrane exocytosis protein 2 OS=Mus musculus GN=Rims2 PE=1 SV=1//6.46544e-20
BGIBMGA011746	15224.1	36149	-1.2476	1.7797e-24	1.4944e-21	sp|P19109|DDX17_DROME ATP-dependent RNA helicase p62 OS=Drosophila melanogaster GN=Rm62 PE=1 SV=3//0	GO:0003676 nucleic acid binding;GO:0004386 helicase activity;GO:0005524 ATP binding;GO:0008026 ATP-dependent helicase activity
BGIBMGA011747	364.85	233.015	0.64688	0.00017167	0.0062377	sp|Q94517|HDAC1_DROME Histone deacetylase Rpd3 OS=Drosophila melanogaster GN=Rpd3 PE=1 SV=2//0
BGIBMGA011774	80.9976	25.7112	1.6555	5.927e-07	4.9769e-05	sp|P55859|PNPH_BOVIN Purine nucleoside phosphorylase OS=Bos taurus GN=PNP PE=1 SV=3//3.40874e-112	GO:0016763 transferase activity, transferring pentosyl groups
BGIBMGA011864	12.2181	33.9555	-1.4746	0.0020625	0.04613	sp|Q6PA23|LIPHA_XENLA Lipase member H-A OS=Xenopus laevis GN=liph-a PE=2 SV=1//5.64028e-32
BGIBMGA011879	1408.2	979.719	0.52342	0.00010048	0.0039515	sp|Q9VCA2|ORCT_DROME Organic cation transporter protein OS=Drosophila melanogaster GN=Orct PE=1 SV=1//1.76798e-90	GO:0004222 metalloendopeptidase activity;GO:0006508 proteolysis
BGIBMGA012021	431.594	267.123	0.69217	2.8208e-05	0.0013696	sp|Q15911|ZFHX3_HUMAN Zinc finger homeobox protein 3 OS=Homo sapiens GN=ZFHX3 PE=1 SV=2//2.5213e-07	GO:0003676 nucleic acid binding;GO:0003700 transcription factor activity;GO:0008270 zinc ion binding;GO:0043565 sequence-specific DNA binding;GO:0006355 regulation of transcription, DNA-dependent;GO:0005622 intracellular;GO:0005634 nucleus
BGIBMGA012133	126.123	65.7633	0.93947	0.00016703	0.0061771	-//-
BGIBMGA012149	12020.3	24529.2	-1.029	2.6615e-11	5.2768e-09	sp|P82125|AKCL2_PIG 1,5-anhydro-D-fructose reductase OS=Sus scrofa GN=AKR1E2 PE=1 SV=2//1.57948e-44	GO:0016491 oxidoreductase activity
BGIBMGA012179	140.114	215.891	-0.62371	0.0016915	0.039911	-//-
BGIBMGA012260	94.9189	50.3487	0.91474	0.0010688	0.027894	sp|P55197|AF10_HUMAN Protein AF-10 OS=Homo sapiens GN=MLLT10 PE=1 SV=1//1.10213e-99	GO:0005515 protein binding;GO:0008270 zinc ion binding;GO:0006355 regulation of transcription, DNA-dependent
BGIBMGA012268	567.153	804.88	-0.50504	0.00045467	0.013898	sp|O81884|GALDH_ARATH L-galactose dehydrogenase OS=Arabidopsis thaliana GN=LGALDH PE=1 SV=1//1.57014e-58	GO:0016491 oxidoreductase activity
BGIBMGA012283	919.241	660.723	0.4764	0.0011663	0.02973	sp|P51815|ZN75D_HUMAN Zinc finger protein 75D OS=Homo sapiens GN=ZNF75D PE=2 SV=2//4.70367e-16	GO:0003676 nucleic acid binding;GO:0008270 zinc ion binding;GO:0005622 intracellular
BGIBMGA012305	56.0263	25.7875	1.1194	0.0019524	0.044309	sp|P21808|BXE1_BOMMO Bombyxin E-1 OS=Bombyx mori GN=BBXE1 PE=1 SV=4//6.3353e-15	GO:0005179 hormone activity;GO:0007582 physiological process;GO:0005576 extracellular region
BGIBMGA012310	122.059	207.838	-0.76788	0.00016944	0.006218	-//-
BGIBMGA012328	422.79	216.698	0.96425	1.5389e-08	1.9971e-06	sp|Q6YBV0|S36A4_HUMAN Proton-coupled amino acid transporter 4 OS=Homo sapiens GN=SLC36A4 PE=1 SV=1//7.99815e-88
BGIBMGA012336	1870.6	3148.19	-0.75102	3.9118e-09	5.6981e-07	sp|Q95028|LDH_DROME L-lactate dehydrogenase OS=Drosophila melanogaster GN=ImpL3 PE=2 SV=1//4.19392e-162	GO:0016491 oxidoreductase activity;GO:0006100 tricarboxylic acid cycle intermediate metabolism
BGIBMGA012423	12.2706	71.3835	-2.5404	8.8065e-08	9.6702e-06	sp|P05049|SNAK_DROME Serine protease snake OS=Drosophila melanogaster GN=snk PE=1 SV=2//4.20153e-44	GO:0004252 serine-type endopeptidase activity;GO:0006508 proteolysis
BGIBMGA012430	0.904073	28.3768	-4.9721	3.3713e-09	5.0131e-07	-//-
BGIBMGA012448	846.925	598.571	0.50071	0.00045391	0.013898	sp|Q8C854|MYEF2_MOUSE Myelin expression factor 2 OS=Mus musculus GN=Myef2 PE=1 SV=1//1.56305e-09	GO:0003676 nucleic acid binding
BGIBMGA012456	18.5116	112.97	-2.6094	2.7926e-16	1.0222e-13	sp|Q25074|AQP_HAEIX Aquaporin OS=Haematobia irritans exigua PE=2 SV=1//2.7943e-41	GO:0005215 transporter activity;GO:0006810 transport;GO:0016020 membrane
BGIBMGA012491	538.389	164.45	1.711	2.2173e-23	1.6659e-20	sp|Q6GMR7|FAAH2_HUMAN Fatty-acid amide hydrolase 2 OS=Homo sapiens GN=FAAH2 PE=2 SV=1//3.95443e-94	GO:0004040 amidase activity
BGIBMGA012539	241.739	670.879	-1.4726	1.642e-20	9.015e-18	sp|P28680|OPS3_DROPS Opsin Rh3 OS=Drosophila pseudoobscura pseudoobscura GN=Rh3 PE=1 SV=3//2.80937e-75	GO:0001584 rhodopsin-like receptor activity;GO:0007186 G-protein coupled receptor protein signaling pathway;GO:0016021 integral to membrane
BGIBMGA012541	3185.81	1916.34	0.7333	9.077e-09	1.2459e-06	sp|Q5NVI9|DNJA1_PONAB DnaJ homolog subfamily A member 1 OS=Pongo abelii GN=DNAJA1 PE=2 SV=1//9.37476e-155	GO:0031072 heat shock protein binding;GO:0051082 unfolded protein binding;GO:0006457 protein folding
BGIBMGA012675	217.126	330.796	-0.60741	0.00051366	0.015182	sp|P48598|IF4E_DROME Eukaryotic translation initiation factor 4E OS=Drosophila melanogaster GN=eIF-4E PE=1 SV=1//6.43363e-38	GO:0003723 RNA binding;GO:0003743 translation initiation factor activity;GO:0006413 translational initiation;GO:0005737 cytoplasm
BGIBMGA012677	70.4127	132.89	-0.91632	0.00017108	0.0062377	-//-
BGIBMGA012680	131.073	233.571	-0.83349	2.3487e-05	0.0011866	sp|Q14192|FHL2_HUMAN Four and a half LIM domains protein 2 OS=Homo sapiens GN=FHL2 PE=1 SV=3//5.95485e-15	GO:0008270 zinc ion binding
BGIBMGA012765	62218.8	86285	-0.47176	8.3123e-05	0.0033759	-//-
BGIBMGA012803	222.052	79.9136	1.4744	2.4889e-05	0.001238	-//-
BGIBMGA012995	59.6601	187.13	-1.6492	1.4296e-12	3.5186e-10	sp|Q9U518|ASPG_DIRIM L-asparaginase OS=Dirofilaria immitis PE=1 SV=1//1.25315e-86	GO:0006520 amino acid metabolism
BGIBMGA013006	755.726	445.031	0.76396	2.488e-07	2.3837e-05	sp|P18173|DHGL_DROME Glucose dehydrogenase [acceptor] OS=Drosophila melanogaster GN=Gld PE=2 SV=3//2.40442e-117	GO:0016491 oxidoreductase activity;GO:0016614 oxidoreductase activity, acting on CH-OH group of donors;GO:0050660 FAD binding;GO:0006118 electron transport
BGIBMGA013025	8450.09	6250.13	0.43508	0.00043534	0.013393	sp|Q173M7|EIF3A_AEDAE Eukaryotic translation initiation factor 3 subunit A OS=Aedes aegypti GN=eIF3-S10 PE=3 SV=1//0
BGIBMGA013096	1317.15	882.243	0.57817	2.0665e-05	0.0010649	sp|Q5ZML3|SRSF1_CHICK Serine/arginine-rich splicing factor 1 OS=Gallus gallus GN=SRSF1 PE=1 SV=3//4.78242e-65	GO:0003676 nucleic acid binding
BGIBMGA013150	256.115	395.718	-0.62768	0.00017173	0.0062377	sp|Q99638|RAD9A_HUMAN Cell cycle checkpoint control protein RAD9A OS=Homo sapiens GN=RAD9A PE=1 SV=1//1.75216e-47	GO:0000074 regulation of progression through cell cycle;GO:0006281 DNA repair
BGIBMGA013237	117.599	39.1722	1.586	1.7317e-08	2.2072e-06	sp|Q27902|CP6B4_PAPGL Cytochrome P450 6B4 OS=Papilio glaucus GN=CYP6B4 PE=2 SV=1//3.6809e-92	GO:0004497 monooxygenase activity;GO:0005506 iron ion binding;GO:0020037 heme binding;GO:0006118 electron transport
BGIBMGA013242	113.808	205.808	-0.85469	3.3986e-05	0.0016118	sp|A2SWM2|SPNS2_DANRE Protein spinster homolog 2 OS=Danio rerio GN=spns2 PE=1 SV=2//3.60453e-08
BGIBMGA013300	94.55	164.259	-0.79683	0.00030694	0.010026	-//-
BGIBMGA013342	56868.5	40778.6	0.47982	6.8983e-05	0.0029221	sp|Q25490|APLP_MANSE Apolipophorins OS=Manduca sexta PE=2 SV=1//0
BGIBMGA013421	61.8634	143.396	-1.2128	7.4567e-07	6.048e-05	sp|Q68EL6|NFIL3_DANRE Nuclear factor interleukin-3-regulated protein OS=Danio rerio GN=nfil3 PE=2 SV=1//8.5469e-22	GO:0003677 DNA binding;GO:0006355 regulation of transcription, DNA-dependent;GO:0005634 nucleus
BGIBMGA013454	1689.57	1131.77	0.57807	1.1797e-05	0.00065273	sp|Q5ZME8|SMU1_CHICK WD40 repeat-containing protein SMU1 OS=Gallus gallus GN=SMU1 PE=2 SV=1//0
BGIBMGA013521	688.081	1002.31	-0.54268	0.00028348	0.0093889	sp|Q8K0Q5|RHG18_MOUSE Rho GTPase-activating protein 18 OS=Mus musculus GN=Arhgap18 PE=2 SV=1//6.07084e-17	GO:0007165 signal transduction;GO:0005622 intracellular
BGIBMGA013539	14.9041	42.1997	-1.5015	0.00052711	0.015514	sp|Q7KM13|HEY_DROME Hairy/enhancer-of-split related with YRPW motif protein OS=Drosophila melanogaster GN=Hey PE=2 SV=1//2.91519e-29	GO:0030528 transcription regulator activity;GO:0045449 regulation of transcription;GO:0005634 nucleus
BGIBMGA013545	1119.24	1957.59	-0.80655	0.00073895	0.020765	sp|P34696|HSP11_CAEEL Heat shock protein Hsp-16.1/Hsp-16.11 OS=Caenorhabditis elegans GN=hsp-16.1 PE=3 SV=1//1.4952e-12
BGIBMGA013566	1341.7	2687.64	-1.0023	1.0758e-14	3.5715e-12	sp|Q9V3U9|SLMO_DROME Protein slowmo OS=Drosophila melanogaster GN=slmo PE=1 SV=1//2.76573e-108
BGIBMGA013605	880.525	603.072	0.54603	0.00020147	0.0071834	sp|Q8BMB3|IF4E2_MOUSE Eukaryotic translation initiation factor 4E type 2 OS=Mus musculus GN=Eif4e2 PE=1 SV=1//2.74082e-36	GO:0003723 RNA binding;GO:0003743 translation initiation factor activity;GO:0006413 translational initiation;GO:0005737 cytoplasm
BGIBMGA013640	1274.71	2466.03	-0.95202	2.8449e-13	7.3839e-11	sp|Q9VEG6|PERC_DROME Chorion peroxidase OS=Drosophila melanogaster GN=Pxt PE=2 SV=3//2.86414e-164	GO:0004601 peroxidase activity
BGIBMGA013661	79.137	170.28	-1.1055	9.8048e-07	7.6642e-05	-//-
BGIBMGA013662	42.9478	108.138	-1.3322	1.4907e-06	0.00010912	-//-
BGIBMGA013778	91.7153	46.5331	0.9789	0.0006137	0.017659	-//-
BGIBMGA013797	266.053	720.535	-1.4374	3.403e-20	1.7992e-17	sp|P13582|EAST_DROME Serine protease easter OS=Drosophila melanogaster GN=ea PE=1 SV=3//2.68213e-49	GO:0004252 serine-type endopeptidase activity;GO:0006508 proteolysis
BGIBMGA013812	39.2878	110.247	-1.4886	1.0609e-07	1.1218e-05	sp|P35502|ESTF_MYZPE Esterase FE4 OS=Myzus persicae PE=1 SV=1//4.95771e-83
BGIBMGA013816	577.449	246.146	1.2302	2.689e-14	8.3448e-12	sp|Q6PB06|AGPD1_XENLA Hydroxylysine kinase OS=Xenopus laevis GN=agphd1 PE=2 SV=1//6.37035e-61
BGIBMGA013852	1167.06	1656.29	-0.50508	0.00013185	0.0050057	sp|Q60854|SPB6_MOUSE Serpin B6 OS=Mus musculus GN=Serpinb6 PE=2 SV=1//1.12285e-38	GO:0004867 serine-type endopeptidase inhibitor activity
BGIBMGA013904	1649.02	3002.04	-0.86433	1.6809e-11	3.5362e-09	sp|P50447|A1AT_PIG Alpha-1-antitrypsin OS=Sus scrofa GN=SERPINA1 PE=2 SV=1//1.09063e-13	GO:0004867 serine-type endopeptidase inhibitor activity
BGIBMGA013908	457.637	309.574	0.56392	0.00047844	0.014489	sp|Q8MSU3|FRRS1_DROME Putative ferric-chelate reductase 1 homolog OS=Drosophila melanogaster GN=CG8399 PE=2 SV=1//1.43482e-151	GO:0004500 dopamine beta-monooxygenase activity;GO:0006548 histidine catabolism
BGIBMGA013930	1255.72	772.491	0.70093	3.2518e-07	3.0059e-05	sp|Q6U6J0|HYEP_BOMMO Juvenile hormone epoxide hydrolase OS=Bombyx mori GN=JHEH PE=1 SV=1//0	GO:0004301 epoxide hydrolase activity;GO:0009636 response to toxin;GO:0005792 microsome;GO:0016020 membrane
BGIBMGA014055	1269.97	2132.86	-0.74799	1.0851e-08	1.4613e-06	sp|Q8MKK4|TRE12_DROME Facilitated trehalose transporter Tret1-2 homolog OS=Drosophila melanogaster GN=Tret1-2 PE=2 SV=1//3.15203e-15	GO:0005215 transporter activity;GO:0006810 transport;GO:0016021 integral to membrane
BGIBMGA014125	701.841	1128.98	-0.68581	7.7039e-07	6.1783e-05	-//-
BGIBMGA014157	1604.53	1001.65	0.67977	3.602e-07	3.2501e-05	sp|A1A4H6|DDX27_BOVIN Probable ATP-dependent RNA helicase DDX27 OS=Bos taurus GN=DDX27 PE=2 SV=1//3.66882e-178	GO:0003676 nucleic acid binding;GO:0004386 helicase activity;GO:0005524 ATP binding;GO:0008026 ATP-dependent helicase activity
BGIBMGA014201	342.512	85.8958	1.9955	1.9305e-23	1.531e-20	sp|Q63ZT8|AL1L1_XENTR Cytosolic 10-formyltetrahydrofolate dehydrogenase OS=Xenopus tropicalis GN=aldh1l1 PE=2 SV=1//0	GO:0016491 oxidoreductase activity;GO:0008152 metabolism
BGIBMGA014208	1212.93	788.629	0.62107	8.2142e-05	0.0033695	sp|Q9V4N3|CYB5_DROME Cytochrome b5 OS=Drosophila melanogaster GN=Cyt-b5 PE=2 SV=1//1.66249e-31
BGIBMGA014211	1529.71	1063.85	0.52396	8.7415e-05	0.0034954	sp|Q9D4D4|TKTL2_MOUSE Transketolase-like protein 2 OS=Mus musculus GN=Tktl2 PE=2 SV=1//5.1474e-158
BGIBMGA014241	444.638	936.979	-1.0754	1.5611e-13	4.6426e-11	sp|Q3MHZ4|TGFI1_BOVIN Transforming growth factor beta-1-induced transcript 1 protein OS=Bos taurus GN=TGFB1I1 PE=2 SV=2//9.92705e-08	GO:0008270 zinc ion binding
BGIBMGA014360	181.412	417.454	-1.2023	0.0012011	0.030401	sp|Q008X1|DFP_BOMMO Putative defense protein OS=Bombyx mori PE=2 SV=1//6.47582e-125
EMBMOG00000000390	10.8314	42.1044	-1.9588	2.04e-05	0.0010649
EMBMOG00000005676	4.0902	30.6006	-2.9033	1.91e-06	0.00013242	-//-
