# Supplementary material for: Transcriptional Response of Silkworm (Bombyx mori) Eggs to O2 or HCl Treatment
Source: Int J Mol Sci. 2016 Dec 7;17(12):1838. doi: 10.3390/ijms17121838 (PMC5187757; doi:10.3390/ijms17121838)
Supplement: Supplementary file 1 [file ijms-17-01838-s001.zip › ijms-152376-Supplementary Materials/Table S5 KEGG pathway erichment .xlsx]

## Sheet: Sheet1
Table S5. Kyoto Encyclopedia of Genes and Genomes (KEGG) enrichment of differentially expressed genes (DEGs) in O2-treated eggs and HCl-treated eggs.
O2-treated vs Non-treated							HCl-treated vs Non-treated
#Term	ID	Input number	Background number	P-Value	Corrected P-Value	Input	#Term	ID	Input number	Background number	P-Value	Corrected P-Value	Input
Amino sugar and nucleotide sugar metabolism	bmor00520	13	52	0.000179183	0.014693	BGIBMGA010240|BGIBMGA008725|BGIBMGA008064|BGIBMGA014116|BGIBMGA009467|BGIBMGA009695|BGIBMGA002718|BGIBMGA014115|BGIBMGA002651|BGIBMGA010260|BGIBMGA006874|BGIBMGA007768|BGIBMGA001383	Ribosome biogenesis in eukaryotes	bmor03008	13	67	0.00116255	0.10463	BGIBMGA009207|BGIBMGA010739|BGIBMGA003833|BGIBMGA010745|BGIBMGA012547|BGIBMGA006085|BGIBMGA000154|BGIBMGA006056|BGIBMGA005353|BGIBMGA000029|BGIBMGA000474|BGIBMGA008596|BGIBMGA004090
Biosynthesis of amino acids	bmor01230	11	78	0.0247269	0.368191	BGIBMGA007490|BGIBMGA011064|BGIBMGA004906|BGIBMGA007120|BGIBMGA007121|BGIBMGA006907|BGIBMGA003866|BGIBMGA010352|BGIBMGA003656|BGIBMGA000680|BGIBMGA007586	Circadian rhythm - fly	bmor04711	3	7	0.0205831	0.666682	BGIBMGA006226|BGIBMGA006227|BGIBMGA013421
Carbon metabolism	bmor01200	13	99	0.0247599	0.368191	BGIBMGA010423|BGIBMGA007490|BGIBMGA007723|BGIBMGA005966|BGIBMGA004906|BGIBMGA000715|BGIBMGA000391|BGIBMGA007121|BGIBMGA006907|BGIBMGA007120|BGIBMGA006419|BGIBMGA006418|BGIBMGA007586	Spliceosome	bmor03040	15	122	0.0222227	0.666682	BGIBMGA006851|BGIBMGA004823|BGIBMGA010333|BGIBMGA010178|BGIBMGA010723|BGIBMGA002837|BGIBMGA013096|BGIBMGA007082|BGIBMGA006771|BGIBMGA008779|BGIBMGA003840|BGIBMGA003398|BGIBMGA005323|BGIBMGA011746|BGIBMGA003602
2-Oxocarboxylic acid metabolism	bmor01210	5	23	0.0296417	0.368191	BGIBMGA006907|BGIBMGA010352|BGIBMGA007120|BGIBMGA007586|BGIBMGA007121	Drug metabolism - other enzymes	bmor00983	8	52	0.0309352	0.696041	BGIBMGA008925|BGIBMGA009154|BGIBMGA008421|BGIBMGA005443|BGIBMGA007111|BGIBMGA001595|BGIBMGA005500|BGIBMGA001035
Arginine and proline metabolism	bmor00330	7	45	0.0449106	0.368191	BGIBMGA002457|BGIBMGA011064|BGIBMGA003684|BGIBMGA005812|BGIBMGA007190|BGIBMGA010352|BGIBMGA000680	Carbon metabolism	bmor01200	12	99	0.0417819	0.752074	BGIBMGA006907|BGIBMGA007490|BGIBMGA007723|BGIBMGA004906|BGIBMGA000391|BGIBMGA007120|BGIBMGA007121|BGIBMGA010467|BGIBMGA006419|BGIBMGA014211|BGIBMGA009814|BGIBMGA007586
Peroxisome	bmor04146	12	99	0.048528	0.368191	BGIBMGA011145|BGIBMGA008421|BGIBMGA002578|BGIBMGA006907|BGIBMGA006689|BGIBMGA007190|BGIBMGA011121|BGIBMGA006569|BGIBMGA010377|BGIBMGA011129|BGIBMGA011128|BGIBMGA007586	Pyrimidine metabolism	bmor00240	10	84	0.065465	0.868894	BGIBMGA008925|BGIBMGA008116|BGIBMGA009154|BGIBMGA003820|BGIBMGA007111|BGIBMGA001595|BGIBMGA010804|BGIBMGA004873|BGIBMGA011774|BGIBMGA001686
Glycosaminoglycan degradation	bmor00531	4	19	0.0546006	0.368191	BGIBMGA008064|BGIBMGA005500|BGIBMGA014116|BGIBMGA014115	2-Oxocarboxylic acid metabolism	bmor01210	4	23	0.0831179	0.868894	BGIBMGA006907|BGIBMGA007120|BGIBMGA007586|BGIBMGA007121
beta-Alanine metabolism	bmor00410	4	19	0.0546006	0.368191	BGIBMGA007111|BGIBMGA001595|BGIBMGA000715|BGIBMGA002457	RNA transport	bmor03013	13	125	0.086195	0.868894	BGIBMGA003398|BGIBMGA013605|BGIBMGA000312|BGIBMGA006814|BGIBMGA011500|BGIBMGA005323|BGIBMGA003469|BGIBMGA012547|BGIBMGA012675|BGIBMGA013025|BGIBMGA011675|BGIBMGA011695|BGIBMGA009170
Glycosphingolipid biosynthesis - ganglio series	bmor00604	3	11	0.0550551	0.368191	BGIBMGA008064|BGIBMGA014116|BGIBMGA014115	FoxO signaling pathway	bmor04068	8	66	0.0868894	0.868894	BGIBMGA013938|BGIBMGA010297|BGIBMGA009071|BGIBMGA004776|BGIBMGA012305|BGIBMGA004277|BGIBMGA000852|BGIBMGA001732
Other glycan degradation	bmor00511	5	28	0.0553425	0.368191	BGIBMGA008064|BGIBMGA004998|BGIBMGA014116|BGIBMGA014115|BGIBMGA010385	Nicotinate and nicotinamide metabolism	bmor00760	3	17	0.124047	0.916939	BGIBMGA003513|BGIBMGA007449|BGIBMGA011774
Pyruvate metabolism	bmor00620	6	38	0.0580391	0.368191	BGIBMGA010423|BGIBMGA002457|BGIBMGA004277|BGIBMGA006419|BGIBMGA006418|BGIBMGA012336	Citrate cycle (TCA cycle)	bmor00020	5	38	0.125873	0.916939	BGIBMGA004277|BGIBMGA006907|BGIBMGA007120|BGIBMGA007586|BGIBMGA007121
Citrate cycle (TCA cycle)	bmor00020	6	38	0.0580391	0.368191	BGIBMGA010423|BGIBMGA007120|BGIBMGA007121|BGIBMGA006907|BGIBMGA004277|BGIBMGA007586	Histidine metabolism	bmor00340	2	9	0.146279	0.916939	BGIBMGA001402|BGIBMGA003199
Glycine, serine and threonine metabolism	bmor00260	8	59	0.0608183	0.368191	BGIBMGA005711|BGIBMGA004906|BGIBMGA000391|BGIBMGA007848|BGIBMGA007190|BGIBMGA003656|BGIBMGA011600|BGIBMGA008010	mRNA surveillance pathway	bmor03015	7	64	0.150192	0.916939	BGIBMGA009595|BGIBMGA000312|BGIBMGA003398|BGIBMGA008399|BGIBMGA005323|BGIBMGA011920|BGIBMGA003469
Starch and sucrose metabolism	bmor00500	7	49	0.0628618	0.368191	BGIBMGA008725|BGIBMGA004586|BGIBMGA005500|BGIBMGA005182|BGIBMGA005665|BGIBMGA005181|BGIBMGA007768	beta-Alanine metabolism	bmor00410	3	19	0.153311	0.916939	BGIBMGA001402|BGIBMGA007111|BGIBMGA001595
Metabolic pathways	bmor01100	74	920	0.0732328	0.395475	BGIBMGA007490|BGIBMGA004689|BGIBMGA008116|BGIBMGA009298|BGIBMGA002718|BGIBMGA008421|BGIBMGA011064|BGIBMGA005711|BGIBMGA004906|BGIBMGA001595|BGIBMGA010377|BGIBMGA006968|BGIBMGA001160|BGIBMGA010465|BGIBMGA001927|BGIBMGA007838|BGIBMGA009467|BGIBMGA005966|BGIBMGA010352|BGIBMGA004277|BGIBMGA003656|BGIBMGA012526|BGIBMGA001383|BGIBMGA010423|BGIBMGA005181|BGIBMGA010523|BGIBMGA002457|BGIBMGA011308|BGIBMGA…	Biosynthesis of amino acids	bmor01230	8	78	0.163856	0.916939	BGIBMGA007490|BGIBMGA004906|BGIBMGA007120|BGIBMGA007121|BGIBMGA006907|BGIBMGA014211|BGIBMGA009814|BGIBMGA007586
Glycosphingolipid biosynthesis - globo series	bmor00603	3	13	0.0771658	0.395475	BGIBMGA008064|BGIBMGA014116|BGIBMGA014115	Notch signaling pathway	bmor04330	3	20	0.168685	0.916939	BGIBMGA000852|BGIBMGA009251|BGIBMGA011747
Fatty acid degradation	bmor00071	5	32	0.0828964	0.398532	BGIBMGA002578|BGIBMGA011308|BGIBMGA000715|BGIBMGA002457|BGIBMGA006689	Wnt signaling pathway	bmor04310	7	67	0.174509	0.916939	BGIBMGA008283|BGIBMGA007135|BGIBMGA004711|BGIBMGA004164|BGIBMGA012622|BGIBMGA000852|BGIBMGA000408
Lysosome	bmor04142	10	87	0.0874825	0.398532	BGIBMGA008286|BGIBMGA012548|BGIBMGA008064|BGIBMGA014116|BGIBMGA014115|BGIBMGA004998|BGIBMGA005500|BGIBMGA008405|BGIBMGA004708|BGIBMGA007061	Glyoxylate and dicarboxylate metabolism	bmor00630	4	33	0.195323	0.916939	BGIBMGA007508|BGIBMGA007120|BGIBMGA003865|BGIBMGA007121
Selenocompound metabolism	bmor00450	2	7	0.108035	0.44746	BGIBMGA003656|BGIBMGA007921	Insect hormone biosynthesis	bmor00981	3	22	0.200645	0.916939	BGIBMGA013930|BGIBMGA006936|BGIBMGA006916
Tryptophan metabolism	bmor00380	4	25	0.109136	0.44746	BGIBMGA003199|BGIBMGA006968|BGIBMGA002457|BGIBMGA007921	Glycine, serine and threonine metabolism	bmor00260	6	59	0.215173	0.916939	BGIBMGA011600|BGIBMGA004906|BGIBMGA000391|BGIBMGA007190|BGIBMGA003865|BGIBMGA009814
Pentose and glucuronate interconversions	bmor00040	7	59	0.124362	0.485602	BGIBMGA001348|BGIBMGA002457|BGIBMGA012399|BGIBMGA012400|BGIBMGA000419|BGIBMGA005500|BGIBMGA008725	Peroxisome	bmor04146	9	99	0.227337	0.916939	BGIBMGA008421|BGIBMGA007508|BGIBMGA003156|BGIBMGA006907|BGIBMGA006689|BGIBMGA007190|BGIBMGA011121|BGIBMGA011129|BGIBMGA007586
Nicotinate and nicotinamide metabolism	bmor00760	3	17	0.130667	0.487032	BGIBMGA001160|BGIBMGA007449|BGIBMGA011774	Pantothenate and CoA biosynthesis	bmor00770	2	13	0.238325	0.916939	BGIBMGA007111|BGIBMGA001595
ECM-receptor interaction	bmor04512	4	28	0.142918	0.498466	BGIBMGA002018|BGIBMGA002430|BGIBMGA001836|BGIBMGA001935	Tryptophan metabolism	bmor00380	3	25	0.250851	0.916939	BGIBMGA001402|BGIBMGA006968|BGIBMGA003199
Histidine metabolism	bmor00340	2	9	0.151971	0.498466	BGIBMGA003199|BGIBMGA002457	Pyruvate metabolism	bmor00620	4	38	0.263011	0.916939	BGIBMGA006419|BGIBMGA001402|BGIBMGA004277|BGIBMGA012336
Caffeine metabolism	bmor00232	2	9	0.151971	0.498466	BGIBMGA010377|BGIBMGA008421	Glycolysis / Gluconeogenesis	bmor00010	4	39	0.277077	0.916939	BGIBMGA004277|BGIBMGA001402|BGIBMGA007490|BGIBMGA012336
Galactose metabolism	bmor00052	4	30	0.167443	0.528091	BGIBMGA001348|BGIBMGA008725|BGIBMGA002718|BGIBMGA001383	Inositol phosphate metabolism	bmor00562	4	39	0.277077	0.916939	BGIBMGA008283|BGIBMGA006993|BGIBMGA009298|BGIBMGA009071
Valine, leucine and isoleucine degradation	bmor00280	4	32	0.19333	0.584507	BGIBMGA011308|BGIBMGA008821|BGIBMGA000715|BGIBMGA002457	Amino sugar and nucleotide sugar metabolism	bmor00520	5	52	0.279195	0.916939	BGIBMGA001609|BGIBMGA010260|BGIBMGA004194|BGIBMGA010240|BGIBMGA009695
Glyoxylate and dicarboxylate metabolism	bmor00630	4	33	0.206716	0.584507	BGIBMGA010423|BGIBMGA007120|BGIBMGA000680|BGIBMGA007121	RNA polymerase	bmor03020	3	27	0.28527	0.916939	BGIBMGA003820|BGIBMGA010804|BGIBMGA001686
Fructose and mannose metabolism	bmor00051	4	33	0.206716	0.584507	BGIBMGA001348|BGIBMGA010260|BGIBMGA012399|BGIBMGA012400	mTOR signaling pathway	bmor04150	4	45	0.363163	0.92999	BGIBMGA012675|BGIBMGA013605|BGIBMGA012305|BGIBMGA009071
Phenylalanine metabolism	bmor00360	2	12	0.222573	0.601417	BGIBMGA003866|BGIBMGA003199	Lysosome	bmor04142	7	87	0.367162	0.92999	BGIBMGA011068|BGIBMGA008286|BGIBMGA005500|BGIBMGA008405|BGIBMGA004194|BGIBMGA004708|BGIBMGA000222
ABC transporters	bmor02010	3	23	0.227365	0.601417	BGIBMGA011228|BGIBMGA010332|BGIBMGA007735	Valine, leucine and isoleucine degradation	bmor00280	3	32	0.372187	0.92999	BGIBMGA001402|BGIBMGA000398|BGIBMGA004140
One carbon pool by folate	bmor00670	2	13	0.24671	0.613037	BGIBMGA002071|BGIBMGA014201	Lysine degradation	bmor00310	3	32	0.372187	0.92999	BGIBMGA001402|BGIBMGA013816|BGIBMGA002656
Pantothenate and CoA biosynthesis	bmor00770	2	13	0.24671	0.613037	BGIBMGA007111|BGIBMGA001595	Glycosaminoglycan degradation	bmor00531	2	19	0.378583	0.92999	BGIBMGA004194|BGIBMGA005500
Propanoate metabolism	bmor00640	2	14	0.270931	0.653421	BGIBMGA012336|BGIBMGA000715	Retinol metabolism	bmor00830	3	33	0.389432	0.92999	BGIBMGA005443|BGIBMGA008901|BGIBMGA008902
Glycolysis / Gluconeogenesis	bmor00010	4	39	0.291511	0.673676	BGIBMGA004277|BGIBMGA007490|BGIBMGA012336|BGIBMGA002457	Valine, leucine and isoleucine biosynthesis	bmor00290	1	7	0.40169	0.92999	BGIBMGA004906
Drug metabolism - other enzymes	bmor00983	5	52	0.29576	0.673676	BGIBMGA010377|BGIBMGA007111|BGIBMGA001595|BGIBMGA005500|BGIBMGA008421	Starch and sucrose metabolism	bmor00500	4	49	0.420617	0.92999	BGIBMGA005443|BGIBMGA005182|BGIBMGA005500|BGIBMGA004586
MAPK signaling pathway - fly	bmor04013	2	16	0.319203	0.707424	BGIBMGA002238|BGIBMGA011535	Riboflavin metabolism	bmor00740	1	8	0.438927	0.92999	BGIBMGA009969
Cysteine and methionine metabolism	bmor00270	3	29	0.333276	0.719175	BGIBMGA010423|BGIBMGA003656|BGIBMGA012336	ABC transporters	bmor02010	2	23	0.466196	0.92999	BGIBMGA011228|BGIBMGA010332
Fatty acid metabolism	bmor01212	5	56	0.346909	0.729399	BGIBMGA006689|BGIBMGA010681|BGIBMGA000715|BGIBMGA002578|BGIBMGA011308	Caffeine metabolism	bmor00232	1	9	0.473853	0.92999	BGIBMGA008421
Biosynthesis of unsaturated fatty acids	bmor01040	3	32	0.386564	0.792455	BGIBMGA006689|BGIBMGA010681|BGIBMGA002578	Steroid biosynthesis	bmor00100	1	9	0.473853	0.92999	BGIBMGA004708
Sphingolipid metabolism	bmor00600	3	33	0.40413	0.798881	BGIBMGA010465|BGIBMGA012548|BGIBMGA010385	Mucin type O-Glycan biosynthesis	bmor00512	1	10	0.50661	0.92999	BGIBMGA010523
Valine, leucine and isoleucine biosynthesis	bmor00290	1	7	0.409183	0.798881	BGIBMGA004906	Phosphatidylinositol signaling system	bmor04070	3	42	0.536594	0.92999	BGIBMGA008283|BGIBMGA009298|BGIBMGA009071
Alanine, aspartate and glutamate metabolism	bmor00250	3	34	0.421549	0.803884	BGIBMGA003684|BGIBMGA011600|BGIBMGA000680	Butanoate metabolism	bmor00650	1	11	0.537333	0.92999	BGIBMGA000398
Glycerolipid metabolism	bmor00561	4	49	0.438521	0.814217	BGIBMGA001348|BGIBMGA004689|BGIBMGA007838|BGIBMGA002457	Glycosphingolipid biosynthesis - ganglio series	bmor00604	1	11	0.537333	0.92999	BGIBMGA004194
Non-homologous end-joining	bmor03450	1	8	0.446826	0.814217	BGIBMGA001084	Glutathione metabolism	bmor00480	3	43	0.551713	0.92999	BGIBMGA006907|BGIBMGA007779|BGIBMGA007586
Terpenoid backbone biosynthesis	bmor00900	2	23	0.478715	0.823549	BGIBMGA001926|BGIBMGA001927	Phenylalanine metabolism	bmor00360	1	12	0.566148	0.92999	BGIBMGA003199
alpha-Linolenic acid metabolism	bmor00592	2	23	0.478715	0.823549	BGIBMGA006689|BGIBMGA002578	Purine metabolism	bmor00230	9	138	0.568757	0.92999	BGIBMGA001278|BGIBMGA004873|BGIBMGA003820|BGIBMGA001686|BGIBMGA010804|BGIBMGA011774|BGIBMGA001035|BGIBMGA007633|BGIBMGA008421
Steroid biosynthesis	bmor00100	1	9	0.482078	0.823549	BGIBMGA004708	Arginine and proline metabolism	bmor00330	3	45	0.581058	0.92999	BGIBMGA001402|BGIBMGA007190|BGIBMGA005812
Mucin type O-Glycan biosynthesis	bmor00512	1	10	0.515088	0.861985	BGIBMGA010523	Phototransduction - fly	bmor04745	2	29	0.582802	0.92999	BGIBMGA008283|BGIBMGA000408
Glutathione metabolism	bmor00480	3	43	0.568032	0.924425	BGIBMGA006907|BGIBMGA005966|BGIBMGA007586	One carbon pool by folate	bmor00670	1	13	0.593174	0.92999	BGIBMGA014201
Other types of O-glycan biosynthesis	bmor00514	1	12	0.574947	0.924425	BGIBMGA006892	Glycosphingolipid biosynthesis - globo series	bmor00603	1	13	0.593174	0.92999	BGIBMGA004194
Spliceosome	bmor03040	8	122	0.591797	0.933218	BGIBMGA006851|BGIBMGA003398|BGIBMGA012013|BGIBMGA004614|BGIBMGA005323|BGIBMGA014618|BGIBMGA009816|BGIBMGA011746	TGF-beta signaling pathway	bmor04350	2	31	0.617278	0.92999	BGIBMGA000852|BGIBMGA007355
mRNA surveillance pathway	bmor03015	4	64	0.636777	0.935989	BGIBMGA003398|BGIBMGA005323|BGIBMGA006476|BGIBMGA011920	RNA degradation	bmor03018	4	64	0.617997	0.92999	BGIBMGA004873|BGIBMGA007349|BGIBMGA003469|BGIBMGA002360
Lysine degradation	bmor00310	2	32	0.64672	0.935989	BGIBMGA013816|BGIBMGA002457	Propanoate metabolism	bmor00640	1	14	0.61852	0.92999	BGIBMGA012336
Nitrogen metabolism	bmor00910	1	15	0.651201	0.935989	BGIBMGA000680	Biosynthesis of unsaturated fatty acids	bmor01040	2	32	0.63368	0.92999	BGIBMGA006689|BGIBMGA010681
FoxO signaling pathway	bmor04068	4	66	0.659552	0.935989	BGIBMGA004277|BGIBMGA012305|BGIBMGA001732|BGIBMGA013938	Fatty acid degradation	bmor00071	2	32	0.63368	0.92999	BGIBMGA001402|BGIBMGA006689
Retinol metabolism	bmor00830	2	33	0.662487	0.935989	BGIBMGA008902|BGIBMGA008987	Glycerolipid metabolism	bmor00561	3	49	0.635986	0.92999	BGIBMGA010467|BGIBMGA001402|BGIBMGA007838
Wnt signaling pathway	bmor04310	4	67	0.670572	0.935989	BGIBMGA004164|BGIBMGA012206|BGIBMGA000408|BGIBMGA004711	Nitrogen metabolism	bmor00910	1	15	0.642291	0.92999	BGIBMGA002647
Tyrosine metabolism	bmor00350	1	16	0.673456	0.935989	BGIBMGA003199	Glycerophospholipid metabolism	bmor00564	4	68	0.663062	0.92999	BGIBMGA003049|BGIBMGA007838|BGIBMGA012526|BGIBMGA011364
Inositol phosphate metabolism	bmor00562	2	39	0.745462	0.969335	BGIBMGA006993|BGIBMGA009298	Tyrosine metabolism	bmor00350	1	16	0.664585	0.92999	BGIBMGA003199
Notch signaling pathway	bmor04330	1	20	0.749183	0.969335	BGIBMGA006892	MAPK signaling pathway - fly	bmor04013	1	16	0.664585	0.92999	BGIBMGA002238
Homologous recombination	bmor03440	1	20	0.749183	0.969335	BGIBMGA001084	Folate biosynthesis	bmor00790	1	16	0.664585	0.92999	BGIBMGA009104
Pentose phosphate pathway	bmor00030	1	20	0.749183	0.969335	BGIBMGA005966	Ascorbate and aldarate metabolism	bmor00053	2	38	0.720697	0.92999	BGIBMGA005443|BGIBMGA001402
SNARE interactions in vesicular transport	bmor04130	1	21	0.7652	0.969335	BGIBMGA000617	Jak-STAT signaling pathway	bmor04630	1	19	0.723491	0.92999	BGIBMGA000852
Porphyrin and chlorophyll metabolism	bmor00860	2	42	0.779986	0.969335	BGIBMGA005500|BGIBMGA008010	Phagosome	bmor04145	4	74	0.72363	0.92999	BGIBMGA009132|BGIBMGA000617|BGIBMGA007712|BGIBMGA000475
Insect hormone biosynthesis	bmor00981	1	22	0.780197	0.969335	BGIBMGA013930	Metabolic pathways	bmor01100	57	920	0.72755	0.92999	BGIBMGA007490|BGIBMGA008116|BGIBMGA008421|BGIBMGA009969|BGIBMGA009104|BGIBMGA004906|BGIBMGA001595|BGIBMGA003156|BGIBMGA001609|BGIBMGA010465|BGIBMGA011774|BGIBMGA009298|BGIBMGA004277|BGIBMGA004140|BGIBMGA012526|BGIBMGA003513|BGIBMGA010523|BGIBMGA001926|BGIBMGA003820|BGIBMGA007508|BGIBMGA009814|BGIBMGA006968|BGIBMGA011364|BGIBMGA010260|BGIBMGA005500|BGIBMGA001686|BGIBMGA014211|BGIBMGA012336|BGIBMGA…
Pyrimidine metabolism	bmor00240	4	84	0.820585	0.980643	BGIBMGA001595|BGIBMGA007111|BGIBMGA011774|BGIBMGA008116	Pentose phosphate pathway	bmor00030	1	20	0.740736	0.92999	BGIBMGA014211
Glycerophospholipid metabolism	bmor00564	3	68	0.839188	0.980643	BGIBMGA003049|BGIBMGA007838|BGIBMGA012526	Pentose and glucuronate interconversions	bmor00040	3	59	0.750494	0.92999	BGIBMGA005443|BGIBMGA001402|BGIBMGA005500
Phototransduction - fly	bmor04745	1	29	0.861567	0.980643	BGIBMGA000408	SNARE interactions in vesicular transport	bmor04130	1	21	0.756909	0.92999	BGIBMGA000617
Hedgehog signaling pathway	bmor04340	1	29	0.861567	0.980643	BGIBMGA012206	Protein processing in endoplasmic reticulum	bmor04141	7	130	0.757137	0.92999	BGIBMGA004630|BGIBMGA004612|BGIBMGA012541|BGIBMGA002915|BGIBMGA000475|BGIBMGA010545|BGIBMGA003985
Ubiquitin mediated proteolysis	bmor04120	3	84	0.922195	0.980643	BGIBMGA012206|BGIBMGA001411|BGIBMGA011524	Aminoacyl-tRNA biosynthesis	bmor00970	2	42	0.768521	0.92999	BGIBMGA001037|BGIBMGA009851
Ascorbate and aldarate metabolism	bmor00053	1	38	0.923669	0.980643	BGIBMGA002457	Porphyrin and chlorophyll metabolism	bmor00860	2	42	0.768521	0.92999	BGIBMGA005443|BGIBMGA005500
Endocytosis	bmor04144	3	86	0.929216	0.980643	BGIBMGA014618|BGIBMGA004614|BGIBMGA009992	Dorso-ventral axis formation	bmor04320	1	22	0.772075	0.92999	BGIBMGA009037
Protein processing in endoplasmic reticulum	bmor04141	5	130	0.937874	0.980643	BGIBMGA004612|BGIBMGA004540|BGIBMGA014618|BGIBMGA004614|BGIBMGA012541	Terpenoid backbone biosynthesis	bmor00900	1	23	0.786298	0.92999	BGIBMGA001926
Ribosome biogenesis in eukaryotes	bmor03008	2	67	0.940104	0.980643	BGIBMGA009207|BGIBMGA000474	Arachidonic acid metabolism	bmor00590	1	23	0.786298	0.92999	BGIBMGA004112
Phosphatidylinositol signaling system	bmor04070	1	42	0.941433	0.980643	BGIBMGA009298	alpha-Linolenic acid metabolism	bmor00592	1	23	0.786298	0.92999	BGIBMGA006689
Aminoacyl-tRNA biosynthesis	bmor00970	1	42	0.941433	0.980643	BGIBMGA009851	Drug metabolism - cytochrome P450	bmor00982	2	45	0.79957	0.92999	BGIBMGA005443|BGIBMGA007779
mTOR signaling pathway	bmor04150	1	45	0.951992	0.980643	BGIBMGA012305	Ubiquitin mediated proteolysis	bmor04120	4	84	0.805991	0.92999	BGIBMGA002837|BGIBMGA005587|BGIBMGA001411|BGIBMGA005588
Purine metabolism	bmor00230	5	138	0.955354	0.980643	BGIBMGA010377|BGIBMGA008029|BGIBMGA011774|BGIBMGA002197|BGIBMGA008421	Metabolism of xenobiotics by cytochrome P450	bmor00980	2	48	0.826877	0.936509	BGIBMGA005443|BGIBMGA007779
Phagosome	bmor04145	2	74	0.95923	0.980643	BGIBMGA000617|BGIBMGA001836	Other glycan degradation	bmor00511	1	28	0.845183	0.936509	BGIBMGA004194
RNA transport	bmor03013	4	125	0.968684	0.980643	BGIBMGA003398|BGIBMGA001265|BGIBMGA010958|BGIBMGA005323	ECM-receptor interaction	bmor04512	1	28	0.845183	0.936509	BGIBMGA002018
RNA degradation	bmor03018	1	64	0.986404	0.986404	BGIBMGA006901	Cysteine and methionine metabolism	bmor00270	1	29	0.854854	0.936509	BGIBMGA012336
							Fatty acid metabolism	bmor01212	2	56	0.884066	0.936509	BGIBMGA006689|BGIBMGA010681
							Sphingolipid metabolism	bmor00600	1	33	0.887876	0.936509	BGIBMGA010465
							Fructose and mannose metabolism	bmor00051	1	33	0.887876	0.936509	BGIBMGA010260
							Alanine, aspartate and glutamate metabolism	bmor00250	1	34	0.894886	0.936509	BGIBMGA011600
							DNA replication	bmor03030	1	37	0.913401	0.939701	BGIBMGA006347
							Proteasome	bmor03050	1	38	0.918819	0.939701	BGIBMGA013898
							Neuroactive ligand-receptor interaction	bmor04080	1	67	0.987598	0.996398	BGIBMGA009470
							Endocytosis	bmor04144	1	86	0.996398	0.996398	BGIBMGA007712
