# Supplementary material for: Transcriptional Response of Silkworm (Bombyx mori) Eggs to O2 or HCl Treatment
Source: Int J Mol Sci. 2016 Dec 7;17(12):1838. doi: 10.3390/ijms17121838 (PMC5187757; doi:10.3390/ijms17121838)
Supplement: Supplementary file 1 [file ijms-17-01838-s001.zip › ijms-152376-Supplementary Materials/Table S6. Comparison of the relative gene expression between the qRT-PCR and DGE analysis..xlsx]

## Sheet: Sheet1
Table S6. Comparison of the relative gene expression between the qRT-PCR and DGE analysis.
Method	Ratio	BGIBMGA007487	BGIBMGA012456	BGIBMGA010949	BGIBMGA010546	BGIBMGA001732	BGIBMGA014055	BGIBMGA009298	BGIBMGA009544	BGIBMGA004586	BGIBMGA010741	BGIBMGA012491	BGIBMGA014201	BGIBMGA001296	BGIBMGA007838	BGIBMGA009523
qRT-PCR	Non-treated/O2-treated	2.70062	28.2744	3.87379	4.65524	5.16531	2.6942	3.49302	16.9424	4.65533	2.56097	0.392985	0.407204	0.410686	0.207184	0.556511
	Non-treated/HCl-treated	3.36008	6.82009	2.62311	3.75524	3.46582	2.56697	6.64426	11.4432	3.36421	2.82058	0.422139	0.329715	0.267102	0.0905898	0.72271
DEG analysis	Non-treated/O2-treated	2.34583	15.968	11.7523	3.401	3.009	1.493	1.869	10.35	3.358	1.568	0.249	0.237	0.173	0.193	0.556
	Non-treated/HCl-treated	3.264	6.054	7.541	3.372	3.186	1.68	3.811	4.744	2.634	1.594	0.281	0.248	0.211	0.288	0.709
