# Supplementary material for: Transcriptional Response of Silkworm (Bombyx mori) Eggs to O2 or HCl Treatment
Source: Int J Mol Sci. 2016 Dec 7;17(12):1838. doi: 10.3390/ijms17121838 (PMC5187757; doi:10.3390/ijms17121838)
Supplement: Supplementary file 1 [file ijms-17-01838-s001.zip › ijms-152376-Supplementary Materials/Tables S2 and S3 DEGs.xlsx]

## Sheet: DGEs of O2-treated vs control
Table S2 .Differentially expressed genes (DEGs) between O2-treated eggs and non-treated egg.
Gene_id	readcount_O2-treated_32	readcount_Non-treated_32	log2FoldChange	pval	padj	Blast swiss prot
BGIBMGA000053	0.918479	12.6223	-3.7806	0.0011419	0.030782	-//-
BGIBMGA000073	1019.56	1550.27	-0.60457	1.633e-05	0.00079175	-//-
BGIBMGA000091	14.8259	1.49809	3.3069	0.00071856	0.020954	sp|Q9UIU6|SIX4_HUMAN Homeobox protein SIX4 OS=Homo sapiens GN=SIX4 PE=1 SV=2//1.00252e-86
BGIBMGA000145	8.04698	48.6486	-2.5959	4.3965e-08	3.4073e-06	-//-
BGIBMGA000146	59.9726	244.104	-2.0251	1.2502e-13	2.5109e-11	-//-
BGIBMGA000228	45.436	128.167	-1.4961	4.2523e-08	3.3317e-06	-//-
BGIBMGA000391	651.32	357.031	0.86732	5.2924e-08	4.0358e-06	sp|Q91W43|GCSP_MOUSE Glycine dehydrogenase [decarboxylating], mitochondrial OS=Mus musculus GN=Gldc PE=1 SV=1//0
BGIBMGA000408	90.8624	166.901	-0.87724	0.00010812	0.0041558	sp|Q00168|KCC2A_DROME Calcium/calmodulin-dependent protein kinase type II alpha chain OS=Drosophila melanogaster GN=CaMKII PE=1 SV=1//0
BGIBMGA000419	3729.36	6289.07	-0.75392	1.014e-08	9.0374e-07	sp|Q8SPX7|CRYL1_BOVIN Lambda-crystallin homolog OS=Bos taurus GN=CRYL1 PE=2 SV=3//1.09727e-105
BGIBMGA000474	2135.74	1594.87	0.4213	0.0020121	0.047347	sp|Q8MT06|GNL3_DROME Guanine nucleotide-binding protein-like 3 homolog OS=Drosophila melanogaster GN=ns1 PE=1 SV=2//8.60988e-162
BGIBMGA000493	198.287	364.082	-0.87667	1.2428e-06	7.5092e-05	-//-
BGIBMGA000529	207.193	448.065	-1.1127	2.7189e-10	3.1157e-08	sp|O16796|NEPL2_CAEEL Neprilysin-2 OS=Caenorhabditis elegans GN=nep-2 PE=1 SV=2//2.90078e-171
BGIBMGA000538	0.459239	13.1337	-4.8379	0.00073181	0.021297	sp|Q8NFF2|NCKX4_HUMAN Sodium/potassium/calcium exchanger 4 OS=Homo sapiens GN=SLC24A4 PE=2 SV=2//7.08979e-76
BGIBMGA000553	618.223	1217.14	-0.9773	3.0902e-11	4.2273e-09	sp|Q9VZZ4|PXDN_DROME Peroxidasin OS=Drosophila melanogaster GN=Pxn PE=1 SV=1//0
BGIBMGA000617	432.906	690.791	-0.6742	1.584e-05	0.00077092	sp|Q86Y82|STX12_HUMAN Syntaxin-12 OS=Homo sapiens GN=STX12 PE=1 SV=1//3.48336e-33
BGIBMGA000655	13.2384	39.5519	-1.579	0.00058772	0.018023	-//-
BGIBMGA000680	5641.24	7968.53	-0.4983	0.00011288	0.0043155	sp|P20478|GLNA2_DROME Glutamine synthetase 2 cytoplasmic OS=Drosophila melanogaster GN=Gs2 PE=2 SV=3//1.82052e-172
BGIBMGA000688	181.405	449.749	-1.3099	6.4333e-10	7.0569e-08	sp|Q71RS6|NCKX5_HUMAN Sodium/potassium/calcium exchanger 5 OS=Homo sapiens GN=SLC24A5 PE=1 SV=1//8.4215e-81
BGIBMGA000708	46.2448	87.8514	-0.92578	0.0016381	0.040767	sp|Q5XHH9|TT39B_XENLA Tetratricopeptide repeat protein 39B OS=Xenopus laevis GN=ttc39b PE=2 SV=1//9.38842e-99
BGIBMGA000715	3966.08	2637.28	0.58866	1.0518e-05	0.00053954	sp|Q9VSA3|ACADM_DROME Probable medium-chain specific acyl-CoA dehydrogenase, mitochondrial OS=Drosophila melanogaster GN=CG12262 PE=1 SV=1//0
BGIBMGA000788	175.405	285.893	-0.70479	0.00018382	0.0065395	sp|Q8WNR0|COPT1_PIG High affinity copper uptake protein 1 OS=Sus scrofa GN=SLC31A1 PE=2 SV=1//5.32067e-26
BGIBMGA000954	3.49434	18.1574	-2.3775	0.0017461	0.042784	-//-
BGIBMGA000988	410.173	578.519	-0.49613	0.0018371	0.044514	sp|P51521|OVO_DROME Protein ovo OS=Drosophila melanogaster GN=ovo PE=1 SV=2//8.3084e-94
BGIBMGA001008	815.823	1124.54	-0.463	0.0013929	0.035723	sp|Q7RTY1|MOT9_HUMAN Monocarboxylate transporter 9 OS=Homo sapiens GN=SLC16A9 PE=2 SV=1//2.30237e-15
BGIBMGA001084	2054.47	1523.01	0.43184	0.0017686	0.043111	sp|Q61216|MRE11_MOUSE Double-strand break repair protein MRE11A OS=Mus musculus GN=Mre11a PE=2 SV=1//1.61016e-132
BGIBMGA001130	377.506	232.552	0.69895	8.2718e-05	0.0033041	sp|Q9Y6M5|ZNT1_HUMAN Zinc transporter 1 OS=Homo sapiens GN=SLC30A1 PE=1 SV=3//1.80328e-71
BGIBMGA001148	29.5819	8.05594	1.8766	0.00070517	0.020648	sp|P10083|AST5_DROME Achaete-scute complex protein T5 OS=Drosophila melanogaster GN=ac PE=2 SV=1//1.45947e-12
BGIBMGA001157	86.8087	45.2132	0.9411	0.0014367	0.036716	sp|Q0P5B3|RBTN1_BOVIN Rhombotin-1 OS=Bos taurus GN=LMO1 PE=2 SV=1//1.60915e-66
BGIBMGA001160	455.958	689.901	-0.59749	0.00011984	0.0045669	sp|Q9VYA0|NADE_DROME Probable glutamine-dependent NAD(+) synthetase OS=Drosophila melanogaster GN=CG9940 PE=1 SV=1//0
BGIBMGA001161	117.859	218.864	-0.89298	0.00039397	0.012568	-//-
BGIBMGA001162	7.69741	46.567	-2.5969	2.0891e-07	1.4254e-05	sp|Q9VYY4|C4G15_DROME Cytochrome P450 4g15 OS=Drosophila melanogaster GN=Cyp4g15 PE=2 SV=1//0
BGIBMGA001179	124.288	222.944	-0.84299	3.865e-05	0.0016906	-//-
BGIBMGA001180	167.997	271.027	-0.69	0.00031749	0.010384	sp|P46692|HMD1_CHICK Homeobox protein CHOX-CAD OS=Gallus gallus GN=CHOX-CAD1 PE=2 SV=1//3.49923e-30
BGIBMGA001182	3630.3	5850.01	-0.68835	1.6678e-07	1.1659e-05	sp|Q5EB30|ODF3A_XENTR Outer dense fiber protein 3 OS=Xenopus tropicalis GN=odf3 PE=2 SV=1//2.13912e-06
BGIBMGA001265	4825.14	7006.92	-0.53821	3.9384e-05	0.0017122	sp|O60841|IF2P_HUMAN Eukaryotic translation initiation factor 5B OS=Homo sapiens GN=EIF5B PE=1 SV=4//0
BGIBMGA001296	81.4774	14.5957	2.4809	2.5707e-11	3.559e-09	sp|P29775|ETS4_DROME DNA-binding protein D-ETS-4 OS=Drosophila melanogaster GN=Ets98B PE=2 SV=3//1.66006e-89
BGIBMGA001348	1949.9	3234.82	-0.73029	6.047e-08	4.5625e-06	sp|Q9QZH7|FXL20_RAT F-box/LRR-repeat protein 20 OS=Rattus norvegicus GN=Fbxl20 PE=1 SV=1//2.15088e-09
BGIBMGA001381	427.196	189.294	1.1743	6.6942e-11	8.4478e-09	-//-
BGIBMGA001383	331.81	223.347	0.57107	0.0014543	0.0371	sp|Q9W0P5|GALE_DROME Probable UDP-glucose 4-epimerase OS=Drosophila melanogaster GN=Gale PE=2 SV=1//8.31154e-148
BGIBMGA001408	14.3667	43.6249	-1.6024	0.00024575	0.0083837	sp|P23792|DISC_DROME Protein disconnected OS=Drosophila melanogaster GN=disco PE=1 SV=2//9.91158e-39
BGIBMGA001411	3076.29	4347.99	-0.49916	0.00014547	0.0053906	sp|Q7Z7E8|UB2Q1_HUMAN Ubiquitin-conjugating enzyme E2 Q1 OS=Homo sapiens GN=UBE2Q1 PE=1 SV=1//3.8897e-115
BGIBMGA001461	402.345	692.626	-0.78364	6.6354e-07	4.2241e-05	sp|Q5RFR0|TTPAL_PONAB Alpha-tocopherol transfer protein-like OS=Pongo abelii GN=TTPAL PE=2 SV=1//2.06171e-08
BGIBMGA001469	244.562	366.362	-0.58307	0.00089493	0.025171	sp|Q9W1C9|PEB3_DROME Ejaculatory bulb-specific protein 3 OS=Drosophila melanogaster GN=PebIII PE=1 SV=2//1.91335e-08
BGIBMGA001490	10351.6	7798.12	0.40866	0.0016312	0.040665	sp|Q26486|FKBP4_SPOFR 46 kDa FK506-binding nuclear protein OS=Spodoptera frugiperda GN=FKBP46 PE=2 SV=1//2.16842e-127
BGIBMGA001595	29434.5	46364.9	-0.65553	0.00076141	0.022113	sp|Q5RBM6|BUP1_PONAB Beta-ureidopropionase OS=Pongo abelii GN=UPB1 PE=2 SV=1//1.22554e-156
BGIBMGA001621	392.941	263.59	0.57601	0.0009054	0.02527	sp|O75467|Z324A_HUMAN Zinc finger protein 324A OS=Homo sapiens GN=ZNF324 PE=1 SV=1//1.9449e-11
BGIBMGA001638	1367.6	1845.46	-0.43233	0.0018075	0.043909	sp|Q9NQW7|XPP1_HUMAN Xaa-Pro aminopeptidase 1 OS=Homo sapiens GN=XPNPEP1 PE=1 SV=3//2.09414e-152
BGIBMGA001645	1023.06	1413.46	-0.46635	0.00087317	0.024705	-//-
BGIBMGA001732	104.67	313.845	-1.5842	3.8326e-15	9.2633e-13	sp|A8XPY4|BNIP3_CAEBR BNIP3 homolog OS=Caenorhabditis briggsae GN=dct-1 PE=3 SV=2//1.26995e-06
BGIBMGA001755	339.25	539.008	-0.66796	0.00063169	0.018964	sp|Q07171|GELS_DROME Gelsolin OS=Drosophila melanogaster GN=Gel PE=1 SV=2//8.28071e-117
BGIBMGA001836	383.836	660.354	-0.78275	7.8558e-07	4.9568e-05	sp|Q9R0G6|COMP_MOUSE Cartilage oligomeric matrix protein OS=Mus musculus GN=Comp PE=1 SV=2//3.23887e-177
BGIBMGA001841	3897.37	5163.4	-0.40582	0.0019271	0.045705	sp|B2D0J5|EST6_APIME Venom carboxylesterase-6 OS=Apis mellifera PE=2 SV=1//7.17701e-52
BGIBMGA001863	800.148	525.996	0.60522	6.8094e-05	0.0027801	-//-
BGIBMGA001891	367.692	815.023	-1.1483	1.9674e-13	3.8431e-11	sp|P04069|CBPB_ASTFL Carboxypeptidase B OS=Astacus fluviatilis PE=1 SV=1//5.19999e-69
BGIBMGA001892	2.11662	20.1489	-3.2509	5.0821e-05	0.0021448	sp|Q29NC4|CBPA1_DROPS Zinc carboxypeptidase A 1 OS=Drosophila pseudoobscura pseudoobscura GN=GA14587 PE=3 SV=1//9.29671e-21
BGIBMGA001896	131.536	45.0329	1.5464	1.1361e-08	1.0001e-06	-//-
BGIBMGA001926	2169.29	4034.98	-0.89534	9.6607e-11	1.1876e-08	sp|P08836|FPPS_CHICK Farnesyl pyrophosphate synthase OS=Gallus gallus GN=FDPS PE=1 SV=2//1.28302e-109
BGIBMGA001927	177.102	277.693	-0.64891	0.00060587	0.018413	sp|P49353|FPPS_MAIZE Farnesyl pyrophosphate synthase OS=Zea mays GN=FPS PE=2 SV=1//2.08339e-29
BGIBMGA001935	4603.74	6266.88	-0.44494	0.00071806	0.020954	sp|O18738|DAG1_BOVIN Dystroglycan OS=Bos taurus GN=DAG1 PE=1 SV=1//1.05714e-18
BGIBMGA001976	159.53	34.6364	2.2035	5.412e-16	1.4841e-13	sp|Q05187|TGMH_TACTR Hemocyte protein-glutamine gamma-glutamyltransferase OS=Tachypleus tridentatus PE=1 SV=1//4.70957e-179
BGIBMGA002004	1841.88	2987.81	-0.69791	2.0764e-07	1.4235e-05	sp|Q9UG63|ABCF2_HUMAN ATP-binding cassette sub-family F member 2 OS=Homo sapiens GN=ABCF2 PE=1 SV=2//0
BGIBMGA002018	2108.63	1320.6	0.67511	0.00040555	0.012852	sp|Q00174|LAMA_DROME Laminin subunit alpha OS=Drosophila melanogaster GN=LanA PE=1 SV=2//1.06827e-10
BGIBMGA002024	233.21	403.31	-0.79026	7.1194e-06	0.00037462	sp|Q9DC11|PXDC2_MOUSE Plexin domain-containing protein 2 OS=Mus musculus GN=Plxdc2 PE=1 SV=1//1.14823e-71
BGIBMGA002071	1225.3	853.647	0.52142	0.00064073	0.019155	sp|P49914|MTHFS_HUMAN 5-formyltetrahydrofolate cyclo-ligase OS=Homo sapiens GN=MTHFS PE=1 SV=2//1.49598e-48
BGIBMGA002119	25.6283	91.4852	-1.8358	1.5909e-08	1.3585e-06	sp|O60500|NPHN_HUMAN Nephrin OS=Homo sapiens GN=NPHS1 PE=1 SV=1//4.30396e-06
BGIBMGA002124	33.1859	10.5047	1.6595	0.0010164	0.02766	-//-
BGIBMGA002126	34.7336	10.5227	1.7228	0.000654	0.01947	-//-
BGIBMGA002138	103.931	46.531	1.1594	4.2451e-05	0.0018287	sp|P0C6B8|SVEP1_RAT Sushi, von Willebrand factor type A, EGF and pentraxin domain-containing protein 1 OS=Rattus norvegicus GN=Svep1 PE=1 SV=1//1.28926e-08
BGIBMGA002167	63.3971	139.55	-1.1383	4.9794e-06	0.00027206	sp|Q8N2R8|FA43A_HUMAN Protein FAM43A OS=Homo sapiens GN=FAM43A PE=2 SV=2//3.84158e-22
BGIBMGA002197	92.9488	48.1733	0.9482	0.0010353	0.028066	sp|P51842|GUC2F_RAT Retinal guanylyl cyclase 2 OS=Rattus norvegicus GN=Gucy2f PE=2 SV=1//1.99915e-171
BGIBMGA002198	1.58746	50.1287	-4.9808	1.3672e-14	3.0462e-12	-//-
BGIBMGA002238	42.501	9.49993	2.1615	8.3646e-06	0.00043374	sp|P79958|WT1B_XENLA Wilms tumor protein homolog B OS=Xenopus laevis GN=wt1-b PE=2 SV=1//5.0398e-08
BGIBMGA002254	183.951	289.876	-0.65611	0.0004653	0.014551	-//-
BGIBMGA002331	350.559	561.047	-0.67846	3.3391e-05	0.0014788	-//-
BGIBMGA002345	75.6471	33.1563	1.19	0.00027222	0.0091554	sp|Q9VAF0|Y816_DROME Uncharacterized protein CG7816 OS=Drosophila melanogaster GN=CG7816 PE=2 SV=1//1.60234e-91
BGIBMGA002368	28.5935	70.1874	-1.2955	0.00012763	0.0048023	sp|P05545|SPA3K_RAT Serine protease inhibitor A3K OS=Rattus norvegicus GN=Serpina3k PE=1 SV=3//7.02632e-14
BGIBMGA002397	1013.22	629.622	0.6864	0.00021096	0.0072841	sp|P48607|SPZ_DROME Protein spaetzle OS=Drosophila melanogaster GN=spz PE=1 SV=3//3.49493e-06
BGIBMGA002430	107.884	337.712	-1.6463	2.9271e-09	2.8589e-07	sp|Q8BG39|SV2B_MOUSE Synaptic vesicle glycoprotein 2B OS=Mus musculus GN=Sv2b PE=1 SV=1//8.49532e-45
BGIBMGA002436	1626.51	2304.44	-0.50264	0.00018894	0.0066461	-//-
BGIBMGA002437	931.546	1312.82	-0.49497	0.0015121	0.038231	-//-
BGIBMGA002457	572.39	297.047	0.94631	2.6297e-07	1.7772e-05	sp|P86886|AL1A1_MESAU Retinal dehydrogenase 1 OS=Mesocricetus auratus GN=ALDH1A1 PE=1 SV=1//0
BGIBMGA002522	74.3791	266.093	-1.839	2.6303e-17	8.9305e-15	sp|Q8BS35|ALKMO_MOUSE Alkylglycerol monooxygenase OS=Mus musculus GN=Agmo PE=2 SV=1//7.6344e-13
BGIBMGA002523	230.874	742.723	-1.6857	2.2061e-11	3.1459e-09	sp|A0JPQ8|ALKMO_RAT Alkylglycerol monooxygenase OS=Rattus norvegicus GN=Agmo PE=2 SV=1//5.16179e-41
BGIBMGA002524	687.152	383.593	0.84105	9.5517e-08	6.8446e-06	sp|Q5M8F9|ALKMO_XENTR Alkylglycerol monooxygenase OS=Xenopus tropicalis GN=agmo PE=2 SV=1//4.47438e-120
BGIBMGA002526	100.177	161.053	-0.68498	0.0020957	0.049073	sp|Q10714|ACE_DROME Angiotensin-converting enzyme OS=Drosophila melanogaster GN=Ance PE=1 SV=3//0
BGIBMGA002578	238.971	153.887	0.63496	0.0011588	0.031068	sp|Q7KML2|ACOX1_DROME Probable peroxisomal acyl-coenzyme A oxidase 1 OS=Drosophila melanogaster GN=CG5009 PE=1 SV=1//2.04623e-91
BGIBMGA002580	62.1989	21.6289	1.5239	4.0065e-05	0.0017366	sp|P12428|BROWN_DROME Protein brown OS=Drosophila melanogaster GN=bw PE=2 SV=1//1.91719e-15
BGIBMGA002581	126.454	52.92	1.2567	1.7897e-06	0.00010546	sp|P45843|SCRT_DROME Protein scarlet OS=Drosophila melanogaster GN=st PE=1 SV=3//1.41579e-80
BGIBMGA002603	164.512	55.8802	1.5578	3.0595e-10	3.4085e-08	-//-
BGIBMGA002614	14.6162	77.8582	-2.4133	1.6705e-10	1.9851e-08	-//-
BGIBMGA002615	313.261	977.305	-1.6414	2.2189e-17	7.7174e-15	sp|Q9UPW6|SATB2_HUMAN DNA-binding protein SATB2 OS=Homo sapiens GN=SATB2 PE=1 SV=2//4.03927e-13
BGIBMGA002618	9553.25	13961.6	-0.5474	2.0854e-05	0.00097824	sp|P35859|ALS_RAT Insulin-like growth factor-binding protein complex acid labile subunit OS=Rattus norvegicus GN=Igfals PE=1 SV=1//5.21252e-09
BGIBMGA002631	92.1702	39.624	1.2179	5.1876e-05	0.0021757	sp|O75325|LRRN2_HUMAN Leucine-rich repeat neuronal protein 2 OS=Homo sapiens GN=LRRN2 PE=2 SV=2//3.67004e-23
BGIBMGA002635	4196.88	6057.14	-0.52932	4.6712e-05	0.0019884	sp|B0WC46|TRET1_CULQU Facilitated trehalose transporter Tret1 OS=Culex quinquefasciatus GN=Tret1 PE=3 SV=1//3.72511e-62
BGIBMGA002651	2089.05	1496.89	0.48088	0.00044787	0.014067	sp|Q9NR45|SIAS_HUMAN Sialic acid synthase OS=Homo sapiens GN=NANS PE=1 SV=2//1.03982e-102
BGIBMGA002654	526.045	370.929	0.50404	0.002046	0.047987	sp|P26802|DDX51_DROME Probable ATP-dependent RNA helicase Dbp73D OS=Drosophila melanogaster GN=Dbp73D PE=2 SV=3//1.25211e-133
BGIBMGA002660	738.069	1015.81	-0.46081	0.0018386	0.044514	sp|Q95X01|MYRO1_BREBR Myrosinase 1 OS=Brevicoryne brassicae PE=1 SV=1//1.02494e-151
BGIBMGA002675	1453.32	895.89	0.69796	9.4922e-07	5.8847e-05	sp|Q5RKR3|ISLR2_MOUSE Immunoglobulin superfamily containing leucine-rich repeat protein 2 OS=Mus musculus GN=Islr2 PE=1 SV=1//4.95878e-07
BGIBMGA002682	274.473	153.785	0.83575	1.8119e-05	0.00086415	sp|O27190|PPSA_METTH Probable phosphoenolpyruvate synthase OS=Methanothermobacter thermautotrophicus (strain ATCC 29096 / DSM 1053 / JCM 10044 / NBRC 100330 / Delta H) GN=ppsA PE=3 SV=1//1.92264e-32
BGIBMGA002683	242.416	141.909	0.77252	0.00012297	0.0046576	sp|O34309|PPS_BACSU Putative phosphoenolpyruvate synthase OS=Bacillus subtilis (strain 168) GN=pps PE=3 SV=1//1.07839e-24
BGIBMGA002718	350.6	226.163	0.63247	0.00048873	0.01525	sp|Q5XIG6|GALK2_RAT N-acetylgalactosamine kinase OS=Rattus norvegicus GN=Galk2 PE=2 SV=1//7.80614e-114
BGIBMGA002740	40.4542	15.5644	1.378	0.0019573	0.046287	-//-
BGIBMGA002788	286.804	411.629	-0.52128	0.0019081	0.045501	sp|P49024|PAXI_CHICK Paxillin OS=Gallus gallus GN=PXN PE=1 SV=1//4.30161e-23
BGIBMGA002827	201.472	426.46	-1.0818	1.2835e-09	1.336e-07	sp|P47844|CBR1_RABIT Carbonyl reductase [NADPH] 1 OS=Oryctolagus cuniculus GN=CBR1 PE=2 SV=2//5.62766e-27
BGIBMGA002847	269.771	429.685	-0.67154	8.2362e-05	0.0032991	sp|Q9IBG7|KCP_XENLA Kielin/chordin-like protein OS=Xenopus laevis GN=kcp PE=2 SV=1//9.81403e-06
BGIBMGA002856	785.113	568.398	0.466	0.0019043	0.045486	sp|Q8WZ73|RFFL_HUMAN E3 ubiquitin-protein ligase rififylin OS=Homo sapiens GN=RFFL PE=1 SV=1//6.06707e-07
BGIBMGA002858	634.978	956.148	-0.59053	0.0002609	0.0088371	sp|Q5ZJH7|CNPD1_CHICK Protein CNPPD1 OS=Gallus gallus GN=CNPPD1 PE=2 SV=1//2.13264e-26
BGIBMGA002931	11910.8	8937.03	0.4144	0.0012569	0.033192	sp|O97159|CHDM_DROME Chromodomain-helicase-DNA-binding protein Mi-2 homolog OS=Drosophila melanogaster GN=Mi-2 PE=1 SV=2//7.98392e-129
BGIBMGA002939	110.81	50.6942	1.1282	4.2576e-05	0.0018287	sp|Q8VCC1|PGDH_MOUSE 15-hydroxyprostaglandin dehydrogenase [NAD(+)] OS=Mus musculus GN=Hpgd PE=2 SV=1//1.64998e-30
BGIBMGA002940	2221.42	718.724	1.628	4.5188e-30	4.0274e-27	sp|Q8VCC1|PGDH_MOUSE 15-hydroxyprostaglandin dehydrogenase [NAD(+)] OS=Mus musculus GN=Hpgd PE=2 SV=1//4.71025e-35
BGIBMGA002941	125.666	42.4334	1.5663	8.3096e-07	5.1971e-05	sp|Q8VCC1|PGDH_MOUSE 15-hydroxyprostaglandin dehydrogenase [NAD(+)] OS=Mus musculus GN=Hpgd PE=2 SV=1//1.93032e-35
BGIBMGA002945	233.69	91.9245	1.3461	4.5375e-10	5.0159e-08	sp|Q8MJY8|PGDH_MACFA 15-hydroxyprostaglandin dehydrogenase [NAD(+)] OS=Macaca fascicularis GN=HPGD PE=2 SV=1//1.76865e-15
BGIBMGA003017	841.701	1228.58	-0.54562	0.00015349	0.0056266	sp|Q1MTD4|CR19A_DANRE Uncharacterized protein C18orf19 homolog A OS=Danio rerio GN=si:ch211-105d11.2 PE=2 SV=1//1.53967e-15
BGIBMGA003046	22.7331	81.3477	-1.8393	6.859e-08	5.0942e-06	sp|Q9JJZ9|CNGB3_MOUSE Cyclic nucleotide-gated cation channel beta-3 OS=Mus musculus GN=Cngb3 PE=1 SV=1//6.75341e-119
BGIBMGA003049	73.1014	248.76	-1.7668	6.5653e-16	1.7664e-13	sp|P43304|GPDM_HUMAN Glycerol-3-phosphate dehydrogenase, mitochondrial OS=Homo sapiens GN=GPD2 PE=1 SV=3//0
BGIBMGA003111	46.8137	17.1166	1.4515	0.00044156	0.013962	sp|C9WMM5|VCP_APIME Venom serine carboxypeptidase OS=Apis mellifera PE=2 SV=1//1.96606e-53
BGIBMGA003129	18.1105	3.48953	2.3757	0.0018964	0.045373	sp|Q8IUQ0|CLVS1_HUMAN Clavesin-1 OS=Homo sapiens GN=CLVS1 PE=1 SV=1//2.90654e-29
BGIBMGA003179	77.4142	133.245	-0.78341	0.0013853	0.035674	-//-
BGIBMGA003180	692.783	1249.89	-0.85132	4.4033e-09	4.131e-07	sp|Q75N73|S39AE_MOUSE Zinc transporter ZIP14 OS=Mus musculus GN=Slc39a14 PE=1 SV=1//6.58611e-58
BGIBMGA003198	1430.47	956.686	0.58038	4.4007e-05	0.0018789	sp|Q9DC37|MFSD1_MOUSE Major facilitator superfamily domain-containing protein 1 OS=Mus musculus GN=Mfsd1 PE=1 SV=1//6.58024e-142
BGIBMGA003199	156.835	291.813	-0.8958	2.5903e-06	0.00014834	sp|P48861|DDC_MANSE Aromatic-L-amino-acid decarboxylase OS=Manduca sexta GN=Ddc PE=2 SV=1//0
BGIBMGA003221	6008.85	8083.98	-0.42798	0.00094952	0.026139	sp|Q99ME9|NOG1_MOUSE Nucleolar GTP-binding protein 1 OS=Mus musculus GN=Gtpbp4 PE=2 SV=3//2.43431e-174
BGIBMGA003258	120.055	287.988	-1.2623	7.6316e-05	0.0030829	sp|P91622|PDK_DROME [Pyruvate dehydrogenase [lipoamide]] kinase, mitochondrial OS=Drosophila melanogaster GN=Pdk PE=2 SV=2//2.57512e-161
BGIBMGA003314	377.365	683.115	-0.85617	0.00038564	0.012358	sp|Q8BHY3|ANO1_MOUSE Anoctamin-1 OS=Mus musculus GN=Ano1 PE=1 SV=2//0
BGIBMGA003331	60.9309	25.702	1.2453	0.00050845	0.015796	-//-
BGIBMGA003332	771.736	255.877	1.5927	1.9679e-22	1.0622e-19	sp|Q9SJM7|URH1_ARATH Uridine nucleosidase 1 OS=Arabidopsis thaliana GN=URH1 PE=1 SV=2//2.94579e-15
BGIBMGA003334	1343.36	894.078	0.58738	3.5052e-05	0.0015475	sp|O18326|HUNB_BOMMO Protein hunchback (Fragment) OS=Bombyx mori GN=hb PE=2 SV=1//0
BGIBMGA003345	1439.01	2936.29	-1.0289	4.2601e-14	8.9338e-12	sp|O76879|CCCP_DROME Circadian clock-controlled protein OS=Drosophila melanogaster GN=anon-3B1.2 PE=2 SV=2//6.55854e-14
BGIBMGA003356	88.5757	344.445	-1.9593	8.668e-22	4.4145e-19	sp|Q5NVQ1|HIG1A_PONAB HIG1 domain family member 1A, mitochondrial OS=Pongo abelii GN=HIGD1A PE=3 SV=1//9.64445e-13
BGIBMGA003361	4712.45	6820.59	-0.53342	4.1146e-05	0.001778	sp|Q8BKC5|IPO5_MOUSE Importin-5 OS=Mus musculus GN=Ipo5 PE=1 SV=3//0
BGIBMGA003398	1527.32	1102.99	0.46958	0.00078115	0.022641	sp|P49028|MGN_DROME Protein mago nashi OS=Drosophila melanogaster GN=mago PE=1 SV=1//2.91129e-92
BGIBMGA003444	727.118	1443.34	-0.98915	3.1413e-07	2.0932e-05	-//-
BGIBMGA003478	252.859	553.286	-1.1297	1.4778e-11	2.2182e-09	sp|P13002|ELF1_DROME Protein grainyhead OS=Drosophila melanogaster GN=grh PE=2 SV=3//7.25931e-25
BGIBMGA003479	482.495	1214.85	-1.3322	4.6119e-06	0.00025475	sp|P13002|ELF1_DROME Protein grainyhead OS=Drosophila melanogaster GN=grh PE=2 SV=3//4.01547e-179
BGIBMGA003480	1437.47	942.883	0.60838	1.7483e-05	0.00083687	sp|Q17FR9|SRRT_AEDAE Serrate RNA effector molecule homolog OS=Aedes aegypti GN=Ars2 PE=3 SV=1//3.35505e-69
BGIBMGA003656	2458.69	3521.04	-0.51811	9.3885e-05	0.0036983	sp|Q19QT7|CGL_PIG Cystathionine gamma-lyase OS=Sus scrofa GN=CTH PE=2 SV=1//1.23966e-131
BGIBMGA003657	71.3741	132.589	-0.89349	0.00028502	0.009474	-//-
BGIBMGA003684	162.087	69.2728	1.2264	0.00020281	0.0070367	sp|P13264|GLSK_RAT Glutaminase kidney isoform, mitochondrial OS=Rattus norvegicus GN=Gls PE=1 SV=2//0
BGIBMGA003739	707.46	425.792	0.7325	3.0278e-06	0.00017066	sp|A9ZSY3|TRET1_BOMMO Facilitated trehalose transporter Tret1 OS=Bombyx mori GN=Tret1 PE=1 SV=1//0
BGIBMGA003817	128.212	202.554	-0.65978	0.0015808	0.039687	sp|P08541|UD2B2_RAT UDP-glucuronosyltransferase 2B2 OS=Rattus norvegicus GN=Ugt2b PE=1 SV=1//1.26251e-33
BGIBMGA003841	107.595	174.061	-0.69398	0.0015305	0.038629	sp|O70445|BARD1_MOUSE BRCA1-associated RING domain protein 1 OS=Mus musculus GN=Bard1 PE=2 SV=1//5.47947e-51
BGIBMGA003864	3700.98	5302.97	-0.51889	7.1956e-05	0.002915	sp|Q9FKS8|LHT1_ARATH Lysine histidine transporter 1 OS=Arabidopsis thaliana GN=LHT1 PE=1 SV=1//4.35099e-12
BGIBMGA003866	120.803	274.239	-1.1828	4.4794e-09	4.1749e-07	sp|P17276|PH4H_DROME Protein henna OS=Drosophila melanogaster GN=Hn PE=2 SV=3//0
BGIBMGA003926	62.9378	27.2542	1.2075	0.00065956	0.019554	sp|Q9VG82|CP9F2_DROME Probable cytochrome P450 9f2 OS=Drosophila melanogaster GN=Cyp9f2 PE=2 SV=1//7.27606e-112
BGIBMGA003935	42.6805	16.0397	1.4119	0.0011298	0.030514	sp|Q86WA9|S2611_HUMAN Sodium-independent sulfate anion transporter OS=Homo sapiens GN=SLC26A11 PE=1 SV=2//1.57219e-62
BGIBMGA003938	258.12	498.615	-0.94988	1.7299e-08	1.4597e-06	-//-
BGIBMGA003939	87.6874	185.48	-1.0808	1.4925e-06	8.9424e-05	sp|P78545|ELF3_HUMAN ETS-related transcription factor Elf-3 OS=Homo sapiens GN=ELF3 PE=1 SV=1//5.71522e-08
BGIBMGA003944	33.5053	6.46768	2.3731	2.9236e-05	0.0013069	sp|Q964T2|CP9E2_BLAGE Cytochrome P450 9e2 OS=Blattella germanica GN=CYP9E2 PE=2 SV=1//1.05566e-163
BGIBMGA004023	894.486	635.276	0.49367	0.00092077	0.025595	sp|Q4QQW5|FA58A_RAT Cyclin-related protein FAM58A OS=Rattus norvegicus GN=Fam58a PE=2 SV=1//5.07871e-54
BGIBMGA004036	2090.26	1513.76	0.46554	0.0005831	0.01792	sp|P09052|VASA1_DROME ATP-dependent RNA helicase vasa, isoform A OS=Drosophila melanogaster GN=vas PE=1 SV=3//0
BGIBMGA004042	3975.16	5998.68	-0.59363	5.1444e-06	0.00028	sp|Q9W1C9|PEB3_DROME Ejaculatory bulb-specific protein 3 OS=Drosophila melanogaster GN=PebIII PE=1 SV=2//3.60947e-24
BGIBMGA004057	51.0072	146.511	-1.5222	3.0752e-09	2.963e-07	sp|Q9VYZ1|OR10A_DROME Putative odorant receptor 10a OS=Drosophila melanogaster GN=Or10a PE=3 SV=1//9.41874e-09
BGIBMGA004075	19.5184	87.4122	-2.163	2.8251e-10	3.1961e-08	-//-
BGIBMGA004104	469.516	857.595	-0.86912	1.305e-08	1.1416e-06	sp|Q24573|DRI_DROME Protein dead ringer OS=Drosophila melanogaster GN=retn PE=1 SV=2//2.2172e-55
BGIBMGA004164	1525.5	2689.68	-0.81816	1.9062e-09	1.9416e-07	sp|P18289|JRA_DROME Transcription factor AP-1 OS=Drosophila melanogaster GN=Jra PE=1 SV=2//5.98893e-47
BGIBMGA004242	723.903	1106.82	-0.61255	2.2638e-05	0.0010515	-//-
BGIBMGA004243	2442.21	3495.08	-0.51714	9.6559e-05	0.0037932	-//-
BGIBMGA004249	144.145	329.892	-1.1945	1.8641e-08	1.5545e-06	sp|Q3URE1|ACSF3_MOUSE Acyl-CoA synthetase family member 3, mitochondrial OS=Mus musculus GN=Acsf3 PE=2 SV=2//8.40121e-93
BGIBMGA004277	14815.4	20062.6	-0.43741	0.00062265	0.018772	sp|P20007|PCKG_DROME Phosphoenolpyruvate carboxykinase [GTP] OS=Drosophila melanogaster GN=Pepck PE=2 SV=2//0
BGIBMGA004334	105.868	184.511	-0.80144	0.00023899	0.0081727	-//-
BGIBMGA004335	104.709	184.547	-0.8176	0.00021503	0.0074064	-//-
BGIBMGA004340	507.475	706.962	-0.47829	0.0017183	0.042246	-//-
BGIBMGA004404	79.1113	223.268	-1.4968	1.6949e-11	2.4917e-09	sp|Q00802|L301_BOMMO Low molecular mass 30 kDa lipoprotein 19G1 OS=Bombyx mori GN=19G1 PE=2 SV=1//1.70304e-126
BGIBMGA004406	1408.35	1924.53	-0.4505	0.00090075	0.02527	sp|Q6TAW2|SERP2_MOUSE Stress-associated endoplasmic reticulum protein 2 OS=Mus musculus GN=Serp2 PE=2 SV=2//1.21602e-27
BGIBMGA004529	162.615	88.3989	0.87936	0.00090552	0.02527	-//-
BGIBMGA004530	982.253	502.038	0.9683	1.3148e-10	1.5889e-08	sp|Q8BJA2|S41A1_MOUSE Solute carrier family 41 member 1 OS=Mus musculus GN=Slc41a1 PE=2 SV=1//1.62802e-76
BGIBMGA004540	2441.69	4268.4	-0.80582	3.6274e-06	0.00020127	sp|P82147|L2EFL_DROME Protein lethal(2)essential for life OS=Drosophila melanogaster GN=l(2)efl PE=1 SV=1//1.08265e-49
BGIBMGA004566	97.3616	39.6421	1.2963	1.1972e-05	0.00060325	sp|A9ZSY3|TRET1_BOMMO Facilitated trehalose transporter Tret1 OS=Bombyx mori GN=Tret1 PE=1 SV=1//3.18309e-31
BGIBMGA004586	67.2108	225.482	-1.7463	1.3067e-14	2.9577e-12	sp|A8J4S9|TREA_APIME Trehalase OS=Apis mellifera PE=1 SV=1//0
BGIBMGA004612	13773	8983.82	0.61644	1.6914e-06	0.0001005	sp|Q7PT10|HSP83_ANOGA Heat shock protein 83 OS=Anopheles gambiae GN=Hsp83 PE=3 SV=3//0
BGIBMGA004614	403.713	173.579	1.2177	1.8086e-11	2.6318e-09	sp|Q9GSU4|HSP72_DROSI Major heat shock 70 kDa protein Ba OS=Drosophila simulans GN=Hsp70Ba PE=2 SV=2//1.64343e-23
BGIBMGA004633	14266.5	19015	-0.41451	0.0011788	0.031479	-//-
BGIBMGA004642	1281.02	914.347	0.48647	0.00064319	0.019188	sp|Q9BQ61|CS043_HUMAN Uncharacterized protein C19orf43 OS=Homo sapiens GN=C19orf43 PE=1 SV=1//8.32564e-12
BGIBMGA004665	23.3321	215.525	-3.2075	8.6586e-32	8.2314e-29	-//-
BGIBMGA004683	118.577	600.966	-2.3415	1.291e-37	2.3012e-34	sp|P35502|ESTF_MYZPE Esterase FE4 OS=Myzus persicae PE=1 SV=1//7.49525e-76
BGIBMGA004689	36.7502	76.9977	-1.0671	0.00082884	0.023829	sp|P54315|LIPR1_HUMAN Inactive pancreatic lipase-related protein 1 OS=Homo sapiens GN=PNLIPRP1 PE=1 SV=1//2.06306e-72
BGIBMGA004708	1205.41	817.062	0.56101	0.00010208	0.0039827	sp|O46108|LIP3_DROME Lipase 3 OS=Drosophila melanogaster GN=Lip3 PE=2 SV=1//3.03724e-94
BGIBMGA004711	1640.56	1203.03	0.44752	0.0013273	0.034413	sp|Q0IFL2|RUVB1_AEDAE RuvB-like helicase 1 OS=Aedes aegypti GN=pont PE=3 SV=1//0
BGIBMGA004738	572.887	308.184	0.89446	4.3409e-08	3.3826e-06	sp|Q28I80|YLAT2_XENTR Y+L amino acid transporter 2 OS=Xenopus tropicalis GN=slc7a6 PE=2 SV=1//1.34279e-30
BGIBMGA004739	1332.61	732.046	0.86425	2.0714e-09	2.0802e-07	sp|Q9XYZ5|DDB1_DROME DNA damage-binding protein 1 OS=Drosophila melanogaster GN=pic PE=1 SV=1//2.2273e-89
BGIBMGA004819	243.115	360.473	-0.56825	0.0011542	0.031055	sp|P61023|CHP1_RAT Calcineurin B homologous protein 1 OS=Rattus norvegicus GN=Chp1 PE=1 SV=2//4.37231e-58
BGIBMGA004858	275.312	434.781	-0.65922	0.00010386	0.0040357	sp|B0W9B4|PURA_CULQU Adenylosuccinate synthetase OS=Culex quinquefasciatus GN=CPIJ003725 PE=3 SV=1//8.66231e-72
BGIBMGA004881	162.157	557.966	-1.7828	6.4883e-12	1.028e-09	sp|Q94901|LARK_DROME RNA-binding protein lark OS=Drosophila melanogaster GN=lark PE=1 SV=1//3.04746e-09
BGIBMGA004882	1036.03	362.981	1.5131	1.5584e-22	8.8892e-20	sp|Q94901|LARK_DROME RNA-binding protein lark OS=Drosophila melanogaster GN=lark PE=1 SV=1//3.04746e-09
BGIBMGA004903	80.9482	37.5965	1.1064	0.0003856	0.012358	sp|D3ZXD8|TM245_RAT Transmembrane protein 245 OS=Rattus norvegicus GN=Tmem245 PE=3 SV=1//5.6968e-11
BGIBMGA004906	351.249	171.533	1.034	2.2923e-08	1.8786e-06	sp|Q7A5L8|TDCB_STAAN L-threonine dehydratase catabolic TdcB OS=Staphylococcus aureus (strain N315) GN=tdcB PE=1 SV=1//2.65352e-34
BGIBMGA004952	3536.6	2019.72	0.80821	1.9595e-09	1.9818e-07	sp|Q9VGG8|MTH5_DROME Probable G-protein coupled receptor Mth-like 5 OS=Drosophila melanogaster GN=mthl5 PE=2 SV=2//8.07276e-129
BGIBMGA004955	138.944	331.985	-1.2566	5.4383e-11	7.0501e-09	sp|P50449|PAI1_MUSVI Plasminogen activator inhibitor 1 OS=Mustela vison GN=SERPINE1 PE=2 SV=1//1.83984e-25
BGIBMGA004969	13.7676	85.9682	-2.6425	1.1075e-12	1.8364e-10	-//-
BGIBMGA004970	1.44763	47.385	-5.0327	2.9905e-09	2.901e-07	-//-
BGIBMGA004998	342.423	201.718	0.76344	2.8928e-05	0.0013013	sp|Q95327|MANBA_CAPHI Beta-mannosidase OS=Capra hircus GN=MANBA PE=2 SV=1//0
BGIBMGA005008	19.8775	48.2995	-1.2809	0.0017115	0.042152	sp|P13582|EAST_DROME Serine protease easter OS=Drosophila melanogaster GN=ea PE=1 SV=3//1.12447e-29
BGIBMGA005012	45.9555	100.492	-1.1288	5.8096e-05	0.0024013	-//-
BGIBMGA005052	2835.69	1929.66	0.55536	0.0019295	0.045705	sp|Q9VCE9|UBS3A_DROME Protein UBASH3A homolog OS=Drosophila melanogaster GN=CG13604 PE=2 SV=1//3.45754e-34
BGIBMGA005106	1238.74	2461.86	-0.99087	6.6915e-13	1.136e-10	sp|Q9VZI3|UN112_DROME Unc-112-related protein OS=Drosophila melanogaster GN=Fit1 PE=1 SV=1//0
BGIBMGA005120	154.628	480.704	-1.6363	1.9226e-19	8.3078e-17	sp|Q9GZT9|EGLN1_HUMAN Egl nine homolog 1 OS=Homo sapiens GN=EGLN1 PE=1 SV=1//3.06585e-20
BGIBMGA005121	84.932	261.538	-1.6226	2.8839e-14	6.2311e-12	sp|P59722|EGLN1_RAT Egl nine homolog 1 OS=Rattus norvegicus GN=Egln1 PE=2 SV=1//2.30701e-52
BGIBMGA005140	724.542	1493.3	-1.0434	3.5299e-13	6.4534e-11	sp|B4K617|FOSL_DROMO Transcription factor kayak OS=Drosophila mojavensis GN=kay PE=3 SV=1//2.96556e-17
BGIBMGA005150	158.283	357.338	-1.1748	2.5233e-10	2.9253e-08	sp|Q54KA7|SECG_DICDI Ankyrin repeat, PH and SEC7 domain containing protein secG OS=Dictyostelium discoideum GN=secG PE=2 SV=1//1.79674e-22
BGIBMGA005172	299.642	497.616	-0.73179	1.2018e-05	0.00060343	sp|P13582|EAST_DROME Serine protease easter OS=Drosophila melanogaster GN=ea PE=1 SV=3//5.16251e-26
BGIBMGA005173	352.328	722.774	-1.0366	4.7142e-11	6.1674e-09	sp|P13582|EAST_DROME Serine protease easter OS=Drosophila melanogaster GN=ea PE=1 SV=3//1.74293e-79
BGIBMGA005181	135.32	225.05	-0.73387	0.0011984	0.031823	sp|A1TFL3|OTSA_MYCVP Trehalose-phosphate synthase OS=Mycobacterium vanbaalenii (strain DSM 7251 / PYR-1) GN=otsA PE=3 SV=1//4.4447e-10
BGIBMGA005182	2205.75	3817.65	-0.79142	3.309e-09	3.1458e-07	sp|Q54K57|TPSA_DICDI Alpha,alpha-trehalose-phosphate synthase [UDP-forming] A OS=Dictyostelium discoideum GN=tpsA PE=2 SV=1//4.63062e-100
BGIBMGA005202	965.579	1510.3	-0.64537	4.9751e-06	0.00027206	sp|P45844|ABCG1_HUMAN ATP-binding cassette sub-family G member 1 OS=Homo sapiens GN=ABCG1 PE=2 SV=3//1.45334e-154
BGIBMGA005207	658.59	444.984	0.56563	0.00033635	0.010926	sp|Q4R4Z9|ACSF2_MACFA Acyl-CoA synthetase family member 2, mitochondrial OS=Macaca fascicularis GN=ACSF2 PE=2 SV=1//7.2171e-128
BGIBMGA005238	190.949	297.463	-0.63952	0.00062949	0.018938	sp|Q8BH70|FBXL4_MOUSE F-box/LRR-repeat protein 4 OS=Mus musculus GN=Fbxl4 PE=2 SV=1//7.18499e-108
BGIBMGA005244	114.894	37.1573	1.6286	1.2742e-05	0.00063313	-//-
BGIBMGA005259	21.8146	123.047	-2.4958	5.3771e-05	0.0022355	-//-
BGIBMGA005266	146.392	850.085	-2.5378	8.5386e-27	7.1624e-24	-//-
BGIBMGA005302	306.622	174.908	0.80986	0.00036528	0.011788	-//-
BGIBMGA005321	0.529155	11.5635	-4.4497	0.00063714	0.019087	-//-
BGIBMGA005323	6937.64	9215.78	-0.40966	0.0015707	0.039502	sp|Q58EA2|THO4A_XENLA THO complex subunit 4-A OS=Xenopus laevis GN=alyref-a PE=2 SV=1//1.47151e-48
BGIBMGA005350	386.033	221.741	0.79985	1.2893e-05	0.00063839	-//-
BGIBMGA005357	149.127	84.7651	0.815	0.00098063	0.02688	sp|B4KX02|SHEP_DROMO Protein alan shepard OS=Drosophila mojavensis GN=shep PE=3 SV=1//5.90825e-102
BGIBMGA005410	163.934	260.371	-0.66746	0.00054892	0.016943	sp|P60322|NANO2_MOUSE Nanos homolog 2 OS=Mus musculus GN=Nanos2 PE=1 SV=2//8.35315e-20
BGIBMGA005447	992.507	1627.32	-0.71335	3.4314e-07	2.2759e-05	sp|P07314|GGT1_RAT Gamma-glutamyltranspeptidase 1 OS=Rattus norvegicus GN=Ggt1 PE=1 SV=4//9.49786e-128
BGIBMGA005500	1225.88	657.965	0.89773	9.5127e-10	9.9743e-08	sp|P12265|BGLR_MOUSE Beta-glucuronidase OS=Mus musculus GN=Gusb PE=2 SV=2//9.04912e-145
BGIBMGA005515	0.988394	79.1218	-6.3228	4.2114e-17	1.3345e-14	-//-
BGIBMGA005544	564.782	389.399	0.53644	0.00084494	0.024146	sp|P53611|PGTB2_HUMAN Geranylgeranyl transferase type-2 subunit beta OS=Homo sapiens GN=RABGGTB PE=1 SV=2//1.13467e-174
BGIBMGA005599	58.3153	217.589	-1.8997	4.2183e-16	1.1795e-13	sp|P0CC10|LRC4B_RAT Leucine-rich repeat-containing protein 4B OS=Rattus norvegicus GN=Lrrc4b PE=1 SV=1//5.41996e-13
BGIBMGA005605	154.05	370.965	-1.2679	9.2096e-12	1.4275e-09	sp|A9ZSY3|TRET1_BOMMO Facilitated trehalose transporter Tret1 OS=Bombyx mori GN=Tret1 PE=1 SV=1//1.56385e-34
BGIBMGA005612	284.058	183.68	0.62899	0.00094927	0.026139	sp|Q9CX80|CYGB_MOUSE Cytoglobin OS=Mus musculus GN=Cygb PE=2 SV=1//3.46053e-14
BGIBMGA005658	649.674	394.333	0.7203	5.8036e-06	0.00030996	sp|P81048|GLOV_HYACE Gloverin OS=Hyalophora cecropia PE=1 SV=2//7.51546e-58
BGIBMGA005665	131.696	63.4247	1.0541	0.0012901	0.033756	sp|P32358|TREA_BOMMO Trehalase OS=Bombyx mori PE=1 SV=1//0
BGIBMGA005711	338.12	125.959	1.4246	2.2639e-13	4.3045e-11	sp|P18172|DHGL_DROPS Glucose dehydrogenase [acceptor] OS=Drosophila pseudoobscura pseudoobscura GN=Gld PE=3 SV=4//9.11567e-71
BGIBMGA005763	59.7327	28.0966	1.0881	0.0021053	0.049216	sp|A5PJJ7|S16C6_BOVIN Short-chain dehydrogenase/reductase family 16C member 6 OS=Bos taurus GN=SDR16C6 PE=2 SV=1//2.31844e-62
BGIBMGA005779	1056.54	1817.55	-0.78264	0.00015769	0.0057511	sp|Q2HJ10|ZNT2_MOUSE Zinc transporter 2 OS=Mus musculus GN=Slc30a2 PE=2 SV=1//2.01687e-110
BGIBMGA005788	1.44763	63.2985	-5.4504	1.6582e-18	6.5682e-16	-//-
BGIBMGA005789	0.459239	39.6601	-6.4323	4.233e-13	7.5453e-11	-//-
BGIBMGA005790	1.97679	63.3706	-5.0026	1.1069e-17	3.9461e-15	-//-
BGIBMGA005812	452.724	770.657	-0.76746	1.9062e-05	0.00090009	sp|Q95PM9|KARG_PLOIN Arginine kinase OS=Plodia interpunctella GN=ARGK PE=1 SV=1//0
BGIBMGA005816	469.696	661.352	-0.49369	0.0016305	0.040665	sp|Q99797|MIPEP_HUMAN Mitochondrial intermediate peptidase OS=Homo sapiens GN=MIPEP PE=1 SV=2//0
BGIBMGA005876	836.898	1277.31	-0.60998	2.1813e-05	0.0010188	sp|P14543|NID1_HUMAN Nidogen-1 OS=Homo sapiens GN=NID1 PE=1 SV=3//5.77865e-06
BGIBMGA005966	424.879	293.636	0.53302	0.0017594	0.043035	sp|P41571|G6PD_CERCA Glucose-6-phosphate 1-dehydrogenase OS=Ceratitis capitata GN=ZW PE=2 SV=1//0
BGIBMGA005977	71.7333	148.791	-1.0526	1.5758e-05	0.00076953	-//-
BGIBMGA005980	550.035	785.784	-0.51461	0.00068977	0.020281	sp|Q05481|ZNF91_HUMAN Zinc finger protein 91 OS=Homo sapiens GN=ZNF91 PE=2 SV=2//2.26851e-07
BGIBMGA006017	3901.73	6811.19	-0.80379	8.7158e-10	9.2794e-08	-//-
BGIBMGA006018	299.313	1398.69	-2.2243	1.303e-46	6.1935e-43	-//-
BGIBMGA006021	29.0528	83.5375	-1.5237	2.7221e-06	0.00015527	-//-
BGIBMGA006022	2933.48	2170.8	0.43439	0.0011833	0.03154	sp|Q26457|LA_AEDAL La protein homolog OS=Aedes albopictus PE=1 SV=1//1.16144e-82
BGIBMGA006043	1191.67	874.561	0.44636	0.0018452	0.044598	sp|P63043|STMN4_RAT Stathmin-4 OS=Rattus norvegicus GN=Stmn4 PE=1 SV=1//1.17264e-10
BGIBMGA006164	36.1113	102.098	-1.4994	4.195e-07	2.7567e-05	sp|A7Y2X0|SC6A5_XENLA Sodium- and chloride-dependent glycine transporter 2 OS=Xenopus laevis GN=slc6a5 PE=2 SV=1//4.10918e-133
BGIBMGA006185	82.426	27.6393	1.5764	1.7987e-06	0.00010555	sp|Q4R3Y4|S27A4_MACFA Long-chain fatty acid transport protein 4 OS=Macaca fascicularis GN=SLC27A4 PE=2 SV=1//1.40615e-167
BGIBMGA006208	2897.73	2168.95	0.41793	0.0018519	0.044684	sp|Q5RC80|RBM39_PONAB RNA-binding protein 39 OS=Pongo abelii GN=RBM39 PE=2 SV=1//2.84998e-179
BGIBMGA006249	31.0295	65.4162	-1.076	0.0015971	0.040026	sp|Q93212|SOL1_CAEEL Suppressor of lurcher protein 1 OS=Caenorhabditis elegans GN=sol-1 PE=1 SV=3//2.28703e-31
BGIBMGA006260	106.087	235.241	-1.1489	5.4311e-08	4.1195e-06	sp|O60506|HNRPQ_HUMAN Heterogeneous nuclear ribonucleoprotein Q OS=Homo sapiens GN=SYNCRIP PE=1 SV=2//4.09763e-25
BGIBMGA006273	1448.12	1965.35	-0.4406	0.0012701	0.033478	sp|P46896|GTR1_CHICK Solute carrier family 2, facilitated glucose transporter member 1 OS=Gallus gallus GN=SLC2A1 PE=2 SV=1//2.22509e-111
BGIBMGA006311	273.865	179.391	0.61036	0.0014164	0.036262	sp|Q9VA02|DHTK1_DROME Probable 2-oxoglutarate dehydrogenase E1 component DHKTD1 homolog, mitochondrial OS=Drosophila melanogaster GN=CG1544 PE=2 SV=2//0
BGIBMGA006335	7242.63	3588.89	1.013	1.4305e-14	3.1384e-12	-//-
BGIBMGA006351	1269.92	1817.77	-0.51743	0.00018406	0.0065395	-//-
BGIBMGA006384	40.3144	7.56258	2.4143	2.3402e-06	0.00013566	-//-
BGIBMGA006385	43.4592	12.46	1.8024	7.0381e-05	0.0028594	sp|P09087|ABDB_DROME Homeobox protein abdominal-B OS=Drosophila melanogaster GN=Abd-B PE=1 SV=3//4.56075e-36
BGIBMGA006391	123.23	70.2415	0.81096	0.0016262	0.040665	-//-
BGIBMGA006395	988.862	1707.97	-0.78844	1.8113e-08	1.5194e-06	sp|P14651|HXB3_HUMAN Homeobox protein Hox-B3 OS=Homo sapiens GN=HOXB3 PE=1 SV=2//2.32669e-28
BGIBMGA006409	4.3429	36.6819	-3.0783	1.8209e-07	1.2544e-05	sp|D3ZKF5|HTRA4_RAT Serine protease HTR4 OS=Rattus norvegicus GN=Htra4 PE=3 SV=1//9.73188e-06
BGIBMGA006415	3752.81	5276.31	-0.49156	0.00016728	0.0060392	-//-
BGIBMGA006418	1584.94	2706.68	-0.77209	1.3697e-08	1.191e-06	-//-
BGIBMGA006419	27070.2	45938.2	-0.76299	2.7118e-09	2.6669e-07	sp|P28227|MAOX_ANAPL NADP-dependent malic enzyme OS=Anas platyrhynchos GN=ME1 PE=1 SV=1//0
BGIBMGA006423	2750.56	2016.74	0.4477	0.00097484	0.026785	sp|C1JE15|SCLXB_HELVI Scolexin B OS=Heliothis virescens PE=1 SV=1//2.24461e-125
BGIBMGA006476	1109.36	1617.66	-0.54417	0.0001074	0.0041491	sp|Q8HXM1|CSTF2_BOVIN Cleavage stimulation factor subunit 2 OS=Bos taurus GN=CSTF2 PE=2 SV=1//1.26977e-10
BGIBMGA006502	7.378	37.7588	-2.3555	7.0082e-06	0.00037014	sp|Q920A5|RISC_MOUSE Retinoid-inducible serine carboxypeptidase OS=Mus musculus GN=Scpep1 PE=2 SV=2//7.90204e-07
BGIBMGA006528	2.96518	17.0445	-2.5231	0.0016552	0.040906	sp|Q24372|LACH_DROME Lachesin OS=Drosophila melanogaster GN=Lac PE=2 SV=2//2.81199e-06
BGIBMGA006532	585.638	1122.92	-0.93917	1.749e-10	2.0612e-08	-//-
BGIBMGA006539	80.1998	135.092	-0.75227	0.001763	0.043049	sp|P09470|ACE_MOUSE Angiotensin-converting enzyme OS=Mus musculus GN=Ace PE=1 SV=3//1.26687e-54
BGIBMGA006540	16.2735	87.8334	-2.4322	9.5406e-12	1.4629e-09	sp|Q9DC26|S46A3_MOUSE Solute carrier family 46 member 3 OS=Mus musculus GN=Slc46a3 PE=2 SV=1//2.2398e-14
BGIBMGA006569	266.797	425.239	-0.67253	7.7742e-05	0.0031316	sp|A1ZAI5|FACR1_DROME Putative fatty acyl-CoA reductase CG5065 OS=Drosophila melanogaster GN=CG5065 PE=3 SV=1//1.46273e-112
BGIBMGA006595	427.875	279.81	0.61274	0.00036538	0.011788	-//-
BGIBMGA006623	4117.42	2707.34	0.60486	5.2907e-06	0.00028578	sp|E1BMN8|NLK_BOVIN Serine/threonine-protein kinase NLK OS=Bos taurus GN=NLK PE=3 SV=2//1.21966e-30
BGIBMGA006676	206.354	379.599	-0.87936	1.037e-05	0.00053383	sp|Q297L2|NRBP_DROPS Nuclear receptor-binding protein homolog OS=Drosophila pseudoobscura pseudoobscura GN=Madm PE=3 SV=2//1.72014e-160
BGIBMGA006689	250.172	765.852	-1.6141	3.2028e-09	3.0652e-07	sp|Q5RAU0|ACOX3_PONAB Peroxisomal acyl-coenzyme A oxidase 3 OS=Pongo abelii GN=ACOX3 PE=2 SV=1//1.23409e-143
BGIBMGA006718	56.6976	107.104	-0.91765	0.00082222	0.023687	-//-
BGIBMGA006730	349.172	120.033	1.5405	1.8895e-15	4.8114e-13	-//-
BGIBMGA006749	1654.64	1188.38	0.47752	0.00065834	0.019554	sp|P49411|EFTU_HUMAN Elongation factor Tu, mitochondrial OS=Homo sapiens GN=TUFM PE=1 SV=2//0
BGIBMGA006768	53.6228	202.662	-1.9182	1.6369e-15	4.2441e-13	sp|P26305|LPSBP_PERAM Hemolymph lipopolysaccharide-binding protein OS=Periplaneta americana PE=1 SV=1//5.90243e-19
BGIBMGA006775	134.97	744.667	-2.464	2.1051e-38	5.0031e-35	sp|P55796|LEB3_BOMMO Lebocin-3 OS=Bombyx mori GN=LEB3 PE=1 SV=2//1.17066e-98
BGIBMGA006787	457.466	925.7	-1.0169	2.3897e-11	3.374e-09	-//-
BGIBMGA006851	2938.86	2136.01	0.46034	0.00060474	0.018413	sp|O75533|SF3B1_HUMAN Splicing factor 3B subunit 1 OS=Homo sapiens GN=SF3B1 PE=1 SV=3//0
BGIBMGA006873	65.733	25.1365	1.3868	8.5931e-05	0.0034228	sp|Q96RW7|HMCN1_HUMAN Hemicentin-1 OS=Homo sapiens GN=HMCN1 PE=1 SV=2//9.66883e-06
BGIBMGA006874	134.921	250.024	-0.88996	0.00028181	0.0094036	sp|Q9W5U2|CHIT3_DROME Probable chitinase 3 OS=Drosophila melanogaster GN=Cht3 PE=2 SV=2//1.82053e-08
BGIBMGA006892	266.027	157.142	0.7595	0.0001048	0.0040611	sp|Q24342|FNG_DROME Fringe glycosyltransferase OS=Drosophila melanogaster GN=fng PE=1 SV=1//2.64091e-114
BGIBMGA006898	10982.8	17729.1	-0.69087	7.0285e-08	5.1663e-06	sp|Q86X02|CDR2L_HUMAN Cerebellar degeneration-related protein 2-like OS=Homo sapiens GN=CDR2L PE=1 SV=2//1.24038e-28
BGIBMGA006901	15.5346	48.7749	-1.6506	0.00010222	0.0039827	sp|P50616|TOB1_HUMAN Protein Tob1 OS=Homo sapiens GN=TOB1 PE=1 SV=1//3.85194e-62
BGIBMGA006907	5902.15	3650.97	0.69296	1.4496e-07	1.0183e-05	sp|Q9Z2K9|IDHC_MICME Isocitrate dehydrogenase [NADP] cytoplasmic OS=Microtus mexicanus GN=IDH1 PE=2 SV=1//0
BGIBMGA006935	93.0187	48.6306	0.93566	0.0012161	0.032233	sp|Q6IEE6|T132E_MOUSE Transmembrane protein 132E OS=Mus musculus GN=Tmem132e PE=2 SV=1//1.14177e-46
BGIBMGA006942	182.464	78.0565	1.225	1.247e-07	8.8908e-06	sp|Q90WR8|SP3_CHICK Transcription factor Sp3 OS=Gallus gallus GN=SP3 PE=1 SV=1//7.90924e-57
BGIBMGA006968	113.845	250.998	-1.1406	2.9809e-08	2.4152e-06	sp|Q86PM2|KMO_AEDAE Kynurenine 3-monooxygenase OS=Aedes aegypti GN=kh PE=1 SV=2//1.74716e-111
BGIBMGA006983	124.258	278.258	-1.1631	5.5108e-09	5.0375e-07	-//-
BGIBMGA006993	31.948	80.9265	-1.3409	3.0762e-05	0.0013708	sp|Q5R890|MINP1_PONAB Multiple inositol polyphosphate phosphatase 1 OS=Pongo abelii GN=MINPP1 PE=2 SV=1//5.87635e-33
BGIBMGA006994	72.6216	130.832	-0.84925	0.00081232	0.023449	-//-
BGIBMGA007012	118.148	53.6543	1.1388	2.5974e-05	0.001191	sp|Q5MJS3|DMP4_MOUSE Extracellular serine/threonine protein kinase FAM20C OS=Mus musculus GN=Fam20c PE=2 SV=1//1.0783e-144
BGIBMGA007038	116.461	292.09	-1.3266	3.6467e-11	4.9058e-09	sp|Q86WA9|S2611_HUMAN Sodium-independent sulfate anion transporter OS=Homo sapiens GN=SLC26A11 PE=1 SV=2//3.40937e-70
BGIBMGA007046	257.791	102.904	1.3249	2.7312e-10	3.1157e-08	sp|P13582|EAST_DROME Serine protease easter OS=Drosophila melanogaster GN=ea PE=1 SV=3//4.87896e-39
BGIBMGA007061	2333.59	1593.95	0.54994	5.6257e-05	0.0023321	sp|P00787|CATB_RAT Cathepsin B OS=Rattus norvegicus GN=Ctsb PE=1 SV=2//2.23273e-137
BGIBMGA007070	39.7455	14.5416	1.4506	0.0015106	0.038231	sp|P52187|IRK12_MOUSE ATP-sensitive inward rectifier potassium channel 12 OS=Mus musculus GN=Kcnj12 PE=2 SV=2//2.26942e-113
BGIBMGA007072	1715.6	622.474	1.4626	6.8208e-24	4.8632e-21	sp|Q9BI17|YELL_DROYA Protein yellow OS=Drosophila yakuba GN=y PE=3 SV=1//2.68422e-37
BGIBMGA007087	899.827	1488.81	-0.72644	2.9892e-07	2.0013e-05	-//-
BGIBMGA007093	426.826	1793.28	-2.0709	8.7009e-44	3.1019e-40	sp|Q6DJ08|S2538_XENTR Solute carrier family 25 member 38 OS=Xenopus tropicalis GN=slc25a38 PE=2 SV=1//5.10679e-104
BGIBMGA007097	6.3896	25.5577	-2	0.00093158	0.025745	sp|O60344|ECE2_HUMAN Endothelin-converting enzyme 2 OS=Homo sapiens GN=ECE2 PE=1 SV=4//5.69835e-38
BGIBMGA007098	613.143	420.636	0.54365	0.00059928	0.018338	sp|Q3SZJ4|PTGR1_BOVIN Prostaglandin reductase 1 OS=Bos taurus GN=PTGR1 PE=2 SV=1//1.07946e-90
BGIBMGA007111	4579.28	1799.56	1.3475	1.7301e-23	1.1748e-20	sp|Q6NYG8|DPYD_DANRE Dihydropyrimidine dehydrogenase [NADP(+)] OS=Danio rerio GN=dpyd PE=2 SV=1//0
BGIBMGA007120	717.682	1626.93	-1.1807	2.0207e-16	5.8807e-14	sp|P34455|ACON_CAEEL Probable aconitate hydratase, mitochondrial OS=Caenorhabditis elegans GN=aco-2 PE=1 SV=2//5.22931e-107
BGIBMGA007121	3000.82	6545.34	-1.1251	6.0717e-13	1.0689e-10	sp|P20004|ACON_BOVIN Aconitate hydratase, mitochondrial OS=Bos taurus GN=ACO2 PE=1 SV=4//0
BGIBMGA007186	448.32	791.679	-0.82039	1.3545e-07	9.6098e-06	-//-
BGIBMGA007190	883.105	372.228	1.2464	1.4801e-15	3.9085e-13	sp|Q99489|OXDD_HUMAN D-aspartate oxidase OS=Homo sapiens GN=DDO PE=2 SV=1//3.17977e-36
BGIBMGA007249	98.6996	48.7749	1.0169	0.00036132	0.01171	-//-
BGIBMGA007319	66.4322	146.018	-1.1362	3.4267e-06	0.00019088	sp|O95847|UCP4_HUMAN Mitochondrial uncoupling protein 4 OS=Homo sapiens GN=SLC25A27 PE=1 SV=1//1.56381e-83
BGIBMGA007320	165.95	320.451	-0.94935	4.7177e-07	3.0719e-05	sp|P10854|H2B1M_MOUSE Histone H2B type 1-M OS=Mus musculus GN=Hist1h2bm PE=1 SV=2//9.59293e-31
BGIBMGA007397	3197.15	6528.37	-1.0299	6.7286e-15	1.5992e-12	sp|Q2LZ58|CHRB_DROPS Protein charybde OS=Drosophila pseudoobscura pseudoobscura GN=chrb PE=2 SV=1//1.00516e-13
BGIBMGA007449	427.924	827.681	-0.95172	6.9316e-10	7.5454e-08	sp|P58058|NADK_MOUSE NAD kinase OS=Mus musculus GN=Nadk PE=1 SV=2//6.24004e-148
BGIBMGA007462	95.415	27.6213	1.7884	2.1413e-08	1.765e-06	sp|Q9V7S5|PICO_DROME Putative inorganic phosphate cotransporter OS=Drosophila melanogaster GN=Picot PE=1 SV=1//1.19387e-98
BGIBMGA007477	8650.37	6349.6	0.4461	0.00060945	0.018413	sp|O18640|GBLP_DROME Guanine nucleotide-binding protein subunit beta-like protein OS=Drosophila melanogaster GN=Rack1 PE=2 SV=2//0
BGIBMGA007487	251.421	589.799	-1.2301	1.9544e-13	3.8431e-11	sp|Q5ZKP7|S2536_CHICK Solute carrier family 25 member 36 OS=Gallus gallus GN=SLC25A36 PE=2 SV=1//2.44173e-08
BGIBMGA007490	4952.35	7031.58	-0.50573	9.252e-05	0.0036547	sp|P07487|G3P2_DROME Glyceraldehyde-3-phosphate dehydrogenase 2 OS=Drosophila melanogaster GN=Gapdh2 PE=1 SV=2//0
BGIBMGA007558	4082.52	8391.58	-1.0395	2.2867e-15	5.7209e-13	sp|Q3T052|ITIH4_BOVIN Inter-alpha-trypsin inhibitor heavy chain H4 OS=Bos taurus GN=ITIH4 PE=1 SV=1//1.68746e-86
BGIBMGA007564	1162.57	1849.76	-0.67002	0.00033626	0.010926	sp|Q8NI08|NCOA7_HUMAN Nuclear receptor coactivator 7 OS=Homo sapiens GN=NCOA7 PE=1 SV=2//1.22337e-14
BGIBMGA007565	1004.49	1562.15	-0.63706	6.7627e-06	0.0003585	sp|Q0IID2|CT118_BOVIN Uncharacterized protein C20orf118 homolog OS=Bos taurus PE=2 SV=1//3.50205e-44
BGIBMGA007570	313.899	208.168	0.59256	0.0013049	0.033957	sp|Q9VEX0|SULF1_DROME Extracellular sulfatase SULF-1 homolog OS=Drosophila melanogaster GN=Sulf1 PE=1 SV=1//1.71195e-40
BGIBMGA007573	572.18	334.422	0.7748	2.3806e-06	0.00013744	sp|Q9SKB3|PARG1_ARATH Poly(ADP-ribose) glycohydrolase 1 OS=Arabidopsis thaliana GN=PARG1 PE=1 SV=2//9.97896e-13
BGIBMGA007586	1582.63	1099.95	0.52488	0.00018091	0.0064654	sp|P33198|IDHP_PIG Isocitrate dehydrogenase [NADP], mitochondrial (Fragment) OS=Sus scrofa GN=IDH2 PE=1 SV=1//0
BGIBMGA007595	395.307	255.895	0.62742	0.00029664	0.0097919	sp|P39768|OPA_DROME Pair-rule protein odd-paired OS=Drosophila melanogaster GN=opa PE=2 SV=2//2.47495e-60
BGIBMGA007599	931.613	1462	-0.65014	5.3649e-06	0.00028869	-//-
BGIBMGA007600	311.165	446.964	-0.52248	0.0015586	0.039268	-//-
BGIBMGA007617	629.027	1031.91	-0.71413	1.1597e-06	7.037e-05	sp|Q09225|NRF6_CAEEL Nose resistant to fluoxetine protein 6 OS=Caenorhabditis elegans GN=nrf-6 PE=1 SV=3//5.22348e-43
BGIBMGA007723	1684.1	1081.72	0.63865	0.00018435	0.0065395	sp|P10768|ESTD_HUMAN S-formylglutathione hydrolase OS=Homo sapiens GN=ESD PE=1 SV=2//7.74038e-104
BGIBMGA007729	41.832	93.4046	-1.1589	8.6293e-05	0.0034277	sp|P32261|ANT3_MOUSE Antithrombin-III OS=Mus musculus GN=Serpinc1 PE=1 SV=1//7.42424e-58
BGIBMGA007731	3922.18	2800.67	0.48588	0.00025061	0.0085089	-//-
BGIBMGA007735	443.819	284.618	0.64095	0.0001967	0.0068917	sp|P91660|L259_DROME Probable multidrug resistance-associated protein lethal(2)03659 OS=Drosophila melanogaster GN=l(2)03659 PE=2 SV=3//0
BGIBMGA007767	44.1981	114.36	-1.3715	9.1643e-07	5.7067e-05	sp|P09394|GLPQ_ECOLI Glycerophosphoryl diester phosphodiesterase OS=Escherichia coli (strain K12) GN=glpQ PE=1 SV=2//4.21944e-41
BGIBMGA007768	83.6242	147.919	-0.82282	0.00044564	0.014028	sp|Q8NBZ7|UXS1_HUMAN UDP-glucuronic acid decarboxylase 1 OS=Homo sapiens GN=UXS1 PE=1 SV=1//9.08041e-177
BGIBMGA007804	18.7795	102.411	-2.4471	2.5668e-13	4.816e-11	sp|Q10739|MMP14_RAT Matrix metalloproteinase-14 OS=Rattus norvegicus GN=Mmp14 PE=2 SV=2//1.49354e-92
BGIBMGA007838	150.026	29.6307	2.34	1.8227e-16	5.4148e-14	sp|O15120|PLCB_HUMAN 1-acyl-sn-glycerol-3-phosphate acyltransferase beta OS=Homo sapiens GN=AGPAT2 PE=1 SV=1//1.06417e-40
BGIBMGA007848	204.148	101.075	1.0142	2.9152e-06	0.00016496	sp|Q64380|SARDH_RAT Sarcosine dehydrogenase, mitochondrial OS=Rattus norvegicus GN=Sardh PE=1 SV=2//0
BGIBMGA007864	345.987	224.586	0.62345	0.00052071	0.016115	sp|Q7K0S9|GLIS2_DROME Zinc finger protein GLIS2 homolog OS=Drosophila melanogaster GN=sug PE=2 SV=1//7.39344e-66
BGIBMGA007885	450.077	288.547	0.64137	0.00013223	0.004962	sp|Q8T498|GAP2_DROME Probable Ras GTPase-activating protein OS=Drosophila melanogaster GN=CG42684 PE=1 SV=3//7.58775e-11
BGIBMGA007921	1228.26	779.237	0.65648	5.5639e-06	0.00029827	sp|Q6YP21|KAT3_HUMAN Kynurenine--oxoglutarate transaminase 3 OS=Homo sapiens GN=CCBL2 PE=1 SV=1//5.6918e-140
BGIBMGA007987	300.172	493.158	-0.71626	1.8628e-05	0.00088545	sp|O76537|PGRP_TRINI Peptidoglycan recognition protein OS=Trichoplusia ni GN=PGRP PE=1 SV=1//2.62763e-53
BGIBMGA008009	39.8552	83.5014	-1.067	0.00050032	0.015578	sp|Q7JUR6|GDAP2_DROME Protein GDAP2 homolog OS=Drosophila melanogaster GN=CG18812 PE=2 SV=1//1.27998e-72
BGIBMGA008010	2067.37	1442.69	0.51904	0.00015824	0.0057564	sp|P13195|HEM1_RAT 5-aminolevulinate synthase, nonspecific, mitochondrial OS=Rattus norvegicus GN=Alas1 PE=2 SV=2//1.93012e-164
BGIBMGA008029	21.8146	5.00566	2.1237	0.0016523	0.040905	sp|Q2KIG4|ALLC_BOVIN Probable allantoicase OS=Bos taurus GN=ALLC PE=2 SV=1//2.30605e-09
BGIBMGA008049	613.634	240.849	1.3493	3.5616e-08	2.8374e-06	sp|Q2KHS5|MOG2A_XENLA 2-acylglycerol O-acyltransferase 2-A OS=Xenopus laevis GN=mogat2-a PE=2 SV=1//2.6312e-100
BGIBMGA008064	32.5471	8.00184	2.0241	0.00018481	0.0065395	sp|P49010|HEXC_BOMMO Chitooligosaccharidolytic beta-N-acetylglucosaminidase OS=Bombyx mori PE=1 SV=1//3.34023e-80
BGIBMGA008095	283.779	183.169	0.63159	0.00088572	0.025011	sp|Q9X248|FABG_THEMA 3-oxoacyl-[acyl-carrier-protein] reductase FabG OS=Thermotoga maritima (strain ATCC 43589 / MSB8 / DSM 3109 / JCM 10099) GN=fabG PE=3 SV=1//5.07265e-45
BGIBMGA008114	215.34	113.114	0.92883	1.0806e-05	0.00055229	-//-
BGIBMGA008116	167.997	98.3922	0.77182	0.0006677	0.019713	sp|Q2M197|PYRG_DROPS CTP synthase OS=Drosophila pseudoobscura pseudoobscura GN=CTPsyn PE=3 SV=2//0
BGIBMGA008146	1367.88	5198.31	-1.9261	7.1159e-14	1.4706e-11	sp|Q09024|IMPL2_DROME Neural/ectodermal development factor IMP-L2 OS=Drosophila melanogaster GN=ImpL2 PE=2 SV=4//2.86264e-32
BGIBMGA008174	163.684	317.419	-0.95547	9.77e-07	6.0052e-05	sp|Q09024|IMPL2_DROME Neural/ectodermal development factor IMP-L2 OS=Drosophila melanogaster GN=ImpL2 PE=2 SV=4//9.08753e-40
BGIBMGA008176	63.8166	142.179	-1.1557	2.7749e-06	0.00015765	sp|P31420|OMBP_MANSE Ommochrome-binding protein OS=Manduca sexta PE=1 SV=1//2.97935e-17
BGIBMGA008224	278.446	518.656	-0.89738	4.8111e-07	3.1184e-05	sp|Q4V8C3|EMAL1_RAT Echinoderm microtubule-associated protein-like 1 OS=Rattus norvegicus GN=Eml1 PE=2 SV=2//9.55287e-144
BGIBMGA008225	220.911	425.335	-0.94514	6.1715e-08	4.6076e-06	sp|Q6P6T4|EMAL2_RAT Echinoderm microtubule-associated protein-like 2 OS=Rattus norvegicus GN=Eml2 PE=1 SV=1//7.30616e-85
BGIBMGA008284	1681.54	1152.75	0.54471	9.8942e-05	0.0038761	sp|P16914|ELAV_DROME Protein elav OS=Drosophila melanogaster GN=elav PE=2 SV=1//1.80496e-53
BGIBMGA008286	1685.84	2891.56	-0.77838	0.0018955	0.045373	sp|P19331|IM23_SCHMA 23 kDa integral membrane protein OS=Schistosoma mansoni PE=2 SV=1//3.09742e-11
BGIBMGA008307	4035.94	2455.22	0.71705	7.5968e-08	5.5554e-06	sp|Q01819|CONN_DROME Connectin OS=Drosophila melanogaster GN=Con PE=2 SV=2//1.55331e-55
BGIBMGA008312	2133.05	1551.88	0.4589	0.0007965	0.023039	sp|O35129|PHB2_MOUSE Prohibitin-2 OS=Mus musculus GN=Phb2 PE=1 SV=1//7.83383e-116
BGIBMGA008358	653.637	982.033	-0.58728	6.2708e-05	0.0025845	sp|Q8MQW8|SPRI_DROME Protein sprint OS=Drosophila melanogaster GN=spri PE=2 SV=2//8.81221e-23
BGIBMGA008405	2760.75	5324.7	-0.94764	6.6232e-13	1.136e-10	sp|Q25481|ES16_MANSE Ecdysteroid-regulated 16 kDa protein OS=Manduca sexta GN=ESR16 PE=2 SV=1//2.74205e-63
BGIBMGA008421	615.388	1008.17	-0.71218	1.5364e-06	9.167e-05	sp|Q6AUV1|XDH_ORYSJ Xanthine dehydrogenase OS=Oryza sativa subsp. japonica GN=XDH PE=2 SV=1//2.7501e-143
BGIBMGA008491	464.854	738.802	-0.66841	1.4868e-05	0.00072861	sp|Q9GNL3|FEND_DROME Transmembrane protein fend OS=Drosophila melanogaster GN=fend PE=2 SV=1//1.06123e-12
BGIBMGA008556	420.196	196.435	1.097	7.0388e-10	7.604e-08	sp|Q6ETN3|4CL3_ORYSJ Probable 4-coumarate--CoA ligase 3 OS=Oryza sativa subsp. japonica GN=4CL3 PE=2 SV=1//8.31955e-105
BGIBMGA008557	150.136	77.4009	0.95585	6.8235e-05	0.0027801	sp|Q6ETN3|4CL3_ORYSJ Probable 4-coumarate--CoA ligase 3 OS=Oryza sativa subsp. japonica GN=4CL3 PE=2 SV=1//1.23932e-97
BGIBMGA008597	80.5891	429.487	-2.414	1.3006e-33	1.5456e-30	sp|Q93105|INSR_AEDAE Insulin-like receptor OS=Aedes aegypti GN=InR PE=2 SV=2//3.74763e-30
BGIBMGA008598	1070.46	766.363	0.48213	0.00098208	0.02688	-//-
BGIBMGA008687	94.1469	157.708	-0.74427	0.0011591	0.031068	sp|Q8IN81|FRU_DROME Sex determination protein fruitless OS=Drosophila melanogaster GN=fru PE=1 SV=1//3.46711e-19
BGIBMGA008725	1464.12	1049.52	0.48031	0.00066172	0.019577	sp|Q07130|UGPA_BOVIN UTP--glucose-1-phosphate uridylyltransferase OS=Bos taurus GN=UGP2 PE=1 SV=2//0
BGIBMGA008774	2258.84	3228.62	-0.51534	0.0001094	0.0041937	sp|Q9V6L0|KDM4B_DROME Probable lysine-specific demethylase 4B OS=Drosophila melanogaster GN=Kdm4B PE=3 SV=3//0
BGIBMGA008803	6756.35	15242.8	-1.1738	2.9691e-12	4.8113e-10	-//-
BGIBMGA008821	101.735	31.6943	1.6825	3.858e-08	3.0395e-06	sp|P53395|ODB2_MOUSE Lipoamide acyltransferase component of branched-chain alpha-keto acid dehydrogenase complex, mitochondrial OS=Mus musculus GN=Dbt PE=2 SV=2//6.47764e-163
BGIBMGA008831	175.554	58.2748	1.591	7.0606e-11	8.832e-09	sp|P14754|SERA_MANSE Alaserpin OS=Manduca sexta PE=1 SV=1//6.62605e-13
BGIBMGA008847	2152.93	3032.54	-0.49422	0.00020526	0.0071044	-//-
BGIBMGA008882	258.13	382.059	-0.5657	0.0012352	0.03268	sp|Q3USS3|CC164_MOUSE Coiled-coil domain-containing protein 164 OS=Mus musculus GN=Ccdc164 PE=2 SV=1//1.88002e-62
BGIBMGA008902	308.109	490.787	-0.67166	5.2545e-05	0.0021973	sp|A5PJJ7|S16C6_BOVIN Short-chain dehydrogenase/reductase family 16C member 6 OS=Bos taurus GN=SDR16C6 PE=2 SV=1//2.27364e-48
BGIBMGA008910	196.88	105.371	0.90183	3.1923e-05	0.0014181	sp|P04069|CBPB_ASTFL Carboxypeptidase B OS=Astacus fluviatilis PE=1 SV=1//6.05589e-90
BGIBMGA008920	11.9306	1.02277	3.5441	0.0018744	0.045074	sp|Q5TH69|BIG3_HUMAN Brefeldin A-inhibited guanine nucleotide-exchange protein 3 OS=Homo sapiens GN=ARFGEF3 PE=1 SV=3//2.58298e-29
BGIBMGA008964	513.585	200.93	1.3539	8.1685e-15	1.9095e-12	sp|O97178|ESMA_DROME Enhancer of split malpha protein OS=Drosophila melanogaster GN=malpha PE=2 SV=1//7.45321e-09
BGIBMGA008968	1654.3	2351.98	-0.50766	0.00018871	0.0066461	-//-
BGIBMGA008976	680.413	1046.31	-0.62083	2.5366e-05	0.0011668	sp|P04069|CBPB_ASTFL Carboxypeptidase B OS=Astacus fluviatilis PE=1 SV=1//3.85473e-66
BGIBMGA008987	8.57614	28.626	-1.7389	0.0013252	0.034413	sp|Q8N3Y7|RDHE2_HUMAN Epidermal retinol dehydrogenase 2 OS=Homo sapiens GN=SDR16C5 PE=2 SV=2//6.33106e-67
BGIBMGA009033	91.7808	24.1678	1.9251	5.068e-09	4.6626e-07	sp|Q9X248|FABG_THEMA 3-oxoacyl-[acyl-carrier-protein] reductase FabG OS=Thermotoga maritima (strain ATCC 43589 / MSB8 / DSM 3109 / JCM 10099) GN=fabG PE=3 SV=1//3.39304e-32
BGIBMGA009035	171.111	777.259	-2.1835	1.9571e-37	3.1009e-34	-//-
BGIBMGA009036	134.461	610.971	-2.1839	4.2301e-34	5.4838e-31	-//-
BGIBMGA009045	598.697	831.664	-0.47418	0.001464	0.03728	sp|Q8WQA4|EXC4_CAEEL Chloride intracellular channel exc-4 OS=Caenorhabditis elegans GN=exc-4 PE=1 SV=2//2.64809e-45
BGIBMGA009047	1058.67	2995.74	-1.5007	2.4049e-05	0.0011134	sp|O96790|DPGN_DIPMA Serine protease inhibitor dipetalogastin (Fragment) OS=Dipetalogaster maximus PE=1 SV=2//2.13898e-17
BGIBMGA009063	794.52	369.629	1.104	3.6312e-09	3.4292e-07	-//-
BGIBMGA009066	1289.49	1757.17	-0.44645	0.0011702	0.031306	-//-
BGIBMGA009091	11.2617	50.7122	-2.1709	1.0048e-06	6.1498e-05	sp|Q10731|FPIF_BOMMO Fungal protease inhibitor F OS=Bombyx mori PE=1 SV=2//8.66984e-08
BGIBMGA009126	220.611	138.034	0.67648	0.00083351	0.023867	sp|Q9UJX0|OSGI1_HUMAN Oxidative stress-induced growth inhibitor 1 OS=Homo sapiens GN=OSGIN1 PE=2 SV=3//9.8208e-13
BGIBMGA009127	566.647	307.36	0.88252	6.1391e-08	4.6076e-06	sp|Q9Y236|OSGI2_HUMAN Oxidative stress-induced growth inhibitor 2 OS=Homo sapiens GN=OSGIN2 PE=2 SV=1//8.21391e-07
BGIBMGA009197	1258.45	903.784	0.4776	0.00086928	0.024644	sp|Q9VCA2|ORCT_DROME Organic cation transporter protein OS=Drosophila melanogaster GN=Orct PE=1 SV=1//1.0492e-40
BGIBMGA009207	1601.18	1161.45	0.46321	0.00084708	0.024159	sp|Q9W3C1|U202_DROME Polycomb protein l(1)G0020 OS=Drosophila melanogaster GN=l(1)G0020 PE=1 SV=2//0
BGIBMGA009218	110.85	233.833	-1.0769	2.7429e-07	1.845e-05	-//-
BGIBMGA009219	73.4208	180.528	-1.298	1.9158e-08	1.5883e-06	-//-
BGIBMGA009248	297.856	630.146	-1.0811	2.206e-11	3.1459e-09	sp|Q9NUJ3|T11L1_HUMAN T-complex protein 11-like protein 1 OS=Homo sapiens GN=TCP11L1 PE=1 SV=1//1.21493e-86
BGIBMGA009298	2042.17	3818.09	-0.90275	1.5611e-11	2.3189e-09	sp|P23677|IP3KA_HUMAN Inositol-trisphosphate 3-kinase A OS=Homo sapiens GN=ITPKA PE=1 SV=1//1.54296e-72
BGIBMGA009376	158.761	33.5415	2.2428	2.2517e-16	6.4219e-14	sp|Q8MKK4|TRE12_DROME Facilitated trehalose transporter Tret1-2 homolog OS=Drosophila melanogaster GN=Tret1-2 PE=2 SV=1//3.56489e-47
BGIBMGA009407	213.542	333.958	-0.64514	0.00039361	0.012568	sp|Q3HNM7|INSC_MOUSE Protein inscuteable homolog OS=Mus musculus GN=Insc PE=1 SV=2//1.81941e-10
BGIBMGA009467	61.2804	120.803	-0.97916	0.000165	0.005972	sp|A4IHW6|GNPI2_XENTR Glucosamine-6-phosphate isomerase 2 OS=Xenopus tropicalis GN=gnpda2 PE=2 SV=1//6.27241e-145
BGIBMGA009514	574.535	358.313	0.68118	2.4439e-05	0.0011278	sp|P95329|MASY_MYXXD Malate synthase OS=Myxococcus xanthus (strain DK 1622) GN=mls PE=3 SV=2//1.73583e-98
BGIBMGA009523	626.432	348.824	0.84466	1.7279e-07	1.202e-05	sp|Q9V5L3|C49A1_DROME Probable cytochrome P450 49a1 OS=Drosophila melanogaster GN=Cyp49a1 PE=2 SV=3//1.22772e-127
BGIBMGA009544	94.1469	973.183	-3.3697	1.5653e-77	2.2321e-73	sp|P35502|ESTF_MYZPE Esterase FE4 OS=Myzus persicae PE=1 SV=1//2.75048e-75
BGIBMGA009599	292.944	85.0536	1.7842	1.4568e-10	1.7457e-08	-//-
BGIBMGA009643	22.4137	4.00092	2.486	0.00039893	0.01267	sp|P27610|HMIN_BOMMO Homeobox protein invected OS=Bombyx mori GN=INV PE=2 SV=1//0
BGIBMGA009685	2362.02	1499.87	0.65518	3.315e-06	0.00018538	-//-
BGIBMGA009695	49.2799	113.355	-1.2018	1.1159e-05	0.00056629	sp|Q9W092|CHIT2_DROME Probable chitinase 2 OS=Drosophila melanogaster GN=Cht2 PE=1 SV=1//8.00515e-138
BGIBMGA009699	2635.43	1876.2	0.49023	0.00028725	0.009526	sp|Q68FQ0|TCPE_RAT T-complex protein 1 subunit epsilon OS=Rattus norvegicus GN=Cct5 PE=1 SV=1//0
BGIBMGA009792	453.862	1003.67	-1.145	4.1363e-14	8.8035e-12	sp|P02255|H1_DROME Histone H1 OS=Drosophila melanogaster GN=His1 PE=1 SV=1//2.57805e-16
BGIBMGA009816	8272.73	6185.89	0.41938	0.0012995	0.033913	sp|Q99PV0|PRP8_MOUSE Pre-mRNA-processing-splicing factor 8 OS=Mus musculus GN=Prpf8 PE=1 SV=2//2.09962e-143
BGIBMGA009839	102.304	193.169	-0.917	2.654e-05	0.0012053	sp|P84329|HFW1_DROPS Protein halfway OS=Drosophila pseudoobscura pseudoobscura GN=hfw PE=3 SV=2//1.84761e-87
BGIBMGA009846	0	21.0274	#NAME?	5.2192e-08	4.0014e-06	-//-
BGIBMGA009851	993.413	718.75	0.4669	0.0013643	0.035309	sp|Q04462|SYVC_RAT Valine--tRNA ligase OS=Rattus norvegicus GN=Vars PE=2 SV=2//0
BGIBMGA009881	82.256	226.494	-1.4613	1.3676e-07	9.6541e-06	sp|Q9VUC6|Y2138_DROME Formin-like protein CG32138 OS=Drosophila melanogaster GN=CG32138 PE=1 SV=3//0
BGIBMGA009933	3501.26	6331.26	-0.85462	5.8333e-11	7.4939e-09	sp|O88492|PLIN4_MOUSE Perilipin-4 OS=Mus musculus GN=Plin4 PE=1 SV=2//3.05695e-07
BGIBMGA009966	79.7104	34.089	1.2255	0.00012701	0.0047912	sp|P84850|D2HDH_RAT D-2-hydroxyglutarate dehydrogenase, mitochondrial OS=Rattus norvegicus GN=D2hgdh PE=3 SV=1//0
BGIBMGA009970	2277.43	3193.58	-0.48777	0.00026459	0.0089407	sp|A1ZA47|ZASP_DROME PDZ and LIM domain protein Zasp OS=Drosophila melanogaster GN=Zasp52 PE=1 SV=2//2.05258e-78
BGIBMGA009972	67.2807	126.759	-0.91383	0.00029502	0.0097608	-//-
BGIBMGA009992	1045.86	1419.45	-0.44065	0.001884	0.045228	sp|Q5RBP4|EHD1_PONAB EH domain-containing protein 1 OS=Pongo abelii GN=EHD1 PE=2 SV=1//0
BGIBMGA010003	20.4766	100.643	-2.2972	2.2325e-07	1.516e-05	sp|B3STU3|CHAC1_RAT Cation transport regulator-like protein 1 OS=Rattus norvegicus GN=Chac1 PE=2 SV=1//1.87266e-13
BGIBMGA010037	219.443	123.697	0.82703	6.7454e-05	0.0027641	-//-
BGIBMGA010050	8.36639	0	Inf	0.0016474	0.040857	-//-
BGIBMGA010077	73.7402	169.066	-1.1971	3.9148e-07	2.5845e-05	-//-
BGIBMGA010113	1229.94	2753.33	-1.1626	2.6976e-17	8.9459e-15	-//-
BGIBMGA010122	1877.81	3474.6	-0.88779	4.3539e-11	5.7488e-09	sp|Q28D99|GADL1_XENTR Glutamate decarboxylase-like protein 1 (Fragment) OS=Xenopus tropicalis GN=gadl1 PE=2 SV=2//7.53854e-147
BGIBMGA010160	21.0058	50.1648	-1.2559	0.0014949	0.03797	sp|Q9FRL3|ERDL6_ARATH Sugar transporter ERD6-like 6 OS=Arabidopsis thaliana GN=At1g75220 PE=1 SV=1//8.46481e-09
BGIBMGA010164	2564.88	3749.15	-0.54767	3.7698e-05	0.0016541	-//-
BGIBMGA010185	7.23817	31.201	-2.1079	0.00017668	0.0063317	sp|Q24119|TRH_DROME Protein trachealess OS=Drosophila melanogaster GN=trh PE=1 SV=4//2.0141e-163
BGIBMGA010212	1090.89	2452.47	-1.1687	3.5557e-17	1.1524e-14	sp|Q9UIV8|SPB13_HUMAN Serpin B13 OS=Homo sapiens GN=SERPINB13 PE=2 SV=2//1.96786e-44
BGIBMGA010213	45.1467	95.0108	-1.0735	0.00018922	0.0066461	sp|A5PJK0|SPB10_BOVIN Serpin B10 OS=Bos taurus GN=SERPINB10 PE=2 SV=1//2.04896e-40
BGIBMGA010216	78.1229	419.998	-2.4266	3.125e-33	3.4279e-30	sp|P50453|SPB9_HUMAN Serpin B9 OS=Homo sapiens GN=SERPINB9 PE=1 SV=1//3.69653e-42
BGIBMGA010240	689.059	1276.48	-0.88947	9.4744e-10	9.9743e-08	sp|P36362|CHIT_MANSE Endochitinase OS=Manduca sexta PE=2 SV=1//0
BGIBMGA010260	299.263	200.238	0.5797	0.0016443	0.04085	sp|Q7JZB4|GMPPB_DROME Mannose-1-phosphate guanyltransferase beta OS=Drosophila melanogaster GN=CG1129 PE=2 SV=1//0
BGIBMGA010277	115.931	51.7891	1.1626	1.717e-05	0.00082719	-//-
BGIBMGA010326	98.1307	41.7056	1.2345	2.9104e-05	0.0013051	sp|Q5HZE0|MCATL_RAT Mitochondrial carnitine/acylcarnitine carrier protein CACL OS=Rattus norvegicus GN=Slc25a29 PE=2 SV=1//7.77238e-46
BGIBMGA010332	76.9645	243.153	-1.6596	7.3815e-12	1.1567e-09	sp|Q8CG09|MRP1_RAT Multidrug resistance-associated protein 1 OS=Rattus norvegicus GN=Abcc1 PE=1 SV=2//2.1664e-39
BGIBMGA010352	1167.01	656.263	0.83047	1.5052e-08	1.2931e-06	sp|Q99JW2|ACY1_MOUSE Aminoacylase-1 OS=Mus musculus GN=Acy1 PE=1 SV=1//2.6845e-152
BGIBMGA010377	6395.74	4672.22	0.453	0.00052095	0.016115	sp|P08793|XDH_CALVI Xanthine dehydrogenase OS=Calliphora vicina GN=XDH PE=2 SV=1//0
BGIBMGA010385	158.612	249.801	-0.65528	0.00085827	0.024429	sp|Q7KT91|C3390_DROME Non-lysosomal glucosylceramidase OS=Drosophila melanogaster GN=CG33090 PE=1 SV=1//3.48499e-48
BGIBMGA010387	669.952	1009.27	-0.59119	0.00015309	0.0056263	sp|Q9U6V7|JDP_BOMMO J domain-containing protein OS=Bombyx mori GN=jdp PE=2 SV=1//3.62428e-107
BGIBMGA010407	32.2674	82.8999	-1.3613	2.1861e-05	0.0010188	sp|Q9N2M8|HDC_DROME Headcase protein OS=Drosophila melanogaster GN=hdc PE=1 SV=2//1.33681e-80
BGIBMGA010423	4803.02	3580.46	0.4238	0.0012837	0.033712	sp|P14152|MDHC_MOUSE Malate dehydrogenase, cytoplasmic OS=Mus musculus GN=Mdh1 PE=1 SV=3//3.35883e-143
BGIBMGA010439	557.224	332.749	0.74383	5.2684e-06	0.00028566	sp|P48816|LYS_BOMMO Lysozyme OS=Bombyx mori PE=1 SV=1//4.52167e-99
BGIBMGA010463	923.807	1323.01	-0.51816	0.00027296	0.0091586	sp|Q6NRH1|DCAF8_XENLA DDB1- and CUL4-associated factor 8 OS=Xenopus laevis GN=dcaf8 PE=2 SV=1//1.89527e-93
BGIBMGA010465	1359.04	2865.52	-1.0762	3.1695e-15	7.7926e-13	sp|Q9VA70|NCASE_DROME Neutral ceramidase OS=Drosophila melanogaster GN=CDase PE=1 SV=1//0
BGIBMGA010479	82.2862	26.6165	1.6283	9.5327e-07	5.8847e-05	-//-
BGIBMGA010523	438.018	295.778	0.56647	0.00083296	0.023867	sp|Q8MV48|GALT7_DROME N-acetylgalactosaminyltransferase 7 OS=Drosophila melanogaster GN=GalNAc-T2 PE=2 SV=2//0
BGIBMGA010528	6.70901	46.7474	-2.8007	3.2333e-08	2.5903e-06	sp|P51143|SC6A2_BOVIN Sodium-dependent noradrenaline transporter OS=Bos taurus GN=SLC6A2 PE=2 SV=1//3.4179e-12
BGIBMGA010542	196.231	111.015	0.82181	0.00015708	0.0057436	sp|Q9VGW1|CAD86_DROME Cadherin-86C OS=Drosophila melanogaster GN=Cad86C PE=2 SV=3//2.40046e-40
BGIBMGA010546	177.701	604.492	-1.7663	1.7744e-24	1.3317e-21	sp|P13582|EAST_DROME Serine protease easter OS=Drosophila melanogaster GN=ea PE=1 SV=3//6.5223e-69
BGIBMGA010568	1242.44	2331.2	-0.90789	3.7026e-11	4.9345e-09	sp|Q9DDT2|BCAP_CHICK Phosphoinositide 3-kinase adapter protein 1 OS=Gallus gallus GN=PIK3AP1 PE=1 SV=1//2.07437e-14
BGIBMGA010666	4097.65	3048.78	0.42657	0.0013675	0.035327	sp|Q9NB32|TCPD_AEDTR T-complex protein 1 subunit delta OS=Aedes triseriatus PE=2 SV=1//0
BGIBMGA010681	43267.9	105342	-1.2837	2.8537e-23	1.8497e-20	sp|O44390|ACO11_TRINI Acyl-CoA Delta(11) desaturase OS=Trichoplusia ni GN=D11DS PE=1 SV=2//3.18224e-126
BGIBMGA010730	442.461	146.379	1.5958	4.1956e-18	1.5745e-15	sp|B3NSE1|TRET1_DROER Facilitated trehalose transporter Tret1 OS=Drosophila erecta GN=Tret1 PE=3 SV=1//1.15301e-18
BGIBMGA010738	367.832	550.945	-0.58286	0.00028224	0.0094036	sp|Q9HBH5|RDH14_HUMAN Retinol dehydrogenase 14 OS=Homo sapiens GN=RDH14 PE=1 SV=1//1.96371e-68
BGIBMGA010741	696.378	1091.09	-0.64782	8.0778e-06	0.00042194	sp|A9ZSY3|TRET1_BOMMO Facilitated trehalose transporter Tret1 OS=Bombyx mori GN=Tret1 PE=1 SV=1//1.15544e-70
BGIBMGA010771	1338.66	1972.82	-0.55946	4.394e-05	0.0018789	-//-
BGIBMGA010830	122.76	232.793	-0.92321	3.9119e-05	0.0017059	sp|Q61824|ADA12_MOUSE Disintegrin and metalloproteinase domain-containing protein 12 OS=Mus musculus GN=Adam12 PE=1 SV=2//1.7152e-88
BGIBMGA010837	184.11	113.06	0.70348	0.0010128	0.027614	sp|A1A4N1|S29A3_BOVIN Equilibrative nucleoside transporter 3 OS=Bos taurus GN=SLC29A3 PE=2 SV=1//3.80563e-37
BGIBMGA010845	1449.21	1056.05	0.4566	0.0013009	0.033913	sp|Q9VFR0|BCCIP_DROME Protein BCCIP homolog OS=Drosophila melanogaster GN=CG9286 PE=2 SV=2//1.09448e-38
BGIBMGA010854	79.321	30.6175	1.3733	2.6237e-05	0.0011992	sp|O61387|CP6B7_HELAM Cytochrome P450 6B7 OS=Helicoverpa armigera GN=CYP6B7 PE=2 SV=1//2.97215e-100
BGIBMGA010868	218.295	339.151	-0.63564	0.00036664	0.011802	sp|Q17237|SGF3_BOMMO Silk gland factor 3 OS=Bombyx mori GN=SGF3 PE=2 SV=1//0
BGIBMGA010919	1410.52	830.677	0.76386	9.4303e-08	6.7917e-06	sp|Q9D2Y9|ELOV7_MOUSE Elongation of very long chain fatty acids protein 7 OS=Mus musculus GN=Elovl7 PE=2 SV=1//3.85608e-70
BGIBMGA010934	760.444	335.51	1.1805	1.2456e-13	2.5109e-11	sp|Q5F4B8|S46A3_CHICK Solute carrier family 46 member 3 OS=Gallus gallus GN=SLC46A3 PE=2 SV=1//1.2027e-12
BGIBMGA010948	7.44791	62.6428	-3.0722	1.0336e-11	1.568e-09	-//-
BGIBMGA010949	5.3313	62.4019	-3.549	3.0251e-13	5.6023e-11	-//-
BGIBMGA010958	914.791	664.83	0.46046	0.001726	0.042362	sp|P52590|NU107_RAT Nuclear pore complex protein Nup107 OS=Rattus norvegicus GN=Nup107 PE=1 SV=1//3.845e-100
BGIBMGA010988	76.1159	172.376	-1.1793	6.0182e-07	3.8832e-05	sp|Q86GC8|ACES_CULPI Acetylcholinesterase OS=Culex pipiens GN=ACHE1 PE=2 SV=2//1.50994e-61
BGIBMGA010994	295.719	486.311	-0.71765	1.7489e-05	0.00083687	-//-
BGIBMGA011016	406.349	975.048	-1.2628	1.5335e-16	4.6526e-14	sp|Q9VCA2|ORCT_DROME Organic cation transporter protein OS=Drosophila melanogaster GN=Orct PE=1 SV=1//3.33941e-89
BGIBMGA011064	320.898	152.756	1.0709	1.6815e-08	1.4273e-06	sp|Q5R4M8|P5CS_PONAB Delta-1-pyrroline-5-carboxylate synthase OS=Pongo abelii GN=ALDH18A1 PE=2 SV=1//0
BGIBMGA011066	1936.38	787.859	1.2974	7.897e-20	3.5191e-17	-//-
BGIBMGA011121	29.5819	203.872	-2.7849	1.0099e-25	8.0008e-23	sp|Q0P5J1|FACR2_BOVIN Fatty acyl-CoA reductase 2 OS=Bos taurus GN=FAR2 PE=2 SV=1//3.56525e-33
BGIBMGA011128	48.1119	99.9263	-1.0545	0.00017138	0.0061714	-//-
BGIBMGA011129	34.2744	113.957	-1.7333	2.475e-09	2.451e-07	sp|A1ZAI5|FACR1_DROME Putative fatty acyl-CoA reductase CG5065 OS=Drosophila melanogaster GN=CG5065 PE=3 SV=1//4.45768e-62
BGIBMGA011145	800.137	1495.64	-0.90245	2.7957e-05	0.0012616	sp|A1ZAI5|FACR1_DROME Putative fatty acyl-CoA reductase CG5065 OS=Drosophila melanogaster GN=CG5065 PE=3 SV=1//1.02391e-110
BGIBMGA011172	200.264	309.905	-0.62992	0.00060892	0.018413	sp|O18824|SCRB1_BOVIN Scavenger receptor class B member 1 OS=Bos taurus GN=SCARB1 PE=2 SV=1//3.31505e-45
BGIBMGA011198	156.395	264.866	-0.76006	0.0001201	0.0045669	sp|O60343|TBCD4_HUMAN TBC1 domain family member 4 OS=Homo sapiens GN=TBC1D4 PE=1 SV=2//9.14602e-108
BGIBMGA011228	196.679	809.856	-2.0418	1.5577e-21	7.6595e-19	sp|Q00748|MDR65_DROME Multidrug resistance protein homolog 65 OS=Drosophila melanogaster GN=Mdr65 PE=1 SV=2//0
BGIBMGA011308	1161.68	765.381	0.60197	5.3648e-05	0.0022355	sp|P45954|ACDSB_HUMAN Short/branched chain specific acyl-CoA dehydrogenase, mitochondrial OS=Homo sapiens GN=ACADSB PE=1 SV=1//2.46828e-157
BGIBMGA011309	1941.31	2923.23	-0.59053	1.1461e-05	0.00057953	-//-
BGIBMGA011317	866.362	1208.93	-0.48069	0.00067949	0.02002	sp|Q9UMY4|SNX12_HUMAN Sorting nexin-12 OS=Homo sapiens GN=SNX12 PE=1 SV=3//8.66523e-76
BGIBMGA011334	2640.77	3692.76	-0.48374	0.00024819	0.0084466	sp|P26352|TYB12_ONCMY Thymosin beta-12 OS=Oncorhynchus mykiss PE=1 SV=2//2.73039e-07
BGIBMGA011350	392.181	568.363	-0.53529	0.00091455	0.025472	sp|P97943|SCRB1_RAT Scavenger receptor class B member 1 OS=Rattus norvegicus GN=Scarb1 PE=1 SV=1//5.24876e-60
BGIBMGA011358	210.368	312.311	-0.57007	0.0020074	0.047314	sp|Q58CU6|CA198_BOVIN Uncharacterized protein C1orf198 homolog OS=Bos taurus PE=2 SV=1//2.1149e-09
BGIBMGA011370	127.932	221.277	-0.79048	0.00013318	0.0049848	sp|Q6P4S6|SIK3_MOUSE Serine/threonine-protein kinase SIK3 OS=Mus musculus GN=Sik3 PE=1 SV=3//2.28185e-77
BGIBMGA011432	78.9715	21.0634	1.9066	5.0109e-08	3.8625e-06	-//-
BGIBMGA011507	929.259	674.877	0.46146	0.0019147	0.045583	sp|Q6EE31|TCPQ_CHICK T-complex protein 1 subunit theta OS=Gallus gallus GN=CCT8 PE=1 SV=3//3.95013e-83
BGIBMGA011508	3294.58	2340.16	0.49349	0.00021849	0.0075075	sp|Q6EE31|TCPQ_CHICK T-complex protein 1 subunit theta OS=Gallus gallus GN=CCT8 PE=1 SV=3//2.37619e-150
BGIBMGA011524	1283.19	1826.75	-0.50954	0.00019937	0.0069682	sp|P41436|IAP_GVCPM Apoptosis inhibitor IAP OS=Cydia pomonella granulosis virus (isolate Mexico/1963) GN=IAP PE=4 SV=1//1.07303e-07
BGIBMGA011525	1620.89	3349.73	-1.0473	9.6597e-15	2.2217e-12	sp|C9JUS1|CB090_HUMAN Putative uncharacterized protein C2orf90 OS=Homo sapiens GN=C2orf90 PE=5 SV=1//1.34555e-11
BGIBMGA011535	46.4545	96.2384	-1.0508	0.00023081	0.007912	sp|P00529|ROS_AVISU Tyrosine-protein kinase transforming protein ros OS=UR2 sarcoma virus GN=V-ROS PE=3 SV=1//2.38103e-104
BGIBMGA011549	109.572	45.6525	1.2631	7.7011e-06	0.00040374	sp|P15500|JHBP_MANSE Juvenile hormone-binding protein (Fragment) OS=Manduca sexta GN=JHBP PE=1 SV=2//6.16744e-81
BGIBMGA011575	178.949	53.7084	1.7363	1.6969e-12	2.7814e-10	-//-
BGIBMGA011577	137.326	216.573	-0.65724	0.0013859	0.035674	sp|Q8K1C7|MOT14_MOUSE Monocarboxylate transporter 14 OS=Mus musculus GN=Slc16a14 PE=2 SV=1//8.75436e-06
BGIBMGA011595	4359.6	6575.13	-0.59282	5.8712e-06	0.0003124	sp|A6NDG6|PGP_HUMAN Phosphoglycolate phosphatase OS=Homo sapiens GN=PGP PE=1 SV=1//2.38886e-17
BGIBMGA011596	1231.8	2050.14	-0.73496	9.0247e-08	6.5326e-06	sp|Q2T9S4|PGP_BOVIN Phosphoglycolate phosphatase OS=Bos taurus GN=PGP PE=2 SV=1//3.74857e-20
BGIBMGA011600	252.43	113.662	1.1511	2.5899e-08	2.1104e-06	sp|Q3UEG6|AGT2_MOUSE Alanine--glyoxylate aminotransferase 2, mitochondrial OS=Mus musculus GN=Agxt2 PE=2 SV=1//9.86053e-167
BGIBMGA011616	480.298	1692.46	-1.8171	1.8471e-34	2.634e-31	-//-
BGIBMGA011617	539.114	1994.98	-1.8877	3.0305e-38	6.1735e-35	sp|Q6PA23|LIPHA_XENLA Lipase member H-A OS=Xenopus laevis GN=liph-a PE=2 SV=1//1.67188e-25
BGIBMGA011738	7.58774	33.7218	-2.1519	5.0837e-05	0.0021448	-//-
BGIBMGA011739	5.01189	24.553	-2.2925	0.00031733	0.010384	sp|Q9JIS1|RIMS2_RAT Regulating synaptic membrane exocytosis protein 2 OS=Rattus norvegicus GN=Rims2 PE=1 SV=1//4.39882e-09
BGIBMGA011746	19470.1	33233.5	-0.77137	1.8002e-09	1.8468e-07	sp|P19109|DDX17_DROME ATP-dependent RNA helicase p62 OS=Drosophila melanogaster GN=Rm62 PE=1 SV=3//0
BGIBMGA011774	101.914	23.6384	2.1082	6.086e-11	7.7487e-09	sp|P55859|PNPH_BOVIN Purine nucleoside phosphorylase OS=Bos taurus GN=PNP PE=1 SV=3//3.40874e-112
BGIBMGA011834	234.739	140.79	0.73752	0.00030668	0.0101	sp|P08761|MSRA_DROME Peptide methionine sulfoxide reductase OS=Drosophila melanogaster GN=Eip71CD PE=2 SV=2//1.95144e-88
BGIBMGA011852	50.0585	145.838	-1.5427	4.8979e-09	4.5353e-07	sp|Q95RU0|CUE_DROME Protein cueball OS=Drosophila melanogaster GN=cue PE=1 SV=1//9.71039e-27
BGIBMGA011853	53.483	182.279	-1.769	6.3021e-13	1.096e-10	sp|B4IXJ2|CUE_DROGR Protein cueball OS=Drosophila grimshawi GN=cue PE=3 SV=1//4.34163e-18
BGIBMGA011864	4.02349	31.219	-2.9559	1.9808e-06	0.00011576	sp|Q6PA23|LIPHA_XENLA Lipase member H-A OS=Xenopus laevis GN=liph-a PE=2 SV=1//5.64028e-32
BGIBMGA011878	241.467	126.669	0.93076	4.627e-06	0.00025475	-//-
BGIBMGA011920	1748.79	1213.31	0.5274	0.00014554	0.0053906	sp|O95639|CPSF4_HUMAN Cleavage and polyadenylation specificity factor subunit 4 OS=Homo sapiens GN=CPSF4 PE=1 SV=1//1.21483e-83
BGIBMGA012013	787.588	558.364	0.49624	0.0010012	0.027351	sp|P19109|DDX17_DROME ATP-dependent RNA helicase p62 OS=Drosophila melanogaster GN=Rm62 PE=1 SV=3//1.74652e-152
BGIBMGA012021	396.764	245.577	0.6921	6.7283e-05	0.0027641	sp|Q15911|ZFHX3_HUMAN Zinc finger homeobox protein 3 OS=Homo sapiens GN=ZFHX3 PE=1 SV=2//2.5213e-07
BGIBMGA012032	1471.08	1088.81	0.43412	0.001927	0.045705	sp|Q5DC69|CH10_SCHJA 10 kDa heat shock protein, mitochondrial OS=Schistosoma japonicum GN=SJCHGC01960 PE=3 SV=2//1.02394e-36
BGIBMGA012035	1123.42	1916.59	-0.77064	3.1684e-08	2.5526e-06	sp|Q64343|ABCG1_MOUSE ATP-binding cassette sub-family G member 1 OS=Mus musculus GN=Abcg1 PE=2 SV=1//6.05407e-22
BGIBMGA012070	117.519	314.321	-1.4193	7.6687e-13	1.2865e-10	-//-
BGIBMGA012119	603.758	887.033	-0.55502	0.00020187	0.0070367	sp|Q13418|ILK_HUMAN Integrin-linked protein kinase OS=Homo sapiens GN=ILK PE=1 SV=2//0
BGIBMGA012120	131.995	211.567	-0.68063	0.0010276	0.027912	sp|O75689|ADAP1_HUMAN Arf-GAP with dual PH domain-containing protein 1 OS=Homo sapiens GN=ADAP1 PE=1 SV=2//7.09612e-107
BGIBMGA012125	866.12	608.817	0.50856	0.00057908	0.017835	sp|Q9BRJ6|CG050_HUMAN Uncharacterized protein C7orf50 OS=Homo sapiens GN=C7orf50 PE=1 SV=1//3.01976e-13
BGIBMGA012149	11523.1	22551.5	-0.9687	1.3382e-09	1.3828e-07	sp|P82125|AKCL2_PIG 1,5-anhydro-D-fructose reductase OS=Sus scrofa GN=AKR1E2 PE=1 SV=2//1.57948e-44
BGIBMGA012206	1487.53	2023.6	-0.444	0.001188	0.031607	sp|Q91854|TRCB_XENLA Beta-TrCP OS=Xenopus laevis GN=fbxw1 PE=2 SV=1//0
BGIBMGA012217	64.7844	123.896	-0.93541	0.00031927	0.010418	sp|P28175|LFC_TACTR Limulus clotting factor C OS=Tachypleus tridentatus PE=1 SV=1//1.5546e-22
BGIBMGA012268	473.7	739.951	-0.64346	2.6408e-05	0.0012031	sp|O81884|GALDH_ARATH L-galactose dehydrogenase OS=Arabidopsis thaliana GN=LGALDH PE=1 SV=1//1.57014e-58
BGIBMGA012305	53.2335	23.7105	1.1668	0.0020213	0.047486	sp|P21808|BXE1_BOMMO Bombyxin E-1 OS=Bombyx mori GN=BBXE1 PE=1 SV=4//6.3353e-15
BGIBMGA012310	99.0889	191.081	-0.94739	1.6379e-05	0.00079175	-//-
BGIBMGA012313	82.426	179.704	-1.1244	8.2445e-07	5.1791e-05	sp|P80385|AAKG1_RAT 5&apos;-AMP-activated protein kinase subunit gamma-1 OS=Rattus norvegicus GN=Prkag1 PE=1 SV=3//1.29646e-123
BGIBMGA012328	346.397	199.215	0.7981	1.445e-05	0.00071055	sp|Q6YBV0|S36A4_HUMAN Proton-coupled amino acid transporter 4 OS=Homo sapiens GN=SLC36A4 PE=1 SV=1//7.99815e-88
BGIBMGA012336	1462.43	2894.26	-0.98482	4.051e-13	7.3122e-11	sp|Q95028|LDH_DROME L-lactate dehydrogenase OS=Drosophila melanogaster GN=ImpL3 PE=2 SV=1//4.19392e-162
BGIBMGA012351	56.8676	119.016	-1.0655	5.1405e-05	0.0021623	sp|Q5RFR0|TTPAL_PONAB Alpha-tocopherol transfer protein-like OS=Pongo abelii GN=TTPAL PE=2 SV=1//4.29945e-32
BGIBMGA012399	22.4137	5.04172	2.1524	0.001274	0.033519	sp|Q00796|DHSO_HUMAN Sorbitol dehydrogenase OS=Homo sapiens GN=SORD PE=1 SV=4//1.48237e-107
BGIBMGA012400	35.053	7.0512	2.3136	1.9471e-05	0.00091634	sp|Q58D31|DHSO_BOVIN Sorbitol dehydrogenase OS=Bos taurus GN=SORD PE=2 SV=3//5.09125e-141
BGIBMGA012423	14.8259	65.621	-2.146	3.799e-08	3.0097e-06	sp|P05049|SNAK_DROME Serine protease snake OS=Drosophila melanogaster GN=snk PE=1 SV=2//4.20153e-44
BGIBMGA012430	0.529155	26.0871	-5.6235	1.0808e-08	9.5732e-07	-//-
BGIBMGA012448	773.123	550.301	0.49048	0.0012866	0.033727	sp|Q8C854|MYEF2_MOUSE Myelin expression factor 2 OS=Mus musculus GN=Myef2 PE=1 SV=1//1.56305e-09
BGIBMGA012451	4274.59	7810.96	-0.86971	2.5321e-11	3.54e-09	sp|Q05109|VA5_POLAN Venom allergen 5 (Fragment) OS=Polistes annularis PE=1 SV=1//3.90614e-23
BGIBMGA012456	6.45952	103.855	-4.007	8.2054e-23	4.8754e-20	sp|Q25074|AQP_HAEIX Aquaporin OS=Haematobia irritans exigua PE=2 SV=1//2.7943e-41
BGIBMGA012470	2403.74	1445.27	0.73395	6.9411e-08	5.1285e-06	sp|Q5R8S0|K1967_PONAB DBIRD complex subunit KIAA1967 homolog OS=Pongo abelii PE=2 SV=1//2.08023e-13
BGIBMGA012477	161.537	249.301	-0.62602	0.001392	0.035723	-//-
BGIBMGA012491	606.445	151.186	2.0041	2.0111e-22	1.0622e-19	sp|Q6GMR7|FAAH2_HUMAN Fatty-acid amide hydrolase 2 OS=Homo sapiens GN=FAAH2 PE=2 SV=1//3.95443e-94
BGIBMGA012501	4.87206	22.6156	-2.2147	0.00090364	0.02527	-//-
BGIBMGA012526	6151.15	2699.82	1.188	4.2731e-19	1.741e-16	sp|Q9VU95|AGT2L_DROME Alanine--glyoxylate aminotransferase 2-like OS=Drosophila melanogaster GN=CG8745 PE=2 SV=2//0
BGIBMGA012539	210.507	616.753	-1.5508	6.9743e-20	3.2082e-17	sp|P28680|OPS3_DROPS Opsin Rh3 OS=Drosophila pseudoobscura pseudoobscura GN=Rh3 PE=1 SV=3//2.80937e-75
BGIBMGA012541	2412.25	1761.76	0.45336	0.00089055	0.025097	sp|Q5NVI9|DNJA1_PONAB DnaJ homolog subfamily A member 1 OS=Pongo abelii GN=DNAJA1 PE=2 SV=1//9.37476e-155
BGIBMGA012548	39.5358	89.2233	-1.1743	8.7455e-05	0.0034642	sp|Q0VD19|ASM_BOVIN Sphingomyelin phosphodiesterase OS=Bos taurus GN=SMPD1 PE=2 SV=1//5.94945e-71
BGIBMGA012631	40.1444	141.145	-1.8139	0.00015038	0.0055411	sp|A8K2U0|A2ML1_HUMAN Alpha-2-macroglobulin-like protein 1 OS=Homo sapiens GN=A2ML1 PE=1 SV=3//2.9543e-46
BGIBMGA012651	220.042	135.622	0.69819	0.00060587	0.018413	-//-
BGIBMGA012655	14.2268	40.2075	-1.4989	0.00092508	0.025615	sp|P26967|CU20_TENMO Adult-specific cuticular protein ACP-20 OS=Tenebrio molitor GN=ACP20 PE=1 SV=1//1.14858e-22
BGIBMGA012667	42.1514	16.5331	1.3502	0.0017879	0.043508	sp|Q95TU8|UNC5_DROME Netrin receptor unc-5 OS=Drosophila melanogaster GN=unc-5 PE=2 SV=1//2.15752e-26
BGIBMGA012668	217.307	120.647	0.84894	0.00014057	0.0052337	sp|Q8K1S3|UNC5B_MOUSE Netrin receptor UNC5B OS=Mus musculus GN=Unc5b PE=1 SV=1//6.47874e-81
BGIBMGA012677	55.0307	122.175	-1.1506	1.2119e-05	0.00060424	-//-
BGIBMGA012680	119.036	214.725	-0.85109	4.7958e-05	0.0020354	sp|Q14192|FHL2_HUMAN Four and a half LIM domains protein 2 OS=Homo sapiens GN=FHL2 PE=1 SV=3//5.95485e-15
BGIBMGA012699	249.295	395.272	-0.66499	0.00012314	0.0046576	sp|Q6N021|TET2_HUMAN Methylcytosine dioxygenase TET2 OS=Homo sapiens GN=TET2 PE=1 SV=3//1.42054e-19
BGIBMGA012702	54.6112	24.0416	1.1837	0.0016662	0.041107	sp|Q6PC64|ELOV6_DANRE Elongation of very long chain fatty acids protein 6 OS=Danio rerio GN=elovl6 PE=2 SV=1//3.20102e-53
BGIBMGA012706	1103.57	1967.31	-0.83404	2.2447e-09	2.2384e-07	sp|Q9N1T2|RPGR_CANFA X-linked retinitis pigmentosa GTPase regulator OS=Canis familiaris GN=RPGR PE=2 SV=1//8.26431e-32
BGIBMGA012763	12.989	43.661	-1.7491	8.1267e-05	0.0032644	sp|Q27451|PRP1_BOMMO Phenoloxidase subunit 1 OS=Bombyx mori PE=1 SV=2//0
BGIBMGA012790	56.588	155.085	-1.4545	0.0020066	0.047314	sp|Q99NH7|S26A5_MOUSE Prestin OS=Mus musculus GN=Slc26a5 PE=2 SV=3//1.99174e-109
BGIBMGA012803	185.718	73.4721	1.3378	8.5572e-09	7.7232e-07	-//-
BGIBMGA012861	2.50594	22.1223	-3.1421	3.695e-05	0.0016263	-//-
BGIBMGA012892	601.432	215.375	1.4816	2.255e-18	8.691e-16	sp|P0C5B6|4CLL4_ARATH 4-coumarate--CoA ligase-like 4 OS=Arabidopsis thaliana GN=4CLL4 PE=2 SV=1//1.15005e-30
BGIBMGA012995	55.3501	172.045	-1.6361	3.1127e-11	4.2273e-09	sp|Q9U518|ASPG_DIRIM L-asparaginase OS=Dirofilaria immitis PE=1 SV=1//1.25315e-86
BGIBMGA013001	819.166	1530.89	-0.90214	2.8465e-10	3.1961e-08	sp|P18173|DHGL_DROME Glucose dehydrogenase [acceptor] OS=Drosophila melanogaster GN=Gld PE=2 SV=3//5.72443e-142
BGIBMGA013006	626.621	409.145	0.61498	0.00010765	0.0041491	sp|P18173|DHGL_DROME Glucose dehydrogenase [acceptor] OS=Drosophila melanogaster GN=Gld PE=2 SV=3//2.40442e-117
BGIBMGA013007	102.513	175.757	-0.77777	0.00044521	0.014028	sp|Q8BJ64|CHDH_MOUSE Choline dehydrogenase, mitochondrial OS=Mus musculus GN=Chdh PE=1 SV=1//7.4957e-84
BGIBMGA013015	9.49462	46.6752	-2.2975	7.8015e-07	4.9444e-05	sp|Q9BTX7|TTPAL_HUMAN Alpha-tocopherol transfer protein-like OS=Homo sapiens GN=TTPAL PE=2 SV=2//1.37301e-32
BGIBMGA013048	148.08	229.261	-0.63062	0.0014964	0.03797	-//-
BGIBMGA013051	2.89527	41.8138	-3.8522	8.7198e-10	9.2794e-08	sp|O62589|GD_DROME Serine protease gd OS=Drosophila melanogaster GN=gd PE=1 SV=1//1.28076e-23
BGIBMGA013148	297.906	652.183	-1.1304	3.3719e-12	5.4026e-10	sp|A7SLX5|DPH1_NEMVE Diphthamide biosynthesis protein 1 OS=Nematostella vectensis GN=dph1 PE=3 SV=1//2.15397e-165
BGIBMGA013173	295.239	548.172	-0.89274	7.8284e-08	5.6956e-06	sp|Q0VH32|MNT_XENLA Max-binding protein MNT OS=Xenopus laevis GN=mnt PE=2 SV=1//1.2694e-35
BGIBMGA013191	1663.59	2484.05	-0.57839	1.8938e-05	0.0008972	sp|P04572|SCP_PERVT Sarcoplasmic calcium-binding protein OS=Perinereis vancaurica tetradentata PE=1 SV=1//5.91547e-15
BGIBMGA013271	655.723	968.097	-0.56206	0.00014662	0.0054164	sp|P94681|TSAC_COMTE 4-formylbenzenesulfonate dehydrogenase TsaC1/TsaC2 OS=Comamonas testosteroni GN=tsaC1 PE=1 SV=1//8.23635e-26
BGIBMGA013341	561.036	296.08	0.92211	4.2469e-07	2.778e-05	sp|Q25490|APLP_MANSE Apolipophorins OS=Manduca sexta PE=2 SV=1//0
BGIBMGA013342	66827.7	37488.9	0.83398	8.269e-11	1.0254e-08	sp|Q25490|APLP_MANSE Apolipophorins OS=Manduca sexta PE=2 SV=1//0
BGIBMGA013380	1226.69	1699.82	-0.47061	0.00070227	0.020606	-//-
BGIBMGA013404	2570.47	1707.8	0.5899	1.3333e-05	0.00065788	-//-
BGIBMGA013482	1093.86	1548.11	-0.50108	0.00031424	0.010325	sp|Q7QH73|PERC_ANOGA Chorion peroxidase OS=Anopheles gambiae GN=pxt PE=2 SV=3//6.24839e-83
BGIBMGA013490	237.024	151.77	0.64315	0.0011178	0.030245	-//-
BGIBMGA013521	586.906	921.448	-0.65077	1.1106e-05	0.00056563	sp|Q8K0Q5|RHG18_MOUSE Rho GTPase-activating protein 18 OS=Mus musculus GN=Arhgap18 PE=2 SV=1//6.07084e-17
BGIBMGA013545	779.913	1799.81	-1.2065	2.4362e-06	0.00014008	sp|P34696|HSP11_CAEEL Heat shock protein Hsp-16.1/Hsp-16.11 OS=Caenorhabditis elegans GN=hsp-16.1 PE=3 SV=1//1.4952e-12
BGIBMGA013566	1628.72	2470.87	-0.60128	8.2298e-06	0.00042831	sp|Q9V3U9|SLMO_DROME Protein slowmo OS=Drosophila melanogaster GN=slmo PE=1 SV=1//2.76573e-108
BGIBMGA013640	1120.71	2267.16	-1.0165	2.1683e-13	4.1784e-11	sp|Q9VEG6|PERC_DROME Chorion peroxidase OS=Drosophila melanogaster GN=Pxt PE=2 SV=3//2.86414e-164
BGIBMGA013642	1639.88	6598	-2.0084	9.7899e-49	6.9802e-45	sp|Q8BG39|SV2B_MOUSE Synaptic vesicle glycoprotein 2B OS=Mus musculus GN=Sv2b PE=1 SV=1//1.62558e-21
BGIBMGA013661	70.2157	156.541	-1.1567	1.7082e-06	0.00010107	-//-
BGIBMGA013662	48.6808	99.4149	-1.0301	0.00027722	0.0092796	-//-
BGIBMGA013751	10.8723	59.6467	-2.4558	7.817e-09	7.1e-07	sp|O60259|KLK8_HUMAN Kallikrein-8 OS=Homo sapiens GN=KLK8 PE=1 SV=1//7.83275e-14
BGIBMGA013778	185.608	42.7825	2.1172	1.006e-16	3.1185e-14	-//-
BGIBMGA013797	233.21	662.417	-1.5061	2.1329e-19	8.9457e-17	sp|P13582|EAST_DROME Serine protease easter OS=Drosophila melanogaster GN=ea PE=1 SV=3//2.68213e-49
BGIBMGA013812	11.6812	101.352	-3.1171	1.0685e-17	3.9071e-15	sp|P35502|ESTF_MYZPE Esterase FE4 OS=Myzus persicae PE=1 SV=1//4.95771e-83
BGIBMGA013816	551.505	226.3	1.2851	1.0575e-06	6.4445e-05	sp|Q6PB06|AGPD1_XENLA Hydroxylysine kinase OS=Xenopus laevis GN=agphd1 PE=2 SV=1//6.37035e-61
BGIBMGA013818	2732.15	3881.44	-0.50655	0.00013593	0.0050741	-//-
BGIBMGA013819	1364.94	2130.1	-0.64208	3.047e-06	0.00017106	-//-
BGIBMGA013911	74.5189	140.898	-0.91897	0.00016409	0.0059541	-//-
BGIBMGA013930	1345.16	710.199	0.92149	2.0605e-10	2.4084e-08	sp|Q6U6J0|HYEP_BOMMO Juvenile hormone epoxide hydrolase OS=Bombyx mori GN=JHEH PE=1 SV=1//0
BGIBMGA013938	508.224	1690.35	-1.7338	4.2718e-32	4.3511e-29	sp|P24523|GA45A_CRIGR Growth arrest and DNA damage-inducible protein GADD45 alpha OS=Cricetulus griseus GN=GADD45A PE=2 SV=1//2.48034e-13
BGIBMGA013991	23.8613	258.037	-3.4348	5.7584e-39	1.6423e-35	-//-
BGIBMGA014001	265.498	133.191	0.99521	6.408e-07	4.0977e-05	sp|Q17005|LYSC1_ANOGA Lysozyme c-1 OS=Anopheles gambiae GN=AGAP007347 PE=2 SV=2//6.53555e-16
BGIBMGA014052	678.546	466.313	0.54115	0.00046517	0.014551	sp|Q1LUQ4|MFD6A_DANRE Major facilitator superfamily domain-containing protein 6-A OS=Danio rerio GN=mfsd6a PE=3 SV=1//1.25842e-12
BGIBMGA014055	1312.75	1960.86	-0.57889	2.7225e-05	0.0012325	sp|Q8MKK4|TRE12_DROME Facilitated trehalose transporter Tret1-2 homolog OS=Drosophila melanogaster GN=Tret1-2 PE=2 SV=1//3.15203e-15
BGIBMGA014091	171.981	106.207	0.69536	0.0018702	0.045049	-//-
BGIBMGA014115	2685.5	1768.92	0.60232	8.616e-06	0.00044516	sp|P07686|HEXB_HUMAN Beta-hexosaminidase subunit beta OS=Homo sapiens GN=HEXB PE=1 SV=3//2.07825e-114
BGIBMGA014116	1700.82	1231.15	0.46622	0.00086479	0.024565	sp|P49614|HEXB_FELCA Beta-hexosaminidase subunit beta OS=Felis catus GN=HEXB PE=2 SV=2//2.71958e-128
BGIBMGA014125	610.548	1037.93	-0.76553	1.8094e-07	1.2525e-05	-//-
BGIBMGA014157	1305	920.869	0.50298	0.0003982	0.01267	sp|A1A4H6|DDX27_BOVIN Probable ATP-dependent RNA helicase DDX27 OS=Bos taurus GN=DDX27 PE=2 SV=1//3.66882e-178
BGIBMGA014178	667.675	448.469	0.57414	0.00026926	0.0090772	sp|Q95X01|MYRO1_BREBR Myrosinase 1 OS=Brevicoryne brassicae PE=1 SV=1//1.23675e-146
BGIBMGA014201	328.516	78.9711	2.0566	6.662e-23	4.1305e-20	sp|Q63ZT8|AL1L1_XENTR Cytosolic 10-formyltetrahydrofolate dehydrogenase OS=Xenopus tropicalis GN=aldh1l1 PE=2 SV=1//0
BGIBMGA014208	1039.1	725.059	0.51917	0.0006071	0.018413	sp|Q9V4N3|CYB5_DROME Cytochrome b5 OS=Drosophila melanogaster GN=Cyt-b5 PE=2 SV=1//1.66249e-31
BGIBMGA014241	313.75	861.421	-1.4571	3.0074e-20	1.4295e-17	sp|Q3MHZ4|TGFI1_BOVIN Transforming growth factor beta-1-induced transcript 1 protein OS=Bos taurus GN=TGFB1I1 PE=2 SV=2//9.92705e-08
BGIBMGA014360	93.3285	383.815	-2.04	6.0855e-07	3.909e-05	sp|Q008X1|DFP_BOMMO Putative defense protein OS=Bombyx mori PE=2 SV=1//6.47582e-125
BGIBMGA014404	206.924	355.912	-0.78242	1.2085e-05	0.00060424	sp|Q05319|STUB_DROME Serine proteinase stubble OS=Drosophila melanogaster GN=Sb PE=2 SV=2//6.43055e-34
BGIBMGA014541	546.333	256.918	1.0885	1.142e-10	1.3918e-08	sp|Q8BYR8|S41A2_MOUSE Solute carrier family 41 member 2 OS=Mus musculus GN=Slc41a2 PE=2 SV=1//3.87368e-61
BGIBMGA014551	1517.42	947.365	0.67963	1.3184e-06	7.9325e-05	sp|O61704|PSP1_PSEIC Plasmatocyte-spreading peptide OS=Pseudoplusia includens GN=PSP1 PE=1 SV=1//3.65061e-10
BGIBMGA014562	708.768	1250.42	-0.81902	1.4749e-08	1.2746e-06	sp|Q5UE96|KCNK1_RABIT Potassium channel subfamily K member 1 OS=Oryctolagus cuniculus GN=KCNK1 PE=2 SV=1//4.77838e-44
BGIBMGA014598	42.0115	91.377	-1.121	0.00017672	0.0063317	sp|Q6P3Z3|THAP4_MOUSE THAP domain-containing protein 4 OS=Mus musculus GN=Thap4 PE=2 SV=1//6.23862e-37
BGIBMGA014618	253.797	92.7965	1.4515	9.1552e-09	8.2109e-07	sp|P41826|HSP72_ANOAL Heat shock protein 70 A2 OS=Anopheles albimanus GN=HSP70A2 PE=3 SV=1//3.20545e-82
EMBMOG00000000390	11.3316	38.7095	-1.7723	0.00020241	0.0070367	-//-
EMBMOG00000005618	5.3313	23.6204	-2.1475	0.00092452	0.025615	-//-
EMBMOG00000005676	3.10501	28.1327	-3.1796	2.1114e-06	0.00012289	-//-

## Sheet: DGEs of HCl-treated vs control
Table S3. Differentially expressed genes (DEGs) between HCl-treated eggs and non-treated egg.
Gene_id	readcount_HCl-treated_32	readcount_Non-treated_32	log2FoldChange	pval	padj	Blast swiss prot
BGIBMGA000029	879.485	592.668	0.56944	0.0006106	0.017609	sp|Q9V3U2|NHP2_DROME H/ACA ribonucleoprotein complex subunit 2-like protein OS=Drosophila melanogaster GN=NHP2 PE=1 SV=1//6.02926e-49
BGIBMGA000058	4.95053	21.2445	-2.1014	0.0014319	0.034881	sp|Q7ZV90|PIF1_DANRE ATP-dependent DNA helicase PIF1 OS=Danio rerio GN=pif1 PE=2 SV=1//1.27715e-09
BGIBMGA000073	1131.48	1686.25	-0.57561	1.44e-05	0.00076763	-//-
BGIBMGA000145	23.1282	52.9189	-1.1941	0.0012584	0.031571	-//-
BGIBMGA000146	134.918	265.535	-0.97682	0.00034613	0.011029	-//-
BGIBMGA000154	1872.81	1416.1	0.40328	0.0019391	0.044193	sp|Q15061|WDR43_HUMAN WD repeat-containing protein 43 OS=Homo sapiens GN=WDR43 PE=1 SV=3//2.99952e-34
BGIBMGA000179	265.64	172.713	0.62109	0.00086927	0.023591	-//-
BGIBMGA000222	585.252	404.293	0.53366	0.00050725	0.015117	sp|Q9VCR7|CTNS_DROME Cystinosin homolog OS=Drosophila melanogaster GN=CG17119 PE=1 SV=2//8.62652e-127
BGIBMGA000228	61.0118	139.409	-1.1922	1.32e-06	9.87e-05	-//-
BGIBMGA000273	19.4419	59.206	-1.6066	0.00059591	0.01729	sp|P45583|CU19_LOCMI Cuticle protein 19 OS=Locusta migratoria PE=1 SV=1//2.95508e-21
BGIBMGA000293	273.144	403.657	-0.56347	0.00065522	0.018706	sp|Q5EBA0|ERAL1_RAT GTPase Era, mitochondrial OS=Rattus norvegicus GN=Eral1 PE=2 SV=2//9.61504e-41
BGIBMGA000305	525.099	761.699	-0.53663	0.00022696	0.0079022	sp|Q9W440|THEM6_DROME UPF0670 protein THEM6 homolog OS=Drosophila melanogaster GN=CG4666 PE=2 SV=1//1.77818e-62
BGIBMGA000312	8913.3	6721.36	0.40721	0.00087494	0.023662	sp|Q52KI8|SRRM1_MOUSE Serine/arginine repetitive matrix protein 1 OS=Mus musculus GN=Srrm1 PE=1 SV=2//8.09338e-46
BGIBMGA000391	627.673	388.357	0.69263	5.67e-06	0.0003428	sp|Q91W43|GCSP_MOUSE Glycine dehydrogenase [decarboxylating], mitochondrial OS=Mus musculus GN=Gldc PE=1 SV=1//0
BGIBMGA000398	159.222	280.794	-0.81847	1.1e-05	0.0006222	sp|P55809|SCOT1_HUMAN Succinyl-CoA:3-ketoacid coenzyme A transferase 1, mitochondrial OS=Homo sapiens GN=OXCT1 PE=1 SV=1//0
BGIBMGA000408	108.971	181.555	-0.73646	0.00049705	0.014894	sp|Q00168|KCC2A_DROME Calcium/calmodulin-dependent protein kinase type II alpha chain OS=Drosophila melanogaster GN=CaMKII PE=1 SV=1//0
BGIBMGA000474	2357.7	1734.78	0.44262	0.00056994	0.016638	sp|Q8MT06|GNL3_DROME Guanine nucleotide-binding protein-like 3 homolog OS=Drosophila melanogaster GN=ns1 PE=1 SV=2//8.60988e-162
BGIBMGA000475	17423.2	12840.2	0.44034	0.00026157	0.0088901	sp|Q7Z1E6|CALR_BOMMO Calreticulin OS=Bombyx mori GN=crt PE=1 SV=1//0
BGIBMGA000529	312.204	487.39	-0.64259	5.5e-05	0.0024244	sp|O16796|NEPL2_CAEEL Neprilysin-2 OS=Caenorhabditis elegans GN=nep-2 PE=1 SV=2//2.90078e-171
BGIBMGA000538	0	14.2836		8.63e-05	0.0034592	sp|Q8NFF2|NCKX4_HUMAN Sodium/potassium/calcium exchanger 4 OS=Homo sapiens GN=SLC24A4 PE=2 SV=2//7.08979e-76
BGIBMGA000553	673.375	1323.97	-0.97538	1.43e-12	3.52e-10	sp|Q9VZZ4|PXDN_DROME Peroxidasin OS=Drosophila melanogaster GN=Pxn PE=1 SV=1//0
BGIBMGA000617	551.423	751.406	-0.44643	0.0020942	0.046397	sp|Q86Y82|STX12_HUMAN Syntaxin-12 OS=Homo sapiens GN=STX12 PE=1 SV=1//3.48336e-33
BGIBMGA000640	18.099	43.6961	-1.2716	0.0019726	0.044555	sp|Q9VW43|CP305_DROME Probable cytochrome P450 305a1 OS=Drosophila melanogaster GN=Cyp305a1 PE=2 SV=1//1.36437e-92
BGIBMGA000655	14.4739	43.0258	-1.5717	0.00025362	0.0086821	-//-
BGIBMGA000688	138.314	489.184	-1.8224	7.18e-16	2.56e-13	sp|Q71RS6|NCKX5_HUMAN Sodium/potassium/calcium exchanger 5 OS=Homo sapiens GN=SLC24A5 PE=1 SV=1//8.4215e-81
BGIBMGA000801	292.446	415.621	-0.5071	0.0019441	0.044193	sp|Q9CR16|PPID_MOUSE Peptidyl-prolyl cis-trans isomerase D OS=Mus musculus GN=Ppid PE=1 SV=3//3.45672e-12
BGIBMGA000810	282.992	448.16	-0.66325	4.46e-05	0.0020367	-//-
BGIBMGA000852	130.134	64.6738	1.0087	0.00082496	0.022647	-//-
BGIBMGA000958	392.139	625.591	-0.67386	8.73e-06	0.00050655	sp|Q6PML9|ZNT9_HUMAN Zinc transporter 9 OS=Homo sapiens GN=SLC30A9 PE=1 SV=1//7.21483e-171
BGIBMGA001004	0.456411	9.299	-4.3487	0.0022878	0.049912	sp|Q9VYY4|C4G15_DROME Cytochrome P450 4g15 OS=Drosophila melanogaster GN=Cyp4g15 PE=2 SV=1//0
BGIBMGA001007	783.98	1063.56	-0.44002	0.0014743	0.03561	sp|Q7RTY0|MOT13_HUMAN Monocarboxylate transporter 13 OS=Homo sapiens GN=SLC16A13 PE=2 SV=1//2.13606e-15
BGIBMGA001008	813.418	1223.18	-0.58857	1.68e-05	0.00088995	sp|Q7RTY1|MOT9_HUMAN Monocarboxylate transporter 9 OS=Homo sapiens GN=SLC16A9 PE=2 SV=1//2.30237e-15
BGIBMGA001015	279.191	465.22	-0.73666	5.63e-06	0.00034193	sp|Q5F3N9|CF106_CHICK Uncharacterized protein C6orf106 homolog OS=Gallus gallus GN=RCJMB04_11e11 PE=2 SV=1//4.14484e-24
BGIBMGA001035	2612.36	1768.28	0.56301	1.15e-05	0.0006412	sp|Q07152|IMDH_DROME Inosine-5&apos;-monophosphate dehydrogenase OS=Drosophila melanogaster GN=ras PE=1 SV=1//0
BGIBMGA001037	1896.61	1314.79	0.52859	5.45e-05	0.0024075	sp|Q8BMJ2|SYLC_MOUSE Leucine--tRNA ligase, cytoplasmic OS=Mus musculus GN=Lars PE=2 SV=2//0
BGIBMGA001072	107.927	61.8144	0.80405	0.0020803	0.046255	sp|Q7TQI7|ABTB2_MOUSE Ankyrin repeat and BTB/POZ domain-containing protein 2 OS=Mus musculus GN=Abtb2 PE=2 SV=1//4.52379e-145
BGIBMGA001161	128.809	238.054	-0.88606	7.63e-06	0.00044799	-//-
BGIBMGA001162	7.68899	50.6569	-2.7199	1.6e-08	2.06e-06	sp|Q9VYY4|C4G15_DROME Cytochrome P450 4g15 OS=Drosophila melanogaster GN=Cyp4g15 PE=2 SV=1//0
BGIBMGA001192	120.838	194.148	-0.68408	0.00093306	0.024896	-//-
BGIBMGA001204	213.616	113.774	0.90885	9.95e-06	0.00057531	sp|Q9YH16|LMO3_XENLA LIM domain only protein 3 OS=Xenopus laevis GN=lmo3 PE=2 SV=1//2.94582e-61
BGIBMGA001278	719.028	970.26	-0.43232	0.0020964	0.046397	sp|Q4V9P6|ADAL_DANRE Adenosine deaminase-like protein OS=Danio rerio GN=adal PE=2 SV=1//1.33827e-63
BGIBMGA001283	699.945	505.523	0.46946	0.0014536	0.035171	sp|Q66L33|MK16A_XENLA Protein MAK16 homolog A OS=Xenopus laevis GN=mak16-a PE=2 SV=1//3.84785e-45
BGIBMGA001296	75.0818	15.8753	2.2417	1.63e-09	2.56e-07	sp|P29775|ETS4_DROME DNA-binding protein D-ETS-4 OS=Drosophila melanogaster GN=Ets98B PE=2 SV=3//1.66006e-89
BGIBMGA001301	130.248	217.022	-0.73658	0.0002363	0.0082073	sp|E5EZX0|SNMP2_OSTFU Sensory neuron membrane protein 2 OS=Ostrinia furnacalis GN=Snmp2 PE=2 SV=1//1.30788e-166
BGIBMGA001381	322.614	205.903	0.64784	0.00025852	0.0088075	-//-
BGIBMGA001402	605.756	427.83	0.5017	0.00087519	0.023662	sp|Q5RF00|ALDH2_PONAB Aldehyde dehydrogenase, mitochondrial OS=Pongo abelii GN=ALDH2 PE=2 SV=1//6.60682e-112
BGIBMGA001408	14.4564	47.4545	-1.7148	4.27e-05	0.0019786	sp|P23792|DISC_DROME Protein disconnected OS=Drosophila melanogaster GN=disco PE=1 SV=2//9.91158e-39
BGIBMGA001411	3044.31	4729.4	-0.63554	3.62e-07	3.25e-05	sp|Q7Z7E8|UB2Q1_HUMAN Ubiquitin-conjugating enzyme E2 Q1 OS=Homo sapiens GN=UBE2Q1 PE=1 SV=1//3.8897e-115
BGIBMGA001461	507.764	753.423	-0.5693	9.17e-05	0.003646	sp|Q5RFR0|TTPAL_PONAB Alpha-tocopherol transfer protein-like OS=Pongo abelii GN=TTPAL PE=2 SV=1//2.06171e-08
BGIBMGA001490	11905.6	8482.17	0.48913	5.77e-05	0.0025175	sp|Q26486|FKBP4_SPOFR 46 kDa FK506-binding nuclear protein OS=Spodoptera frugiperda GN=FKBP46 PE=2 SV=1//2.16842e-127
BGIBMGA001595	29665.5	50430.1	-0.7655	0.00012302	0.0046956	sp|Q5RBM6|BUP1_PONAB Beta-ureidopropionase OS=Pongo abelii GN=UPB1 PE=2 SV=1//1.22554e-156
BGIBMGA001609	366.272	209.852	0.80354	3.84e-06	0.00024573	sp|Q28CH3|UAP1L_XENTR UDP-N-acetylhexosamine pyrophosphorylase-like protein 1 OS=Xenopus tropicalis GN=uap1l1 PE=2 SV=1//1.78223e-165
BGIBMGA001621	566.75	286.719	0.98308	4.78e-08	5.51e-06	sp|O75467|Z324A_HUMAN Zinc finger protein 324A OS=Homo sapiens GN=ZNF324 PE=1 SV=1//1.9449e-11
BGIBMGA001644	376.806	241.26	0.64324	0.00015964	0.0059344	sp|Q9VAW5|LARP_DROME La-related protein OS=Drosophila melanogaster GN=larp PE=1 SV=5//3.62668e-25
BGIBMGA001686	362.831	235.986	0.6206	0.00030491	0.0099829	-//-
BGIBMGA001732	107.515	341.382	-1.6669	2.73e-18	1.18e-15	sp|A8XPY4|BNIP3_CAEBR BNIP3 homolog OS=Caenorhabditis briggsae GN=dct-1 PE=3 SV=2//1.26995e-06
BGIBMGA001735	362.806	211.31	0.77984	7.41e-06	0.00043901	sp|Q91W45|PAI2B_MOUSE Polyadenylate-binding protein-interacting protein 2B OS=Mus musculus GN=Paip2b PE=2 SV=2//1.47972e-07
BGIBMGA001801	1965.73	1406.58	0.48287	0.0022872	0.049912	sp|Q16TA2|RUVB2_AEDAE RuvB-like helicase 2 OS=Aedes aegypti GN=rept PE=3 SV=1//3.43258e-19
BGIBMGA001896	234.234	48.989	2.2574	6.65e-22	4.13e-19	-//-
BGIBMGA001926	1686.02	4388.85	-1.3802	2.99e-22	1.94e-19	sp|P08836|FPPS_CHICK Farnesyl pyrophosphate synthase OS=Gallus gallus GN=FDPS PE=1 SV=2//1.28302e-109
BGIBMGA001976	109.613	37.6758	1.5407	0.0011172	0.028787	sp|Q05187|TGMH_TACTR Hemocyte protein-glutamine gamma-glutamyltransferase OS=Tachypleus tridentatus PE=1 SV=1//4.70957e-179
BGIBMGA001983	42.9216	16.336	1.3936	0.0011701	0.029775	sp|Q03383|ACH1_BOMMO Antichymotrypsin-1 OS=Bombyx mori PE=1 SV=1//0
BGIBMGA001984	282.51	191.715	0.55934	0.0021955	0.048515	sp|Q6P8M1|TATD1_MOUSE Putative deoxyribonuclease TATDN1 OS=Mus musculus GN=Tatdn1 PE=2 SV=1//4.28156e-92
BGIBMGA002004	1984.56	3250.04	-0.71164	2.03e-08	2.54e-06	sp|Q9UG63|ABCF2_HUMAN ATP-binding cassette sub-family F member 2 OS=Homo sapiens GN=ABCF2 PE=1 SV=2//0
BGIBMGA002018	2269.69	1436.52	0.65992	3.96e-07	3.47e-05	sp|Q00174|LAMA_DROME Laminin subunit alpha OS=Drosophila melanogaster GN=LanA PE=1 SV=2//1.06827e-10
BGIBMGA002021	252.965	160.021	0.66068	0.00051842	0.01529	sp|A2AVA0|SVEP1_MOUSE Sushi, von Willebrand factor type A, EGF and pentraxin domain-containing protein 1 OS=Mus musculus GN=Svep1 PE=1 SV=1//3.46336e-06
BGIBMGA002119	36.6018	99.5092	-1.4429	7.1e-07	5.79e-05	sp|O60500|NPHN_HUMAN Nephrin OS=Homo sapiens GN=NPHS1 PE=1 SV=1//4.30396e-06
BGIBMGA002167	77.2939	151.796	-0.97371	2.77e-05	0.0013506	sp|Q8N2R8|FA43A_HUMAN Protein FAM43A OS=Homo sapiens GN=FAM43A PE=2 SV=2//3.84158e-22
BGIBMGA002198	6.74992	54.5297	-3.0141	1.12e-10	2.03e-08	-//-
BGIBMGA002216	198.37	128.038	0.63161	0.0019911	0.044832	-//-
BGIBMGA002238	36.1104	10.3347	1.8049	0.00026517	0.00897	sp|P79958|WT1B_XENLA Wilms tumor protein homolog B OS=Xenopus laevis GN=wt1-b PE=2 SV=1//5.0398e-08
BGIBMGA002254	167.824	315.305	-0.9098	5.54e-07	4.68e-05	-//-
BGIBMGA002306	211.922	354.058	-0.74045	1.9e-05	0.001001	-//-
BGIBMGA002309	15534.8	10569.1	0.55565	4.61e-06	0.00028993	sp|Q27415|NLP_DROME Nucleoplasmin-like protein OS=Drosophila melanogaster GN=Nlp PE=1 SV=1//4.09555e-25
BGIBMGA002360	231.785	150.627	0.62181	0.0014453	0.035087	sp|Q6PBD6|WDR61_XENTR WD repeat-containing protein 61 OS=Xenopus tropicalis GN=wdr61 PE=2 SV=1//1.12121e-14
BGIBMGA002368	38.4187	76.3491	-0.9908	0.0012361	0.031122	sp|P05545|SPA3K_RAT Serine protease inhibitor A3K OS=Rattus norvegicus GN=Serpina3k PE=1 SV=3//7.02632e-14
BGIBMGA002397	1077.46	684.851	0.65378	2.79e-06	0.00018526	sp|P48607|SPZ_DROME Protein spaetzle OS=Drosophila melanogaster GN=spz PE=1 SV=3//3.49493e-06
BGIBMGA002435	883.211	1304.66	-0.56285	3.6e-05	0.0016981	-//-
BGIBMGA002436	1579	2506.68	-0.66677	2.22e-07	2.14e-05	-//-
BGIBMGA002437	862.102	1427.94	-0.72801	0.00010797	0.0041996	-//-
BGIBMGA002441	371.065	533.843	-0.52474	0.00073408	0.020669	-//-
BGIBMGA002522	179.594	289.442	-0.68853	0.00015697	0.0058577	sp|Q8BS35|ALKMO_MOUSE Alkylglycerol monooxygenase OS=Mus musculus GN=Agmo PE=2 SV=1//7.6344e-13
BGIBMGA002523	460.675	807.841	-0.81032	0.00026663	0.0089981	sp|A0JPQ8|ALKMO_RAT Alkylglycerol monooxygenase OS=Rattus norvegicus GN=Agmo PE=2 SV=1//5.16179e-41
BGIBMGA002524	597.582	417.251	0.51822	0.00068811	0.019477	sp|Q5M8F9|ALKMO_XENTR Alkylglycerol monooxygenase OS=Xenopus tropicalis GN=agmo PE=2 SV=1//4.47438e-120
BGIBMGA002580	73.1249	23.5255	1.6361	2.14e-06	0.00014695	sp|P12428|BROWN_DROME Protein brown OS=Drosophila melanogaster GN=bw PE=2 SV=1//1.91719e-15
BGIBMGA002581	118.442	57.5572	1.0411	5.91e-05	0.0025718	sp|P45843|SCRT_DROME Protein scarlet OS=Drosophila melanogaster GN=st PE=1 SV=3//1.41579e-80
BGIBMGA002614	36.1629	84.6886	-1.2277	5.08e-05	0.0022791	-//-
BGIBMGA002615	544.147	1063.1	-0.9662	6.48e-09	9.16e-07	sp|Q9UPW6|SATB2_HUMAN DNA-binding protein SATB2 OS=Homo sapiens GN=SATB2 PE=1 SV=2//4.03927e-13
BGIBMGA002618	11129.9	15186.6	-0.44836	0.00021357	0.0075092	sp|P35859|ALS_RAT Insulin-like growth factor-binding protein complex acid labile subunit OS=Rattus norvegicus GN=Igfals PE=1 SV=1//5.21252e-09
BGIBMGA002635	4096.5	6588.44	-0.68554	3.11e-08	3.77e-06	sp|B0WC46|TRET1_CULQU facilitated trehalose transporter Tret1 OS=Culex quinquefasciatus GN=Tret1 PE=3 SV=1//3.72511e-62
BGIBMGA002647	183.509	100.507	0.86856	5.97e-05	0.0025828	sp|P35218|CAH5A_HUMAN Carbonic anhydrase 5A, mitochondrial OS=Homo sapiens GN=CA5A PE=1 SV=1//4.85912e-46
BGIBMGA002656	578.783	349.668	0.72704	3.07e-06	0.00020194	sp|Q8INR6|DOT1L_DROME Histone-lysine N-methyltransferase, H3 lysine-79 specific OS=Drosophila melanogaster GN=gpp PE=1 SV=2//2.99618e-16
BGIBMGA002660	728.102	1104.89	-0.60169	3.36e-05	0.0016006	sp|Q95X01|MYRO1_BREBR Myrosinase 1 OS=Brevicoryne brassicae PE=1 SV=1//1.02494e-151
BGIBMGA002677	362.481	610.881	-0.75299	9.44e-07	7.45e-05	-//-
BGIBMGA002759	572.173	413.093	0.46999	0.0022009	0.048558	sp|Q0IIF7|UBP14_BOVIN Ubiquitin carboxyl-terminal hydrolase 14 OS=Bos taurus GN=USP14 PE=2 SV=3//4.09746e-125
BGIBMGA002773	378.588	554.992	-0.55184	0.00035442	0.011218	sp|Q9VXG4|ANX11_DROME Annexin-B11 OS=Drosophila melanogaster GN=Anxb11 PE=2 SV=1//1.36433e-12
BGIBMGA002827	235.437	463.857	-0.97834	3.74e-09	5.5e-07	sp|P47844|CBR1_RABIT Carbonyl reductase [NADPH] 1 OS=Oryctolagus cuniculus GN=CBR1 PE=2 SV=2//5.62766e-27
BGIBMGA002837	2583.99	1962.46	0.39694	0.0017885	0.041447	sp|Q9UMS4|PRP19_HUMAN Pre-mRNA-processing factor 19 OS=Homo sapiens GN=PRPF19 PE=1 SV=1//0
BGIBMGA002847	274.786	467.39	-0.76632	2.37e-06	0.00016181	sp|Q9IBG7|KCP_XENLA Kielin/chordin-like protein OS=Xenopus laevis GN=kcp PE=2 SV=1//9.81403e-06
BGIBMGA002858	715.579	1039.99	-0.53939	0.00074854	0.020993	sp|Q5ZJH7|CNPD1_CHICK Protein CNPPD1 OS=Gallus gallus GN=CNPPD1 PE=2 SV=1//2.13264e-26
BGIBMGA002915	1296.16	1749.56	-0.43275	0.0010244	0.027031	sp|Q3SZZ2|XBP1_BOVIN X-box-binding protein 1 OS=Bos taurus GN=XBP1 PE=2 SV=1//1.8669e-16
BGIBMGA002924	1101.35	799.508	0.46209	0.0007867	0.021806	sp|P45843|SCRT_DROME Protein scarlet OS=Drosophila melanogaster GN=st PE=1 SV=3//1.41159e-163
BGIBMGA002931	14101.1	9721.34	0.53658	1.04e-05	0.00059459	sp|O97159|CHDM_DROME Chromodomain-helicase-DNA-binding protein Mi-2 homolog OS=Drosophila melanogaster GN=Mi-2 PE=1 SV=2//7.98392e-129
BGIBMGA002946	401.576	278.646	0.52724	0.0014529	0.035171	sp|P39770|SALM_DROME Homeotic protein spalt-major OS=Drosophila melanogaster GN=salm PE=1 SV=3//4.7768e-10
BGIBMGA002988	498.057	275.444	0.85455	1.33e-07	1.37e-05	sp|Q8BGK6|YLAT2_MOUSE Y+L amino acid transporter 2 OS=Mus musculus GN=Slc7a6 PE=2 SV=1//1.01035e-39
BGIBMGA002996	70.5089	27.4363	1.3617	5.37e-05	0.0023808	sp|Q9VR52|TILB_DROME Protein TILB OS=Drosophila melanogaster GN=tilB PE=1 SV=1//1.31853e-103
BGIBMGA003014	3544.34	2268.9	0.64352	3.22e-07	3.01e-05	sp|Q9USM6|CYB52_SCHPO Probable cytochrome b5 2 OS=Schizosaccharomyces pombe (strain 972 / ATCC 24843) GN=oca8 PE=2 SV=1//1.19888e-20
BGIBMGA003017	827.789	1336.34	-0.69095	4.12e-07	3.59e-05	sp|Q1MTD4|CR19A_DANRE Uncharacterized protein C18orf19 homolog A OS=Danio rerio GN=si:ch211-105d11.2 PE=2 SV=1//1.53967e-15
BGIBMGA003046	46.968	88.4851	-0.91376	0.0014144	0.034607	sp|Q9JJZ9|CNGB3_MOUSE Cyclic nucleotide-gated cation channel beta-3 OS=Mus musculus GN=Cngb3 PE=1 SV=1//6.75341e-119
BGIBMGA003049	62.7937	270.596	-2.1074	1.1e-22	7.87e-20	sp|P43304|GPDM_HUMAN Glycerol-3-phosphate dehydrogenase, mitochondrial OS=Homo sapiens GN=GPD2 PE=1 SV=3//0
BGIBMGA003111	78.1454	18.6171	2.0695	6.15e-09	8.78e-07	sp|C9WMM5|VCP_APIME Venom serine carboxypeptidase OS=Apis mellifera PE=2 SV=1//1.96606e-53
BGIBMGA003115	117.012	52.5154	1.1558	1.28e-05	0.00070536	sp|O17450|PE48_CHRBE Peritrophin-48 OS=Chrysomya bezziana PE=2 SV=1//6.90433e-08
BGIBMGA003156	185.045	277.668	-0.58548	0.0013755	0.033854	sp|P70473|AMACR_RAT Alpha-methylacyl-CoA racemase OS=Rattus norvegicus GN=Amacr PE=1 SV=3//8.62931e-114
BGIBMGA003165	2976.69	4035.08	-0.43889	0.0004691	0.014248	sp|Q9H3K2|GHITM_HUMAN Growth hormone-inducible transmembrane protein OS=Homo sapiens GN=GHITM PE=1 SV=2//9.6368e-93
BGIBMGA003180	933.592	1359.52	-0.54223	6.17e-05	0.0026615	sp|Q75N73|S39AE_MOUSE Zinc transporter ZIP14 OS=Mus musculus GN=Slc39a14 PE=1 SV=1//6.58611e-58
BGIBMGA003199	169.597	317.415	-0.90426	6.08e-07	5.07e-05	sp|P48861|DDC_MANSE Aromatic-L-amino-acid decarboxylase OS=Manduca sexta GN=Ddc PE=2 SV=1//0
BGIBMGA003221	6211.31	8792.94	-0.50145	0.00027905	0.0092854	sp|Q99ME9|NOG1_MOUSE Nucleolar GTP-binding protein 1 OS=Mus musculus GN=Gtpbp4 PE=2 SV=3//2.43431e-174
BGIBMGA003285	311.019	208.877	0.57435	0.0013142	0.032671	sp|P11420|DA_DROME Protein daughterless OS=Drosophila melanogaster GN=da PE=1 SV=1//7.51889e-45
BGIBMGA003332	632.5	278.319	1.1843	6.75e-14	2.05e-11	sp|Q9SJM7|URH1_ARATH Uridine nucleosidase 1 OS=Arabidopsis thaliana GN=URH1 PE=1 SV=2//2.94579e-15
BGIBMGA003345	1801.68	3193.85	-0.82595	1.03e-10	1.89e-08	sp|O76879|CCCP_DROME Circadian clock-controlled protein OS=Drosophila melanogaster GN=anon-3B1.2 PE=2 SV=2//6.55854e-14
BGIBMGA003350	1465.68	1075.75	0.44623	0.0008799	0.023744	sp|Q7YZA2|Y7065_DROME Uncharacterized protein CG7065 OS=Drosophila melanogaster GN=CG7065 PE=1 SV=1//3.8111e-09
BGIBMGA003356	124.753	374.667	-1.5865	8.09e-18	3.3e-15	sp|Q5NVQ1|HIG1A_PONAB HIG1 domain family member 1A, mitochondrial OS=Pongo abelii GN=HIGD1A PE=3 SV=1//9.64445e-13
BGIBMGA003361	4398.17	7419.09	-0.75434	9.35e-10	1.57e-07	sp|Q8BKC5|IPO5_MOUSE Importin-5 OS=Mus musculus GN=Ipo5 PE=1 SV=3//0
BGIBMGA003398	1646.74	1199.73	0.4569	0.00053517	0.015719	sp|P49028|MGN_DROME Protein mago nashi OS=Drosophila melanogaster GN=mago PE=1 SV=1//2.91129e-92
BGIBMGA003421	1915.47	1348.05	0.50683	9.94e-05	0.0039184	sp|Q2HJ56|PWP1_BOVIN Periodic tryptophan protein 1 homolog OS=Bos taurus GN=PWP1 PE=2 SV=1//1.44785e-91
BGIBMGA003461	122.471	67.3931	0.86177	0.00056332	0.016478	sp|P21902|PCE_TACTR Proclotting enzyme OS=Tachypleus tridentatus PE=1 SV=1//2.72385e-08
BGIBMGA003469	12521.6	16752.5	-0.41996	0.00050855	0.015124	sp|Q13310|PABP4_HUMAN Polyadenylate-binding protein 4 OS=Homo sapiens GN=PABPC4 PE=1 SV=1//0
BGIBMGA003478	361.622	601.834	-0.73488	1.82e-06	0.00012852	sp|P13002|ELF1_DROME Protein grainyhead OS=Drosophila melanogaster GN=grh PE=2 SV=3//7.25931e-25
BGIBMGA003480	1565.77	1025.6	0.6104	4.92e-06	0.00030427	sp|Q17FR9|SRRT_AEDAE Serrate RNA effector molecule homolog OS=Aedes aegypti GN=Ars2 PE=3 SV=1//3.35505e-69
BGIBMGA003513	132.381	205.176	-0.63216	0.0017007	0.039995	sp|Q9VQX4|PNCB_DROME Nicotinate phosphoribosyltransferase OS=Drosophila melanogaster GN=CG3714 PE=2 SV=2//0
BGIBMGA003602	677.029	427.548	0.66313	1e-05	0.00057619	sp|Q5R7X2|SR140_PONAB U2 snRNP-associated SURP motif-containing protein OS=Pongo abelii GN=U2SURP PE=2 SV=1//1.07281e-176
BGIBMGA003635	159.643	98.6674	0.69421	0.0019442	0.044193	sp|Q92973|TNPO1_HUMAN Transportin-1 OS=Homo sapiens GN=TNPO1 PE=1 SV=2//5.10414e-57
BGIBMGA003667	383.442	263.06	0.54362	0.001224	0.030925	sp|Q9H2Y9|SO5A1_HUMAN Solute carrier organic anion transporter family member 5A1 OS=Homo sapiens GN=SLCO5A1 PE=2 SV=2//3.71255e-121
BGIBMGA003676	2413.85	3583.08	-0.56987	6.02e-06	0.00036099	sp|Q1LUQ4|MFD6A_DANRE Major facilitator superfamily domain-containing protein 6-A OS=Danio rerio GN=mfsd6a PE=3 SV=1//8.30145e-15
BGIBMGA003739	712.172	463.152	0.62074	2.97e-05	0.0014352	sp|A9ZSY3|TRET1_BOMMO facilitated trehalose transporter Tret1 OS=Bombyx mori GN=Tret1 PE=1 SV=1//0
BGIBMGA003820	434.166	302.842	0.51968	0.0013654	0.033721	sp|Q923G2|RPAB3_MOUSE DNA-directed RNA polymerases I, II, and III subunit RPABC3 OS=Mus musculus GN=Polr2h PE=2 SV=3//1.24089e-81
BGIBMGA003822	3953.94	2250.09	0.81331	3.34e-05	0.0015963	sp|Q9W2F2|DCAF1_DROME DDB1- and CUL4-associated factor-like 1 OS=Drosophila melanogaster GN=CG10080 PE=1 SV=2//4.95819e-54
BGIBMGA003833	2106.13	1412.71	0.57613	0.0010949	0.028282	sp|O44081|DKC1_DROME H/ACA ribonucleoprotein complex subunit 4 OS=Drosophila melanogaster GN=Nop60B PE=1 SV=1//0
BGIBMGA003840	2283.22	1716.98	0.41119	0.0013457	0.033351	sp|Q9VU02|SMD1_DROME Probable small nuclear ribonucleoprotein Sm D1 OS=Drosophila melanogaster GN=SmD1 PE=1 SV=1//5.10782e-37
BGIBMGA003865	343.679	232.323	0.56493	0.0010913	0.028274	sp|P23434|GCSH_HUMAN Glycine cleavage system H protein, mitochondrial OS=Homo sapiens GN=GCSH PE=1 SV=2//1.18689e-43
BGIBMGA003910	256.994	171.43	0.58412	0.0018995	0.043384	sp|Q6DF78|PDXD1_XENLA Pyridoxal-dependent decarboxylase domain-containing protein 1 OS=Xenopus laevis GN=pdxdc1 PE=2 SV=1//3.69191e-45
BGIBMGA003985	9463.6	6324.84	0.58136	1.97e-06	0.00013617	sp|Q7KN62|TERA_DROME Transitional endoplasmic reticulum ATPase TER94 OS=Drosophila melanogaster GN=TER94 PE=1 SV=1//0
BGIBMGA004023	1002.22	690.982	0.53648	0.00012251	0.0046885	sp|Q4QQW5|FA58A_RAT Cyclin-related protein FAM58A OS=Rattus norvegicus GN=Fam58a PE=2 SV=1//5.07871e-54
BGIBMGA004036	2349.38	1646.62	0.51277	7.39e-05	0.0030924	sp|P09052|VASA1_DROME ATP-dependent RNA helicase vasa, isoform A OS=Drosophila melanogaster GN=vas PE=1 SV=3//0
BGIBMGA004042	4668.16	6524.91	-0.4831	8.9e-05	0.0035501	sp|Q9W1C9|PEB3_DROME Ejaculatory bulb-specific protein 3 OS=Drosophila melanogaster GN=PebIII PE=1 SV=2//3.60947e-24
BGIBMGA004055	373.732	528.76	-0.50061	0.0017492	0.040774	sp|Q08DZ2|PRP4B_BOVIN Serine/threonine-protein kinase PRP4 homolog OS=Bos taurus GN=PRPF4B PE=2 SV=1//1.78921e-31
BGIBMGA004075	37.5934	95.0805	-1.3387	4.54e-06	0.00028874	-//-
BGIBMGA004090	1983.3	1465.3	0.43671	0.00083362	0.022841	sp|Q9NU22|MDN1_HUMAN Midasin OS=Homo sapiens GN=MDN1 PE=1 SV=2//6.52464e-11
BGIBMGA004096	209.017	127.311	0.71527	0.0020444	0.04596	sp|P81900|KAPR2_DROME cAMP-dependent protein kinase type II regulatory subunit OS=Drosophila melanogaster GN=Pka-R2 PE=1 SV=2//2.36918e-173
BGIBMGA004100	56.105	113.065	-1.011	0.00010881	0.0042207	sp|Q9CY94|PSF3_MOUSE DNA replication complex GINS protein PSF3 OS=Mus musculus GN=Gins3 PE=2 SV=1//1.54076e-32
BGIBMGA004109	1051.61	769.33	0.45093	0.0011542	0.02958	sp|Q6PHZ5|RB15B_MOUSE Putative RNA-binding protein 15B OS=Mus musculus GN=Rbm15b PE=1 SV=2//3.14263e-08
BGIBMGA004112	3353.24	2135.75	0.65081	2.74e-07	2.57e-05	sp|Q3SZH7|LKHA4_BOVIN Leukotriene A-4 hydrolase OS=Bos taurus GN=LTA4H PE=2 SV=3//0
BGIBMGA004137	168.518	95.3507	0.82159	0.00022325	0.0077998	sp|O75165|DJC13_HUMAN DnaJ homolog subfamily C member 13 OS=Homo sapiens GN=DNAJC13 PE=1 SV=5//0
BGIBMGA004140	297.422	162.226	0.87451	2.43e-06	0.00016463	sp|Q9V9A7|MCCB_DROME Probable methylcrotonoyl-CoA carboxylase beta chain, mitochondrial OS=Drosophila melanogaster GN=l(2)04524 PE=2 SV=1//0
BGIBMGA004164	1828.22	2925.69	-0.67833	1.08e-07	1.13e-05	sp|P18289|JRA_DROME Transcription factor AP-1 OS=Drosophila melanogaster GN=Jra PE=1 SV=2//5.98893e-47
BGIBMGA004194	113.009	59.6096	0.92282	0.00040478	0.012616	sp|P20060|HEXB_MOUSE Beta-hexosaminidase subunit beta OS=Mus musculus GN=Hexb PE=2 SV=2//3.26261e-124
BGIBMGA004249	187.082	358.852	-0.93972	3.9e-07	3.45e-05	sp|Q3URE1|ACSF3_MOUSE Acyl-CoA synthetase family member 3, mitochondrial OS=Mus musculus GN=Acsf3 PE=2 SV=2//8.40121e-93
BGIBMGA004277	15539.8	21822.9	-0.48988	5.21e-05	0.0023232	sp|P20007|PCKG_DROME Phosphoenolpyruvate carboxykinase [GTP] OS=Drosophila melanogaster GN=Pepck PE=2 SV=2//0
BGIBMGA004282	61.4507	28.0304	1.1324	0.0010781	0.028084	-//-
BGIBMGA004307	353.159	524.579	-0.57084	0.00027038	0.0090816	sp|B3MQ24|ENY2_DROAN Enhancer of yellow 2 transcription factor OS=Drosophila ananassae GN=e(y)2 PE=3 SV=1//1.90322e-08
BGIBMGA004379	396.405	241.202	0.71673	2.35e-05	0.0011866	sp|Q5U241|PD5BB_XENLA Sister chromatid cohesion protein PDS5 homolog B-B OS=Xenopus laevis GN=pds5b-b PE=2 SV=2//0
BGIBMGA004404	129.055	242.848	-0.91207	4.83e-05	0.0021811	sp|Q00802|L301_BOMMO Low molecular mass 30 kDa lipoprotein 19G1 OS=Bombyx mori GN=19G1 PE=2 SV=1//1.70304e-126
BGIBMGA004406	1263.94	2093.31	-0.72786	2.82e-08	3.47e-06	sp|Q6TAW2|SERP2_MOUSE Stress-associated endoplasmic reticulum protein 2 OS=Mus musculus GN=Serp2 PE=2 SV=2//1.21602e-27
BGIBMGA004408	1512.9	984.014	0.62057	3.62e-06	0.00023395	sp|Q9W4M9|NSUN2_DROME tRNA (cytosine(34)-C(5))-methyltransferase OS=Drosophila melanogaster GN=CG6133 PE=2 SV=1//0
BGIBMGA004476	440.906	198.462	1.1516	1.74e-11	3.59e-09	sp|P19616|VITM_MANSE Microvitellogenin OS=Manduca sexta GN=MVG PE=2 SV=1//8.0851e-50
BGIBMGA004529	164.515	96.1543	0.7748	0.00049408	0.01488	-//-
BGIBMGA004530	1024.95	546.074	0.90838	1.85e-10	3.29e-08	sp|Q8BJA2|S41A1_MOUSE Solute carrier family 41 member 1 OS=Mus musculus GN=Slc41a1 PE=2 SV=1//1.62802e-76
BGIBMGA004566	94.9189	43.1211	1.1383	8.18e-05	0.0033695	sp|A9ZSY3|TRET1_BOMMO facilitated trehalose transporter Tret1 OS=Bombyx mori GN=Tret1 PE=1 SV=1//3.18309e-31
BGIBMGA004586	93.0845	245.266	-1.3977	1.17e-11	2.56e-09	sp|A8J4S9|TREA_APIME Trehalase OS=Apis mellifera PE=1 SV=1//0
BGIBMGA004612	17189.1	9771.84	0.81479	2.17e-11	4.36e-09	sp|Q7PT10|HSP83_ANOGA Heat shock protein 83 OS=Anopheles gambiae GN=Hsp83 PE=3 SV=3//0
BGIBMGA004625	103.538	58.4024	0.82606	0.0020504	0.046022	sp|Q9VGH7|CLCN2_DROME Chloride channel protein 2 OS=Drosophila melanogaster GN=ClC-a PE=2 SV=3//4.46846e-12
BGIBMGA004630	57.9482	109.939	-0.92387	0.00041849	0.013015	sp|P82147|L2EFL_DROME Protein lethal(2)essential for life OS=Drosophila melanogaster GN=l(2)efl PE=1 SV=1//6.04504e-45
BGIBMGA004645	4044.04	5266.86	-0.38115	0.002065	0.04613	sp|Q9R0Q6|ARC1A_MOUSE Actin-related protein 2/3 complex subunit 1A OS=Mus musculus GN=Arpc1a PE=1 SV=1//5.18236e-160
BGIBMGA004665	9.47964	234.432	-4.6282	4.99e-52	2.38e-48	-//-
BGIBMGA004683	154.887	653.698	-2.0774	3.11e-35	7.39e-32	sp|P35502|ESTF_MYZPE Esterase FE4 OS=Myzus persicae PE=1 SV=1//7.49525e-76
BGIBMGA004698	559.981	776.116	-0.47089	0.0011651	0.02973	-//-
BGIBMGA004708	564.22	888.717	-0.65547	4.92e-06	0.00030427	sp|O46108|LIP3_DROME Lipase 3 OS=Drosophila melanogaster GN=Lip3 PE=2 SV=1//3.03724e-94
BGIBMGA004711	1873.16	1308.58	0.51747	8.02e-05	0.0033183	sp|Q0IFL2|RUVB1_AEDAE RuvB-like helicase 1 OS=Aedes aegypti GN=pont PE=3 SV=1//0
BGIBMGA004739	1239.53	796.293	0.63842	3.4e-06	0.00022136	sp|Q9XYZ5|DDB1_DROME DNA damage-binding protein 1 OS=Drosophila melanogaster GN=pic PE=1 SV=1//2.2273e-89
BGIBMGA004776	3912.88	2974.58	0.39555	0.0015966	0.037921	sp|Q6PAK3|ANM8_MOUSE Protein arginine N-methyltransferase 8 OS=Mus musculus GN=Prmt8 PE=2 SV=2//9.79449e-177
BGIBMGA004806	75.3982	129.843	-0.78417	0.001148	0.029473	sp|Q8SPI0|APOD_MACFA Apolipoprotein D OS=Macaca fascicularis GN=APOD PE=2 SV=1//1.3037e-07
BGIBMGA004813	4.99428	21.3207	-2.0939	0.0014201	0.034653	-//-
BGIBMGA004823	2149.7	1502.69	0.51658	6.74e-05	0.0028789	sp|Q13435|SF3B2_HUMAN Splicing factor 3B subunit 2 OS=Homo sapiens GN=SF3B2 PE=1 SV=2//0
BGIBMGA004830	47.0118	16.4313	1.5166	0.00027005	0.0090816	sp|P04069|CBPB_ASTFL Carboxypeptidase B OS=Astacus fluviatilis PE=1 SV=1//1.84049e-59
BGIBMGA004873	111.105	61.0488	0.86388	0.00096531	0.025676	sp|Q8TCS8|PNPT1_HUMAN Polyribonucleotide nucleotidyltransferase 1, mitochondrial OS=Homo sapiens GN=PNPT1 PE=1 SV=2//0
BGIBMGA004906	328.003	186.574	0.81396	5.25e-06	0.0003201	sp|Q7A5L8|TDCB_STAAN L-threonine dehydratase catabolic TdcB OS=Staphylococcus aureus (strain N315) GN=tdcB PE=1 SV=1//2.65352e-34
BGIBMGA004939	2240.49	1657.99	0.43438	0.00073244	0.020663	sp|Q1JPZ7|PRP39_DANRE Pre-mRNA-processing factor 39 OS=Danio rerio GN=prpf39 PE=2 SV=2//4.03545e-127
BGIBMGA004948	51.6197	94.4864	-0.87219	0.0015797	0.03771	sp|Q802Y8|ZB16A_DANRE Zinc finger and BTB domain-containing protein 16-A OS=Danio rerio GN=zbtb16a PE=1 SV=1//2.86974e-07
BGIBMGA004952	3574.3	2196.92	0.70217	2.98e-08	3.63e-06	sp|Q9VGG8|MTH5_DROME Probable G-protein coupled receptor Mth-like 5 OS=Drosophila melanogaster GN=mthl5 PE=2 SV=2//8.07276e-129
BGIBMGA004955	220.471	361.111	-0.71185	3.66e-05	0.001717	sp|P50449|PAI1_MUSVI Plasminogen activator inhibitor 1 OS=Mustela vison GN=SERPINE1 PE=2 SV=1//1.83984e-25
BGIBMGA004969	16.2996	93.5079	-2.5203	1.78e-13	4.98e-11	-//-
BGIBMGA004970	4.48536	51.5368	-3.5223	6.78e-07	5.59e-05	-//-
BGIBMGA005011	260.144	506.445	-0.96109	2.87e-09	4.32e-07	-//-
BGIBMGA005015	311.8	201.649	0.62877	0.00046349	0.014137	sp|Q8MP06|SNO1_TYRJA Senecionine N-oxygenase OS=Tyria jacobaeae GN=sno1 PE=1 SV=1//4.53995e-164
BGIBMGA005023	2587.51	1912.49	0.43611	0.00065786	0.018745	sp|Q9NX58|LYAR_HUMAN Cell growth-regulating nucleolar protein OS=Homo sapiens GN=LYAR PE=1 SV=2//1.51027e-31
BGIBMGA005052	3295.37	2098.89	0.65081	2.67e-07	2.52e-05	sp|Q9VCE9|UBS3A_DROME Protein UBASH3A homolog OS=Drosophila melanogaster GN=CG13604 PE=2 SV=1//3.45754e-34
BGIBMGA005106	1752.47	2677.85	-0.61168	1.84e-06	0.00012905	sp|Q9VZI3|UN112_DROME Unc-112-related protein OS=Drosophila melanogaster GN=Fit1 PE=1 SV=1//0
BGIBMGA005120	152.928	522.876	-1.7736	6.08e-25	5.43e-22	sp|Q9GZT9|EGLN1_HUMAN Egl nine homolog 1 OS=Homo sapiens GN=EGLN1 PE=1 SV=1//3.06585e-20
BGIBMGA005121	82.2619	284.473	-1.79	2.41e-18	1.07e-15	sp|P59722|EGLN1_RAT Egl nine homolog 1 OS=Rattus norvegicus GN=Egln1 PE=2 SV=1//2.30701e-52
BGIBMGA005140	950.72	1624.26	-0.77269	2.46e-05	0.0012257	sp|B4K617|FOSL_DROMO Transcription factor kayak OS=Drosophila mojavensis GN=kay PE=3 SV=1//2.96556e-17
BGIBMGA005150	186.713	388.681	-1.0578	1.27e-09	2.09e-07	sp|Q54KA7|SECG_DICDI Ankyrin repeat, PH and SEC7 domain containing protein secG OS=Dictyostelium discoideum GN=secG PE=2 SV=1//1.79674e-22
BGIBMGA005172	364.14	541.261	-0.57183	0.00024322	0.0084068	sp|P13582|EAST_DROME Serine protease easter OS=Drosophila melanogaster GN=ea PE=1 SV=3//5.16251e-26
BGIBMGA005173	436.8	786.184	-0.84789	9.54e-09	1.3e-06	sp|P13582|EAST_DROME Serine protease easter OS=Drosophila melanogaster GN=ea PE=1 SV=3//1.74293e-79
BGIBMGA005182	2670.34	4152.73	-0.63704	3.61e-07	3.25e-05	sp|Q54K57|TPSA_DICDI Alpha,alpha-trehalose-phosphate synthase [UDP-forming] A OS=Dictyostelium discoideum GN=tpsA PE=2 SV=1//4.63062e-100
BGIBMGA005213	491.149	331.432	0.56745	0.00036009	0.011322	sp|Q66KL9|RBM42_XENTR RNA-binding protein 42 OS=Xenopus tropicalis GN=rbm42 PE=2 SV=1//4.84613e-42
BGIBMGA005244	110.832	40.4175	1.4553	2.6e-07	2.47e-05	-//-
BGIBMGA005266	84.9041	924.626	-3.445	2.7e-38	7.71e-35	-//-
BGIBMGA005323	6663.25	10024.1	-0.58917	1.51e-06	0.00010967	sp|Q58EA2|THO4A_XENLA THO complex subunit 4-A OS=Xenopus laevis GN=alyref-a PE=2 SV=1//1.47151e-48
BGIBMGA005341	201.029	313.984	-0.64328	0.00029645	0.0097587	-//-
BGIBMGA005342	450.842	637.343	-0.49945	0.00083911	0.022947	sp|Q17N72|CALYP_AEDAE Ubiquitin carboxyl-terminal hydrolase calypso OS=Aedes aegypti GN=calypso PE=3 SV=1//2.19893e-178
BGIBMGA005353	1163	1674.67	-0.52602	7.49e-05	0.0031164	sp|A0PJM3|GORL_HUMAN Putative exonuclease GOR-like protein OS=Homo sapiens GN=REXO1L2P PE=5 SV=2//2.37062e-48
BGIBMGA005357	160.021	92.2054	0.79534	0.00042711	0.013197	sp|B4KX02|SHEP_DROMO Protein alan shepard OS=Drosophila mojavensis GN=shep PE=3 SV=1//5.90825e-102
BGIBMGA005399	10.4012	0		0.00038787	0.012116	-//-
BGIBMGA005410	176.154	283.208	-0.68502	0.00020138	0.0071834	sp|P60322|NANO2_MOUSE Nanos homolog 2 OS=Mus musculus GN=Nanos2 PE=1 SV=2//8.35315e-20
BGIBMGA005418	695.734	1110.27	-0.67431	1.23e-06	9.27e-05	sp|Q9VRK8|PLBL_DROME Putative phospholipase B-like lamina ancestor OS=Drosophila melanogaster GN=lama PE=1 SV=3//5.74343e-93
BGIBMGA005443	29.8869	8.18707	1.8681	0.00066671	0.018959	sp|Q9XT55|UDB19_MACFA UDP-glucuronosyltransferase 2B19 OS=Macaca fascicularis GN=UGT2B19 PE=1 SV=1//5.05648e-59
BGIBMGA005447	1073.11	1770.06	-0.722	5.58e-08	6.27e-06	sp|P07314|GGT1_RAT Gamma-glutamyltranspeptidase 1 OS=Rattus norvegicus GN=Ggt1 PE=1 SV=4//9.49786e-128
BGIBMGA005452	1542.4	1080.92	0.51292	0.00012131	0.004655	sp|B0W517|WDR12_CULQU Ribosome biogenesis protein WDR12 homolog OS=Culex quinquefasciatus GN=CPIJ001500 PE=3 SV=2//1.59202e-170
BGIBMGA005475	2572.43	1634.12	0.65461	6.32e-05	0.0027089	-//-
BGIBMGA005500	1331.88	715.706	0.89603	8.32e-11	1.54e-08	sp|P12265|BGLR_MOUSE Beta-glucuronidase OS=Mus musculus GN=Gusb PE=2 SV=2//9.04912e-145
BGIBMGA005515	0.904073	86.0707	-6.5729	3.83e-18	1.61e-15	-//-
BGIBMGA005586	348.007	552.571	-0.66704	1.96e-05	0.0010304	sp|Q8R1N4|NUDC3_MOUSE NudC domain-containing protein 3 OS=Mus musculus GN=Nudcd3 PE=2 SV=3//4.2963e-38
BGIBMGA005587	509.152	333.351	0.61106	0.00011678	0.0045175	sp|Q6ZPJ3|UBE2O_MOUSE Ubiquitin-conjugating enzyme E2 O OS=Mus musculus GN=Ube2o PE=1 SV=3//3.16419e-17
BGIBMGA005588	369.029	246.32	0.5832	0.00060398	0.017453	sp|Q9C0C9|UBE2O_HUMAN Ubiquitin-conjugating enzyme E2 O OS=Homo sapiens GN=UBE2O PE=1 SV=3//4.73729e-74
BGIBMGA005599	137.744	236.675	-0.78092	6.85e-05	0.0029106	sp|P0CC10|LRC4B_RAT Leucine-rich repeat-containing protein 4B OS=Rattus norvegicus GN=Lrrc4b PE=1 SV=1//5.41996e-13
BGIBMGA005637	714.181	487.348	0.55134	0.00019356	0.0069776	sp|O61345|PEN_DROME Protein penguin OS=Drosophila melanogaster GN=pen PE=2 SV=1//4.6744e-32
BGIBMGA005638	729.41	529.608	0.46181	0.0016656	0.039364	sp|Q562C7|K0020_RAT Pumilio domain-containing protein KIAA0020 homolog OS=Rattus norvegicus PE=2 SV=1//3.9176e-14
BGIBMGA005788	1.35173	68.8514	-5.6706	1.32e-21	7.88e-19	-//-
BGIBMGA005789	1.34298	43.1402	-5.0055	2.54e-13	6.73e-11	-//-
BGIBMGA005790	1.80815	68.9276	-5.2525	1e-20	5.74e-18	-//-
BGIBMGA005812	434.527	838.232	-0.9479	6.98e-07	5.73e-05	sp|Q95PM9|KARG_PLOIN Arginine kinase OS=Plodia interpunctella GN=ARGK PE=1 SV=1//0
BGIBMGA005854	75.8896	130.224	-0.77902	0.0012877	0.032081	sp|Q967D7|TUTL_DROME Protein turtle OS=Drosophila melanogaster GN=tutl PE=2 SV=2//1.08781e-15
BGIBMGA005895	368.475	255.063	0.53071	0.0017673	0.041022	sp|Q9VCF0|Y5902_DROME Uncharacterized protein CG5902 OS=Drosophila melanogaster GN=CG5902 PE=2 SV=1//9.18096e-89
BGIBMGA005905	371.109	530.66	-0.51594	0.00091024	0.024424	sp|Q9D2X0|ANR39_MOUSE Ankyrin repeat domain-containing protein 39 OS=Mus musculus GN=Ankrd39 PE=2 SV=1//2.55578e-30
BGIBMGA005920	148.215	59.419	1.3187	9.92e-08	1.06e-05	sp|Q9P2L0|WDR35_HUMAN WD repeat-containing protein 35 OS=Homo sapiens GN=WDR35 PE=1 SV=3//1.50081e-34
BGIBMGA005960	33.4069	73.5884	-1.1393	0.00033783	0.010881	sp|Q96PX9|PKH4B_HUMAN Pleckstrin homology domain-containing family G member 4B OS=Homo sapiens GN=PLEKHG4B PE=2 SV=4//7.0914e-25
BGIBMGA005977	79.9536	161.841	-1.0173	8.66e-06	0.00050457	-//-
BGIBMGA005988	70.4914	120.563	-0.77427	0.0017602	0.040923	sp|Q8N695|SC5A8_HUMAN Sodium-coupled monocarboxylate transporter 1 OS=Homo sapiens GN=SLC5A8 PE=1 SV=2//3.1478e-58
BGIBMGA006017	3334.55	7408.56	-1.1517	6.4e-20	3.15e-17	-//-
BGIBMGA006018	201.117	1521.41	-2.9193	1.21e-80	1.73e-76	-//-
BGIBMGA006021	30.7822	90.8614	-1.5616	3.61e-07	3.25e-05	-//-
BGIBMGA006043	1408.18	951.285	0.56588	2.63e-05	0.0012851	sp|P63043|STMN4_RAT Stathmin-4 OS=Rattus norvegicus GN=Stmn4 PE=1 SV=1//1.17264e-10
BGIBMGA006056	1367.59	854.981	0.67767	6.38e-07	5.3e-05	sp|Q7KVQ0|GAR1_DROME Probable H/ACA ribonucleoprotein complex subunit 1 OS=Drosophila melanogaster GN=CG4038 PE=1 SV=1//5.14241e-44
BGIBMGA006085	4178.14	3084.03	0.43804	0.0004495	0.013799	sp|Q9Y2X3|NOP58_HUMAN Nucleolar protein 58 OS=Homo sapiens GN=NOP58 PE=1 SV=1//0
BGIBMGA006144	772.965	550.43	0.48984	0.0007603	0.021211	sp|Q16S14|EFGM_AEDAE Elongation factor G, mitochondrial OS=Aedes aegypti GN=AAEL010742 PE=3 SV=1//1.26547e-60
BGIBMGA006164	40.657	111.051	-1.4496	1.94e-07	1.91e-05	sp|A7Y2X0|SC6A5_XENLA Sodium- and chloride-dependent glycine transporter 2 OS=Xenopus laevis GN=slc6a5 PE=2 SV=1//4.10918e-133
BGIBMGA006169	2180.86	1485.72	0.55374	2.06e-05	0.0010649	sp|Q9Y4A5|TRRAP_HUMAN Transformation/transcription domain-associated protein OS=Homo sapiens GN=TRRAP PE=1 SV=3//0
BGIBMGA006208	3110.09	2359.2	0.39866	0.0015553	0.037251	sp|Q5RC80|RBM39_PONAB RNA-binding protein 39 OS=Pongo abelii GN=RBM39 PE=2 SV=1//2.84998e-179
BGIBMGA006226	11.7529	33.9555	-1.5306	0.001515	0.036431	sp|O17482|TIM_DROVI Protein timeless OS=Drosophila virilis GN=tim PE=2 SV=1//2.29223e-59
BGIBMGA006227	37.5409	89.7304	-1.2571	2.32e-05	0.0011772	sp|O17482|TIM_DROVI Protein timeless OS=Drosophila virilis GN=tim PE=2 SV=1//3.10306e-52
BGIBMGA006232	1254.11	1843.42	-0.55573	2.27e-05	0.0011595	sp|Q14186|TFDP1_HUMAN Transcription factor Dp-1 OS=Homo sapiens GN=TFDP1 PE=1 SV=1//1.18179e-92
BGIBMGA006260	149.058	255.89	-0.77965	4.33e-05	0.001996	sp|O60506|HNRPQ_HUMAN Heterogeneous nuclear ribonucleoprotein Q OS=Homo sapiens GN=SYNCRIP PE=1 SV=2//4.09763e-25
BGIBMGA006311	291.744	195.127	0.58029	0.001316	0.032671	sp|Q9VA02|DHTK1_DROME Probable 2-oxoglutarate dehydrogenase E1 component DHKTD1 homolog, mitochondrial OS=Drosophila melanogaster GN=CG1544 PE=2 SV=2//0
BGIBMGA006315	502.762	283.577	0.82614	3.26e-07	3.01e-05	-//-
BGIBMGA006323	454.493	689.603	-0.60151	5.37e-05	0.0023808	-//-
BGIBMGA006335	5351.63	3903.65	0.45515	0.00022347	0.0077998	-//-
BGIBMGA006347	132.213	234.95	-0.82949	2.44e-05	0.0012245	sp|F6RIX4|MCM9_XENTR DNA helicase MCM9 OS=Xenopus tropicalis GN=mcm9 PE=3 SV=1//3.82999e-14
BGIBMGA006377	247.541	380.513	-0.62028	0.00024874	0.0085766	-//-
BGIBMGA006395	1103.09	1857.87	-0.7521	1.14e-08	1.51e-06	sp|P14651|HXB3_HUMAN Homeobox protein Hox-B3 OS=Homo sapiens GN=HOXB3 PE=1 SV=2//2.32669e-28
BGIBMGA006409	13.0959	39.8996	-1.6073	0.00035362	0.011218	sp|D3ZKF5|HTRA4_RAT Serine protease HTR4 OS=Rattus norvegicus GN=Htra4 PE=3 SV=1//9.73188e-06
BGIBMGA006415	2901.16	5739.22	-0.98422	3.46e-15	1.21e-12	-//-
BGIBMGA006419	38031.7	49968.4	-0.39381	0.0010956	0.028282	sp|P28227|MAOX_ANAPL NADP-dependent malic enzyme OS=Anas platyrhynchos GN=ME1 PE=1 SV=1//0
BGIBMGA006502	12.1481	41.0687	-1.7573	0.00021592	0.0075731	sp|Q920A5|RISC_MOUSE Retinoid-inducible serine carboxypeptidase OS=Mus musculus GN=Scpep1 PE=2 SV=2//7.90204e-07
BGIBMGA006528	2.24706	18.5408	-3.0446	0.00016164	0.0059934	sp|Q24372|LACH_DROME Lachesin OS=Drosophila melanogaster GN=Lac PE=2 SV=2//2.81199e-06
BGIBMGA006532	790.168	1221.44	-0.62835	4.55e-06	0.00028874	-//-
BGIBMGA006536	725.021	1004.1	-0.46981	0.00077372	0.021488	-//-
BGIBMGA006540	30.2733	95.5412	-1.6581	4.75e-08	5.51e-06	sp|Q9DC26|S46A3_MOUSE Solute carrier family 46 member 3 OS=Mus musculus GN=Slc46a3 PE=2 SV=1//2.2398e-14
BGIBMGA006591	1768.6	2326.71	-0.39569	0.0020549	0.046049	sp|Q08E13|RNF10_BOVIN RING finger protein 10 OS=Bos taurus GN=RNF10 PE=2 SV=1//2.30185e-59
BGIBMGA006623	4205.13	2944.78	0.51399	3.67e-05	0.0017196	sp|E1BMN8|NLK_BOVIN Serine/threonine-protein kinase NLK OS=Bos taurus GN=NLK PE=3 SV=2//1.21966e-30
BGIBMGA006634	1719.43	1300.38	0.403	0.0022445	0.049369	sp|A4IG66|TM201_DANRE Transmembrane protein 201 OS=Danio rerio GN=tmem201 PE=2 SV=1//5.11447e-10
BGIBMGA006676	225.159	412.921	-0.87492	0.00032792	0.010639	sp|Q297L2|NRBP_DROPS Nuclear receptor-binding protein homolog OS=Drosophila pseudoobscura pseudoobscura GN=Madm PE=3 SV=2//1.72014e-160
BGIBMGA006689	532.394	833.093	-0.64598	0.0010592	0.027692	sp|Q5RAU0|ACOX3_PONAB Peroxisomal acyl-coenzyme A oxidase 3 OS=Pongo abelii GN=ACOX3 PE=2 SV=1//1.23409e-143
BGIBMGA006705	832.994	600.299	0.47262	0.00098912	0.026245	sp|Q6P3X3|TTC27_HUMAN Tetratricopeptide repeat protein 27 OS=Homo sapiens GN=TTC27 PE=1 SV=1//3.3697e-113
BGIBMGA006718	62.276	116.496	-0.90354	0.00042536	0.013171	-//-
BGIBMGA006730	225.079	130.548	0.78585	0.0018965	0.043384	-//-
BGIBMGA006768	79.4534	220.434	-1.4722	8.81e-12	1.96e-09	sp|P26305|LPSBP_PERAM Hemolymph lipopolysaccharide-binding protein OS=Periplaneta americana PE=1 SV=1//5.90243e-19
BGIBMGA006771	370.02	245.475	0.59202	0.00050401	0.015052	sp|O43447|PPIH_HUMAN Peptidyl-prolyl cis-trans isomerase H OS=Homo sapiens GN=PPIH PE=1 SV=1//4.98893e-100
BGIBMGA006772	2100.25	1517.51	0.46886	0.0012314	0.031057	sp|Q922K7|NOP2_MOUSE Putative ribosomal RNA methyltransferase NOP2 OS=Mus musculus GN=Nop2 PE=2 SV=1//0
BGIBMGA006775	217.944	809.973	-1.8939	2.82e-22	1.92e-19	sp|P55796|LEB3_BOMMO Lebocin-3 OS=Bombyx mori GN=LEB3 PE=1 SV=2//1.17066e-98
BGIBMGA006777	2471.38	1614.58	0.61416	1.75e-06	0.00012445	sp|Q3UMM4|CDK10_MOUSE Cyclin-dependent kinase 10 OS=Mus musculus GN=Cdk10 PE=2 SV=1//2.74641e-162
BGIBMGA006787	252.948	1006.88	-1.993	1.57e-31	2.24e-28	-//-
BGIBMGA006814	292.236	193.843	0.59224	0.0010859	0.028183	sp|O75694|NU155_HUMAN Nuclear pore complex protein Nup155 OS=Homo sapiens GN=NUP155 PE=1 SV=1//4.85359e-19
BGIBMGA006817	245.917	147.024	0.74211	0.00029669	0.0097587	sp|O97394|SDK_DROME Protein sidekick OS=Drosophila melanogaster GN=sdk PE=1 SV=2//6.61183e-17
BGIBMGA006839	1580.33	1078.42	0.55131	3.34e-05	0.0015963	sp|Q08893|E75_MANSE Ecdysone-inducible protein E75 OS=Manduca sexta GN=E75 PE=2 SV=2//0
BGIBMGA006841	1158.67	847.122	0.45183	0.0010361	0.02729	sp|O08715|AKAP1_MOUSE A-kinase anchor protein 1, mitochondrial OS=Mus musculus GN=Akap1 PE=1 SV=4//9.01605e-61
BGIBMGA006851	3054.14	2323.46	0.39449	0.0018815	0.04332	sp|O75533|SF3B1_HUMAN Splicing factor 3B subunit 1 OS=Homo sapiens GN=SF3B1 PE=1 SV=3//0
BGIBMGA006898	11779.4	19284.1	-0.71115	5.16e-09	7.44e-07	sp|Q86X02|CDR2L_HUMAN Cerebellar degeneration-related protein 2-like OS=Homo sapiens GN=CDR2L PE=1 SV=2//1.24038e-28
BGIBMGA006907	5243.66	3971.18	0.40101	0.001164	0.02973	sp|Q9Z2K9|IDHC_MICME Isocitrate dehydrogenase [NADP] cytoplasmic OS=Microtus mexicanus GN=IDH1 PE=2 SV=1//0
BGIBMGA006916	687.165	405.957	0.75933	4.76e-07	4.1e-05	sp|Q95078|CP18A_DROME Cytochrome P450 18a1 OS=Drosophila melanogaster GN=Cyp18a1 PE=2 SV=2//0
BGIBMGA006927	203.733	311.471	-0.61242	0.00058242	0.016967	-//-
BGIBMGA006936	968.3	1612.59	-0.73585	4.02e-08	4.82e-06	sp|Q9VWR5|CP306_DROME Cytochrome P450 306a1 OS=Drosophila melanogaster GN=phm PE=1 SV=1//4.40697e-123
BGIBMGA006942	175.777	84.8982	1.0499	2.64e-06	0.00017595	sp|Q90WR8|SP3_CHICK Transcription factor Sp3 OS=Gallus gallus GN=SP3 PE=1 SV=1//7.90924e-57
BGIBMGA006954	521.255	353.423	0.56059	0.00035616	0.011248	-//-
BGIBMGA006968	107.962	273.007	-1.3384	1.49e-11	3.22e-09	sp|Q86PM2|KMO_AEDAE Kynurenine 3-monooxygenase OS=Aedes aegypti GN=kh PE=1 SV=2//1.74716e-111
BGIBMGA006971	996.43	1349.17	-0.43723	0.0012006	0.030401	sp|P19217|ST1E1_BOVIN Estrogen sulfotransferase OS=Bos taurus GN=SULT1E1 PE=1 SV=1//1.69503e-27
BGIBMGA006972	1105.32	1737.48	-0.65253	8.99e-07	7.13e-05	sp|Q8JG30|ST1B1_CHICK Sulfotransferase family cytosolic 1B member 1 OS=Gallus gallus GN=SULT1B1 PE=2 SV=1//6.08571e-34
BGIBMGA006983	166.358	302.67	-0.86346	2.42e-06	0.00016463	-//-
BGIBMGA006993	45.1161	88.0244	-0.96426	0.00086764	0.023591	sp|Q5R890|MINP1_PONAB Multiple inositol polyphosphate phosphatase 1 OS=Pongo abelii GN=MINPP1 PE=2 SV=1//5.87635e-33
BGIBMGA006999	1618.34	1093.92	0.56501	2.28e-05	0.0011649	sp|O75691|UTP20_HUMAN Small subunit processome component 20 homolog OS=Homo sapiens GN=UTP20 PE=1 SV=3//0
BGIBMGA007012	124.78	58.3643	1.0962	2.05e-05	0.0010649	sp|Q5MJS3|DMP4_MOUSE Extracellular serine/threonine protein kinase FAM20C OS=Mus musculus GN=Fam20c PE=2 SV=1//1.0783e-144
BGIBMGA007063	392.929	544.063	-0.46951	0.0022902	0.049912	sp|Q765A7|PGAP1_RAT GPI inositol-deacylase OS=Rattus norvegicus GN=Pgap1 PE=1 SV=1//7.21877e-29
BGIBMGA007070	56.5264	15.8182	1.8373	4.58e-06	0.00028942	sp|P52187|IRK12_MOUSE ATP-sensitive inward rectifier potassium channel 12 OS=Mus musculus GN=Kcnj12 PE=2 SV=2//2.26942e-113
BGIBMGA007072	1556.22	677.064	1.2007	2.4e-18	1.07e-15	sp|Q9BI17|YELL_DROYA Protein yellow OS=Drosophila yakuba GN=y PE=3 SV=1//2.68422e-37
BGIBMGA007082	2859.2	2137.26	0.41985	0.00093023	0.024867	sp|Q24562|U2AF2_DROME Splicing factor U2AF 50 kDa subunit OS=Drosophila melanogaster GN=U2af50 PE=2 SV=1//0
BGIBMGA007097	6.81992	27.8017	-2.0273	0.00033845	0.010881	sp|O60344|ECE2_HUMAN Endothelin-converting enzyme 2 OS=Homo sapiens GN=ECE2 PE=1 SV=4//5.69835e-38
BGIBMGA007098	683.497	457.532	0.57906	0.00010088	0.0039563	sp|Q3SZJ4|PTGR1_BOVIN Prostaglandin reductase 1 OS=Bos taurus GN=PTGR1 PE=2 SV=1//1.07946e-90
BGIBMGA007111	3169.01	1957.45	0.69506	4.79e-08	5.51e-06	sp|Q6NYG8|DPYD_DANRE Dihydropyrimidine dehydrogenase [NADP(+)] OS=Danio rerio GN=dpyd PE=2 SV=1//0
BGIBMGA007120	1129.63	1769.66	-0.64763	9.83e-07	7.66e-05	sp|P34455|ACON_CAEEL Probable aconitate hydratase, mitochondrial OS=Caenorhabditis elegans GN=aco-2 PE=1 SV=2//5.22931e-107
BGIBMGA007121	4289.01	7119.31	-0.73109	0.00027341	0.0091404	sp|P20004|ACON_BOVIN Aconitate hydratase, mitochondrial OS=Bos taurus GN=ACO2 PE=1 SV=4//0
BGIBMGA007135	370.899	256.369	0.5328	0.001698	0.039995	sp|Q9V407|AXN_DROME Axin OS=Drosophila melanogaster GN=Axn PE=1 SV=1//1.3361e-19
BGIBMGA007186	520.501	861.132	-0.72633	5.06e-07	4.3e-05	-//-
BGIBMGA007190	706.142	404.883	0.80245	9.68e-08	1.05e-05	sp|Q99489|OXDD_HUMAN D-aspartate oxidase OS=Homo sapiens GN=DDO PE=2 SV=1//3.17977e-36
BGIBMGA007249	120.154	53.0523	1.1794	7.27e-06	0.0004323	-//-
BGIBMGA007257	60.134	104.84	-0.80194	0.0022746	0.049876	-//-
BGIBMGA007287	223.227	333.579	-0.57952	0.00085367	0.023299	-//-
BGIBMGA007319	67.7617	158.833	-1.229	1.74e-07	1.73e-05	sp|O95847|UCP4_HUMAN Mitochondrial uncoupling protein 4 OS=Homo sapiens GN=SLC25A27 PE=1 SV=1//1.56381e-83
BGIBMGA007349	3663.71	2681.57	0.45023	0.00034074	0.010931	sp|O02649|CH60_DROME 60 kDa heat shock protein, mitochondrial OS=Drosophila melanogaster GN=Hsp60 PE=1 SV=3//0
BGIBMGA007355	1887.98	1297.23	0.54141	3.56e-05	0.0016834	sp|P36898|BMR1B_MOUSE Bone morphogenetic protein receptor type-1B OS=Mus musculus GN=Bmpr1b PE=1 SV=1//8.72378e-11
BGIBMGA007396	169.439	355.091	-1.0674	2.26e-09	3.47e-07	-//-
BGIBMGA007397	1166.08	7100.92	-2.6063	1.97e-52	1.41e-48	sp|Q2LZ58|CHRB_DROPS Protein charybde OS=Drosophila pseudoobscura pseudoobscura GN=chrb PE=2 SV=1//1.00516e-13
BGIBMGA007413	694.923	1055.69	-0.60326	1.39e-05	0.0007506	sp|O14730|RIOK3_HUMAN Serine/threonine-protein kinase RIO3 OS=Homo sapiens GN=RIOK3 PE=1 SV=2//2.70846e-138
BGIBMGA007435	51.5147	112.011	-1.1206	2.57e-05	0.0012626	sp|Q6DEY8|WDR67_XENTR WD repeat-containing protein 67 OS=Xenopus tropicalis GN=wdr67 PE=2 SV=1//8.82698e-86
BGIBMGA007449	550.274	900.281	-0.71023	7.62e-07	6.15e-05	sp|P58058|NADK_MOUSE NAD kinase OS=Mus musculus GN=Nadk PE=1 SV=2//6.24004e-148
BGIBMGA007462	71.8519	30.0447	1.2579	0.00014393	0.0054356	sp|Q9V7S5|PICO_DROME Putative inorganic phosphate cotransporter OS=Drosophila melanogaster GN=Picot PE=1 SV=1//1.19387e-98
BGIBMGA007487	196.544	641.539	-1.7067	1.46e-25	1.48e-22	sp|Q5ZKP7|S2536_CHICK Solute carrier family 25 member 36 OS=Gallus gallus GN=SLC25A36 PE=2 SV=1//2.44173e-08
BGIBMGA007490	5183.66	7648.43	-0.56119	5.03e-06	0.00030936	sp|P07487|G3P2_DROME Glyceraldehyde-3-phosphate dehydrogenase 2 OS=Drosophila melanogaster GN=Gapdh2 PE=1 SV=2//0
BGIBMGA007508	1126.61	1569.85	-0.47864	0.0003289	0.010646	sp|Q9UJM8|HAOX1_HUMAN Hydroxyacid oxidase 1 OS=Homo sapiens GN=HAO1 PE=1 SV=1//1.9305e-132
BGIBMGA007541	1167.93	805.795	0.53547	9.53e-05	0.0037702	-//-
BGIBMGA007558	4703.79	9127.77	-0.95644	9.54e-15	3.24e-12	sp|Q3T052|ITIH4_BOVIN Inter-alpha-trypsin inhibitor heavy chain H4 OS=Bos taurus GN=ITIH4 PE=1 SV=1//1.68746e-86
BGIBMGA007564	1277.3	2012.13	-0.65562	1.4e-06	0.00010363	sp|Q8NI08|NCOA7_HUMAN Nuclear receptor coactivator 7 OS=Homo sapiens GN=NCOA7 PE=1 SV=2//1.22337e-14
BGIBMGA007565	1068.66	1699.2	-0.66905	4.99e-07	4.26e-05	sp|Q0IID2|CT118_BOVIN Uncharacterized protein C20orf118 homolog OS=Bos taurus PE=2 SV=1//3.50205e-44
BGIBMGA007573	511.908	363.78	0.49282	0.0017346	0.040593	sp|Q9SKB3|PARG1_ARATH Poly(ADP-ribose) glycohydrolase 1 OS=Arabidopsis thaliana GN=PARG1 PE=1 SV=2//9.97896e-13
BGIBMGA007586	1993.6	1196.46	0.73661	2.11e-08	2.61e-06	sp|P33198|IDHP_PIG Isocitrate dehydrogenase [NADP], mitochondrial (Fragment) OS=Sus scrofa GN=IDH2 PE=1 SV=1//0
BGIBMGA007633	70.0613	124.588	-0.83048	0.00076077	0.021211	sp|Q96MA6|KAD8_HUMAN Adenylate kinase 8 OS=Homo sapiens GN=AK8 PE=1 SV=1//1.33268e-07
BGIBMGA007665	593.95	411.307	0.53012	0.00051273	0.015182	sp|Q5ZHS1|ELP3_CHICK Elongator complex protein 3 OS=Gallus gallus GN=ELP3 PE=2 SV=1//0
BGIBMGA007678	2560.66	3508.07	-0.45416	0.0003277	0.010639	sp|O76217|PE1_ANOGA Peritrophin-1 OS=Anopheles gambiae GN=Aper1 PE=2 SV=2//4.48902e-07
BGIBMGA007712	1422.52	1885.75	-0.40669	0.001859	0.042872	sp|P09527|RAB7A_RAT Ras-related protein Rab-7a OS=Rattus norvegicus GN=Rab7a PE=1 SV=2//8.73238e-126
BGIBMGA007723	1770.19	1176.58	0.5893	7.61e-06	0.00044799	sp|P10768|ESTD_HUMAN S-formylglutathione hydrolase OS=Homo sapiens GN=ESD PE=1 SV=2//7.74038e-104
BGIBMGA007729	33.4332	101.6	-1.6035	4.93e-08	5.63e-06	sp|P32261|ANT3_MOUSE Antithrombin-III OS=Mus musculus GN=Serpinc1 PE=1 SV=1//7.42424e-58
BGIBMGA007731	5366.76	3046.3	0.81699	1.49e-09	2.39e-07	-//-
BGIBMGA007764	452.099	289.94	0.64088	8.25e-05	0.0033725	-//-
BGIBMGA007767	48.381	124.398	-1.3624	2.03e-07	1.97e-05	sp|P09394|GLPQ_ECOLI Glycerophosphoryl diester phosphodiesterase OS=Escherichia coli (strain K12) GN=glpQ PE=1 SV=2//4.21944e-41
BGIBMGA007779	5.88085	34.3781	-2.5474	3.36e-06	0.00022023	sp|Q64L89|MGST1_BOVIN Microsomal glutathione S-transferase 1 OS=Bos taurus GN=MGST1 PE=2 SV=1//3.76185e-23
BGIBMGA007804	47.4769	111.397	-1.2304	5.18e-06	0.00031759	sp|Q10739|MMP14_RAT Matrix metalloproteinase-14 OS=Rattus norvegicus GN=Mmp14 PE=2 SV=2//1.49354e-92
BGIBMGA007838	111.297	32.2304	1.7879	1.31e-09	2.12e-07	sp|O15120|PLCB_HUMAN 1-acyl-sn-glycerol-3-phosphate acyltransferase beta OS=Homo sapiens GN=AGPAT2 PE=1 SV=1//1.06417e-40
BGIBMGA007864	135.733	244.287	-0.8478	1.35e-05	0.00073433	sp|Q7K0S9|GLIS2_DROME Zinc finger protein GLIS2 homolog OS=Drosophila melanogaster GN=sug PE=2 SV=1//7.39344e-66
BGIBMGA007885	477.053	313.869	0.60399	0.00016866	0.0062051	sp|Q8T498|GAP2_DROME Probable Ras GTPase-activating protein OS=Drosophila melanogaster GN=CG42684 PE=1 SV=3//7.58775e-11
BGIBMGA007955	865.532	511.296	0.75943	1.64e-07	1.64e-05	sp|Q9VKB4|RPF1_DROME Probable ribosome production factor 1 OS=Drosophila melanogaster GN=CG6712 PE=2 SV=1//8.62965e-132
BGIBMGA007965	1944.08	1461.2	0.41194	0.0014877	0.035872	-//-
BGIBMGA007987	371.803	536.41	-0.5288	0.00068903	0.019477	sp|O76537|PGRP_TRINI Peptidoglycan recognition protein OS=Trichoplusia ni GN=PGRP PE=1 SV=1//2.62763e-53
BGIBMGA008006	11.7092	41.5294	-1.8265	5.97e-05	0.0025828	sp|Q7ZUP1|FA46C_DANRE Protein FAM46C OS=Danio rerio GN=fam46c PE=2 SV=1//1.88512e-125
BGIBMGA008116	202.925	107.026	0.92299	1.15e-05	0.0006412	sp|Q2M197|PYRG_DROPS CTP synthase OS=Drosophila pseudoobscura pseudoobscura GN=CTPsyn PE=3 SV=2//0
BGIBMGA008146	1487.07	5654.08	-1.9268	1.69e-13	4.88e-11	sp|Q09024|IMPL2_DROME Neural/ectodermal development factor IMP-L2 OS=Drosophila melanogaster GN=ImpL2 PE=2 SV=4//2.86264e-32
BGIBMGA008174	207.779	345.251	-0.73259	7.46e-05	0.0031134	sp|Q09024|IMPL2_DROME Neural/ectodermal development factor IMP-L2 OS=Drosophila melanogaster GN=ImpL2 PE=2 SV=4//9.08753e-40
BGIBMGA008176	85.0703	154.652	-0.8623	0.00015379	0.0057771	sp|P31420|OMBP_MANSE Ommochrome-binding protein OS=Manduca sexta PE=1 SV=1//2.97935e-17
BGIBMGA008224	385.777	564.18	-0.54839	0.00035312	0.011218	sp|Q4V8C3|EMAL1_RAT Echinoderm microtubule-associated protein-like 1 OS=Rattus norvegicus GN=Eml1 PE=2 SV=2//9.55287e-144
BGIBMGA008227	23.8923	57.2714	-1.2613	0.00049768	0.014894	sp|Q92982|NINJ1_HUMAN Ninjurin-1 OS=Homo sapiens GN=NINJ1 PE=1 SV=2//1.50956e-18
BGIBMGA008228	755.48	543.313	0.47561	0.0010834	0.02817	sp|O43615|TIM44_HUMAN Mitochondrial import inner membrane translocase subunit TIM44 OS=Homo sapiens GN=TIMM44 PE=1 SV=2//3.34111e-143
BGIBMGA008237	209.797	331.969	-0.66205	0.00015552	0.0058268	sp|Q0VDN7|RUND1_MOUSE RUN domain-containing protein 1 OS=Mus musculus GN=Rundc1 PE=2 SV=1//2.97826e-81
BGIBMGA008265	264.472	376.643	-0.51008	0.0022884	0.049912	sp|Q6ZMW2|ZN782_HUMAN Zinc finger protein 782 OS=Homo sapiens GN=ZNF782 PE=2 SV=1//1.14502e-07
BGIBMGA008283	117.134	52.3439	1.1621	1.28e-05	0.00070536	sp|P13217|PIPA_DROME 1-phosphatidylinositol 4,5-bisphosphate phosphodiesterase OS=Drosophila melanogaster GN=norpA PE=1 SV=4//0
BGIBMGA008284	2017.45	1253.83	0.68619	1.5e-07	1.51e-05	sp|P16914|ELAV_DROME Protein elav OS=Drosophila melanogaster GN=elav PE=2 SV=1//1.80496e-53
BGIBMGA008286	1491.03	3145.06	-1.0768	4.3e-05	0.0019877	sp|P19331|IM23_SCHMA 23 kDa integral membrane protein OS=Schistosoma mansoni PE=2 SV=1//3.09742e-11
BGIBMGA008307	3535.22	2670.57	0.40465	0.0012608	0.031576	sp|Q01819|CONN_DROME Connectin OS=Drosophila melanogaster GN=Con PE=2 SV=2//1.55331e-55
BGIBMGA008312	2363.44	1687.97	0.4856	0.00015013	0.0056546	sp|O35129|PHB2_MOUSE Prohibitin-2 OS=Mus musculus GN=Phb2 PE=1 SV=1//7.83383e-116
BGIBMGA008320	59.6513	148.517	-1.316	6.67e-08	7.44e-06	-//-
BGIBMGA008358	699.252	1068.23	-0.61134	1.06e-05	0.00060143	sp|Q8MQW8|SPRI_DROME Protein sprint OS=Drosophila melanogaster GN=spri PE=2 SV=2//8.81221e-23
BGIBMGA008363	682.926	493.296	0.46928	0.001592	0.037876	sp|Q6NWE1|PHF10_DANRE PHD finger protein 10 OS=Danio rerio GN=phf10 PE=2 SV=2//3.1395e-20
BGIBMGA008375	6.79367	35.9507	-2.4038	4.64e-06	0.00029043	sp|Q94526|ORK1_DROME Open rectifier potassium channel protein 1 OS=Drosophila melanogaster GN=Ork1 PE=1 SV=2//2.56971e-95
BGIBMGA008399	850.743	627.411	0.43931	0.0020926	0.046397	sp|Q80X82|SYMPK_MOUSE Symplekin OS=Mus musculus GN=Sympk PE=1 SV=1//8.84874e-56
BGIBMGA008405	4097.82	5791.8	-0.49916	5.61e-05	0.0024646	sp|Q25481|ES16_MANSE Ecdysteroid-regulated 16 kDa protein OS=Manduca sexta GN=ESR16 PE=2 SV=1//2.74205e-63
BGIBMGA008413	1593.1	1173.57	0.44094	0.0008817	0.023748	-//-
BGIBMGA008415	169.974	98.4735	0.78751	0.00033725	0.010881	sp|Q8BZ09|ODC_MOUSE Mitochondrial 2-oxodicarboxylate carrier OS=Mus musculus GN=Slc25a21 PE=2 SV=1//2.51791e-107
BGIBMGA008421	807.699	1096.67	-0.44124	0.0014433	0.035087	sp|Q6AUV1|XDH_ORYSJ Xanthine dehydrogenase OS=Oryza sativa subsp. japonica GN=XDH PE=2 SV=1//2.7501e-143
BGIBMGA008504	523.264	844.815	-0.6911	1.73e-06	0.00012337	sp|Q32NT4|LRC58_XENLA Leucine-rich repeat-containing protein 58 OS=Xenopus laevis GN=lrrc58 PE=2 SV=1//1.95358e-76
BGIBMGA008538	14.9041	40.9734	-1.459	0.00080237	0.022112	sp|Q94521|DNAT_DROME Dopamine N-acetyltransferase OS=Drosophila melanogaster GN=Dat PE=1 SV=1//1.8029e-24
BGIBMGA008556	382.72	213.667	0.84092	1.12e-06	8.53e-05	sp|Q6ETN3|4CL3_ORYSJ Probable 4-coumarate--CoA ligase 3 OS=Oryza sativa subsp. japonica GN=4CL3 PE=2 SV=1//8.31955e-105
BGIBMGA008573	147.53	88.428	0.73844	0.0020763	0.046239	sp|Q9D0D3|PAPD1_MOUSE Poly(A) RNA polymerase, mitochondrial OS=Mus musculus GN=Mtpap PE=2 SV=1//1.21957e-77
BGIBMGA008596	2442.1	1847.68	0.40241	0.0017063	0.040062	sp|O15381|NVL_HUMAN Nuclear valosin-containing protein-like OS=Homo sapiens GN=NVL PE=1 SV=1//1.06524e-163
BGIBMGA008597	101.783	467.181	-2.1985	6.52e-33	1.03e-29	sp|Q93105|INSR_AEDAE Insulin-like receptor OS=Aedes aegypti GN=InR PE=2 SV=2//3.74763e-30
BGIBMGA008682	2727.68	1974.02	0.46654	0.00024233	0.0083961	sp|Q5ZL42|BZW2_CHICK Basic leucine zipper and W2 domain-containing protein 2 OS=Gallus gallus GN=BZW2 PE=2 SV=1//4.4969e-49
BGIBMGA008687	74.5991	171.544	-1.2013	1.38e-07	1.41e-05	sp|Q8IN81|FRU_DROME Sex determination protein fruitless OS=Drosophila melanogaster GN=fru PE=1 SV=1//3.46711e-19
BGIBMGA008716	1833.13	1346.55	0.44504	0.00068544	0.019453	sp|Q9VI82|NOC3L_DROME Nucleolar complex protein 3 homolog OS=Drosophila melanogaster GN=CG1234 PE=1 SV=1//1.09662e-85
BGIBMGA008774	2250.87	3511.84	-0.64175	3.85e-07	3.43e-05	sp|Q9V6L0|KDM4B_DROME Probable lysine-specific demethylase 4B OS=Drosophila melanogaster GN=Kdm4B PE=3 SV=3//0
BGIBMGA008779	5010.67	3056.56	0.71309	4.5e-05	0.0020459	sp|Q9VUV9|U520_DROME Putative U5 small nuclear ribonucleoprotein 200 kDa helicase OS=Drosophila melanogaster GN=CG5931 PE=2 SV=4//1.77668e-16
BGIBMGA008803	8137.37	16579.5	-1.0268	2.83e-10	4.93e-08	-//-
BGIBMGA008831	188.152	63.387	1.5696	1.68e-11	3.54e-09	sp|P14754|SERA_MANSE Alaserpin OS=Manduca sexta PE=1 SV=1//6.62605e-13
BGIBMGA008847	2421.2	3298.48	-0.44608	0.00043242	0.013332	-//-
BGIBMGA008901	84.5352	232.437	-1.4592	5e-12	1.15e-09	-//-
BGIBMGA008902	231.689	533.843	-1.2042	1.71e-13	4.88e-11	sp|A5PJJ7|S16C6_BOVIN Short-chain dehydrogenase/reductase family 16C member 6 OS=Bos taurus GN=SDR16C6 PE=2 SV=1//2.27364e-48
BGIBMGA008925	45.6426	112.201	-1.2976	1.9e-06	0.00013219	sp|P56389|CDD_MOUSE Cytidine deaminase OS=Mus musculus GN=Cda PE=1 SV=2//5.31132e-32
BGIBMGA008929	367.405	235.011	0.64465	0.00017799	0.0064323	sp|Q8BKF1|RPOM_MOUSE DNA-directed RNA polymerase, mitochondrial OS=Mus musculus GN=Polrmt PE=2 SV=1//0
BGIBMGA008958	220.48	132.931	0.72997	0.00028595	0.0094489	sp|Q9Z0J1|RECK_MOUSE Reversion-inducing cysteine-rich protein with Kazal motifs OS=Mus musculus GN=Reck PE=2 SV=2//5.39187e-155
BGIBMGA008965	1993.31	4445.56	-1.1572	1.26e-17	5.01e-15	sp|Q01069|ESMB_DROME Enhancer of split mbeta protein OS=Drosophila melanogaster GN=HLHmbeta PE=2 SV=2//6.47954e-46
BGIBMGA009035	381.853	845.473	-1.1467	1.11e-14	3.6e-12	-//-
BGIBMGA009036	290.244	664.566	-1.1951	1.89e-14	5.98e-12	-//-
BGIBMGA009037	63.8028	24.5612	1.3772	0.00010782	0.0041996	sp|Q96J94|PIWL1_HUMAN Piwi-like protein 1 OS=Homo sapiens GN=PIWIL1 PE=1 SV=1//0
BGIBMGA009066	1086.35	1911.29	-0.81506	7.42e-10	1.26e-07	-//-
BGIBMGA009071	146.32	70.9038	1.0452	1.35e-05	0.00073433	sp|Q9PUT6|PTEN_XENLA Phosphatidylinositol 3,4,5-trisphosphate 3-phosphatase and dual-specificity protein phosphatase PTEN OS=Xenopus laevis GN=pten PE=2 SV=1//1.80785e-30
BGIBMGA009091	13.9913	55.1618	-1.9791	1.03e-06	8e-05	sp|Q10731|FPIF_BOMMO Fungal protease inhibitor F OS=Bombyx mori PE=1 SV=2//8.66984e-08
BGIBMGA009102	637.654	922.142	-0.53222	0.00017489	0.0063366	-//-
BGIBMGA009104	673.508	479.088	0.4914	0.00099152	0.02626	sp|Q17QK8|SPRE_BOVIN Sepiapterin reductase OS=Bos taurus GN=SPR PE=2 SV=1//1.16382e-45
BGIBMGA009127	639.006	334.326	0.93457	1.23e-07	1.28e-05	sp|Q9Y236|OSGI2_HUMAN Oxidative stress-induced growth inhibitor 2 OS=Homo sapiens GN=OSGIN2 PE=2 SV=1//8.21391e-07
BGIBMGA009132	16285.4	22117.2	-0.44159	0.00027728	0.009248	sp|O17449|TBB1_MANSE Tubulin beta-1 chain OS=Manduca sexta PE=2 SV=1//0
BGIBMGA009138	1091.86	797.996	0.45233	0.0010565	0.027672	sp|Q5R7G6|PEPL1_PONAB Probable aminopeptidase NPEPL1 OS=Pongo abelii GN=NPEPL1 PE=3 SV=2//5.86209e-96
BGIBMGA009154	846.555	1335.32	-0.65751	1.36e-06	0.00010101	sp|Q01637|UMPS_DROME Uridine 5&apos;-monophosphate synthase OS=Drosophila melanogaster GN=r-l PE=2 SV=2//2.44435e-54
BGIBMGA009170	1012.14	702.947	0.52593	0.0015159	0.036431	sp|Q7ZWF0|RAE1L_DANRE mRNA export factor OS=Danio rerio GN=rae1 PE=2 SV=2//3.37892e-149
BGIBMGA009197	1533.13	983.099	0.64107	1.86e-06	0.00013	sp|Q9VCA2|ORCT_DROME Organic cation transporter protein OS=Drosophila melanogaster GN=Orct PE=1 SV=1//1.0492e-40
BGIBMGA009207	2396.72	1263.33	0.92383	8.3e-12	1.88e-09	sp|Q9W3C1|U202_DROME Polycomb protein l(1)G0020 OS=Drosophila melanogaster GN=l(1)G0020 PE=1 SV=2//0
BGIBMGA009218	165.227	254.355	-0.6224	0.00096589	0.025676	-//-
BGIBMGA009219	126.579	196.375	-0.63358	0.0018972	0.043384	-//-
BGIBMGA009235	79.102	33.2471	1.2505	8.29e-05	0.0033759	sp|P54802|ANAG_HUMAN Alpha-N-acetylglucosaminidase OS=Homo sapiens GN=NAGLU PE=1 SV=2//2.95748e-169
BGIBMGA009248	391.105	685.452	-0.8095	7.77e-08	8.6e-06	sp|Q9NUJ3|T11L1_HUMAN T-complex protein 11-like protein 1 OS=Homo sapiens GN=TCP11L1 PE=1 SV=1//1.21493e-86
BGIBMGA009251	1116.5	734.361	0.60442	1.34e-05	0.00073052	sp|Q92830|KAT2A_HUMAN Histone acetyltransferase KAT2A OS=Homo sapiens GN=KAT2A PE=1 SV=3//0
BGIBMGA009255	193.059	124.032	0.63833	0.0020706	0.046183	sp|P83094|STIM_DROME Stromal interaction molecule homolog OS=Drosophila melanogaster GN=Stim PE=1 SV=1//1.40815e-65
BGIBMGA009263	74.6166	161.959	-1.1181	1.17e-06	8.87e-05	-//-
BGIBMGA009298	1090.38	4153.01	-1.9293	8.06e-49	2.88e-45	sp|P23677|IP3KA_HUMAN Inositol-trisphosphate 3-kinase A OS=Homo sapiens GN=ITPKA PE=1 SV=1//1.54296e-72
BGIBMGA009365	350.053	562.696	-0.68478	1.12e-05	0.00062435	-//-
BGIBMGA009370	3217.07	2425.42	0.40751	0.0019775	0.044596	sp|P34595|YOD3_CAEEL Uncharacterized protein ZC262.3 OS=Caenorhabditis elegans GN=ZC262.3 PE=1 SV=2//8.35955e-34
BGIBMGA009376	140.614	36.4876	1.9463	1.19e-12	3.03e-10	sp|Q8MKK4|TRE12_DROME facilitated trehalose transporter Tret1-2 homolog OS=Drosophila melanogaster GN=Tret1-2 PE=2 SV=1//3.56489e-47
BGIBMGA009470	68.7445	34.4352	0.99736	0.0022064	0.048605	sp|Q60934|GRIK1_MOUSE Glutamate receptor ionotropic, kainate 1 OS=Mus musculus GN=Grik1 PE=2 SV=2//4.07388e-48
BGIBMGA009471	342.311	235.373	0.54036	0.0017509	0.040774	sp|Q6ZM89|RHG42_DANRE Rho GTPase-activating protein 42 OS=Danio rerio GN=arhgap42 PE=2 SV=2//2.99506e-78
BGIBMGA009544	223.089	1058.58	-2.2464	1.89e-34	3.37e-31	sp|P35502|ESTF_MYZPE Esterase FE4 OS=Myzus persicae PE=1 SV=1//2.75048e-75
BGIBMGA009570	1490.65	1020.92	0.54607	4.36e-05	0.0020019	sp|Q8C1D8|IWS1_MOUSE Protein IWS1 homolog OS=Mus musculus GN=Iws1 PE=1 SV=1//2.3038e-66
BGIBMGA009595	895.664	621.007	0.52835	0.00021005	0.007422	sp|Q5BJQ6|CSTF1_RAT Cleavage stimulation factor subunit 1 OS=Rattus norvegicus GN=Cstf1 PE=2 SV=1//1.14198e-140
BGIBMGA009598	785.183	576.748	0.44509	0.0019624	0.044422	sp|Q8JZN5|ACAD9_MOUSE Acyl-CoA dehydrogenase family member 9, mitochondrial OS=Mus musculus GN=Acad9 PE=2 SV=2//7.07201e-26
BGIBMGA009622	281	189.624	0.56743	0.0018856	0.043343	-//-
BGIBMGA009656	28.0438	73.7979	-1.3959	2.17e-05	0.0011126	-//-
BGIBMGA009685	2479.87	1631.41	0.60414	2.59e-06	0.00017367	-//-
BGIBMGA009689	1054.08	1643.79	-0.64104	1.5e-06	0.0001092	sp|Q96IZ2|ADTRP_HUMAN Androgen-dependent TFPI-regulating protein OS=Homo sapiens GN=ADTRP PE=2 SV=1//3.84269e-19
BGIBMGA009695	61.5032	123.305	-1.0035	6.77e-05	0.0028852	sp|Q9W092|CHIT2_DROME Probable chitinase 2 OS=Drosophila melanogaster GN=Cht2 PE=1 SV=1//8.00515e-138
BGIBMGA009699	3396.42	2040.84	0.73485	7.43e-09	1.03e-06	sp|Q68FQ0|TCPE_RAT T-complex protein 1 subunit epsilon OS=Rattus norvegicus GN=Cct5 PE=1 SV=1//0
BGIBMGA009726	1585.42	1159.96	0.45079	0.00065311	0.018684	sp|P79769|TSN_CHICK Translin OS=Gallus gallus GN=TSN PE=1 SV=1//3.15599e-70
BGIBMGA009792	530.498	1091.68	-1.0411	2.55e-13	6.73e-11	sp|P02255|H1_DROME Histone H1 OS=Drosophila melanogaster GN=His1 PE=1 SV=1//2.57805e-16
BGIBMGA009814	78.2329	37.0817	1.0771	0.00055552	0.016284	sp|Q2KHU0|SERB_BOVIN Phosphoserine phosphatase OS=Bos taurus GN=PSPH PE=2 SV=1//2.29776e-53
BGIBMGA009839	84.6314	210.122	-1.312	9.47e-10	1.57e-07	sp|P84329|HFW1_DROPS Protein halfway OS=Drosophila pseudoobscura pseudoobscura GN=hfw PE=3 SV=2//1.84761e-87
BGIBMGA009846	0.456411	22.8743	-5.6472	4.06e-08	4.82e-06	-//-
BGIBMGA009850	268.387	160.367	0.74293	8.53e-05	0.0034386	sp|Q9NQG7|HPS4_HUMAN Hermansky-Pudlak syndrome 4 protein OS=Homo sapiens GN=HPS4 PE=1 SV=2//3.91918e-16
BGIBMGA009851	1342.75	781.838	0.78025	1.3e-08	1.71e-06	sp|Q04462|SYVC_RAT Valine--tRNA ligase OS=Rattus norvegicus GN=Vars PE=2 SV=2//0
BGIBMGA009881	137.367	246.381	-0.84286	0.00035834	0.011292	sp|Q9VUC6|Y2138_DROME Formin-like protein CG32138 OS=Drosophila melanogaster GN=CG32138 PE=1 SV=3//0
BGIBMGA009883	716.956	508.634	0.49526	0.00079418	0.021928	sp|Q9VP22|CDK12_DROME Cyclin-dependent kinase 12 OS=Drosophila melanogaster GN=Cdk12 PE=1 SV=1//0
BGIBMGA009933	3657.29	6886.6	-0.91302	2.11e-13	5.79e-11	sp|O88492|PLIN4_MOUSE Perilipin-4 OS=Mus musculus GN=Plin4 PE=1 SV=2//3.05695e-07
BGIBMGA009969	100.51	163.357	-0.70069	0.0013839	0.033944	sp|O76206|RIFK_DROME Putative riboflavin kinase OS=Drosophila melanogaster GN=anon-84Ea PE=2 SV=1//1.80775e-57
BGIBMGA009970	2533.84	3473.87	-0.45522	0.00028263	0.0093825	sp|A1ZA47|ZASP_DROME PDZ and LIM domain protein Zasp OS=Drosophila melanogaster GN=Zasp52 PE=1 SV=2//2.05258e-78
BGIBMGA009978	6951.93	4894.83	0.50615	4.27e-05	0.0019786	-//-
BGIBMGA010003	37.4884	109.482	-1.5462	4.74e-05	0.0021486	sp|B3STU3|CHAC1_RAT Cation transport regulator-like protein 1 OS=Rattus norvegicus GN=Chac1 PE=2 SV=1//1.87266e-13
BGIBMGA010016	735.029	539.768	0.44546	0.0022972	0.049988	sp|P54353|DOD_DROME Putative peptidyl-prolyl cis-trans isomerase dodo OS=Drosophila melanogaster GN=dod PE=2 SV=3//4.96857e-64
BGIBMGA010037	254.879	134.561	0.92155	2.59e-06	0.00017367	-//-
BGIBMGA010113	1852.61	2994.97	-0.69298	5.18e-08	5.87e-06	-//-
BGIBMGA010122	2427.58	3779.5	-0.63868	3.92e-07	3.45e-05	sp|Q28D99|GADL1_XENTR Glutamate decarboxylase-like protein 1 (Fragment) OS=Xenopus tropicalis GN=gadl1 PE=2 SV=2//7.53854e-147
BGIBMGA010164	2928.81	4078.12	-0.47759	0.00013056	0.0049699	-//-
BGIBMGA010178	4322.24	3325.77	0.37809	0.0022623	0.049685	sp|P26686|SRR55_DROME Serine-arginine protein 55 OS=Drosophila melanogaster GN=B52 PE=1 SV=4//1.74686e-86
BGIBMGA010212	1511.26	2667.62	-0.8198	2.15e-10	3.79e-08	sp|Q9UIV8|SPB13_HUMAN Serpin B13 OS=Homo sapiens GN=SERPINB13 PE=2 SV=2//1.96786e-44
BGIBMGA010216	149.128	456.843	-1.6151	3.56e-20	1.82e-17	sp|P50453|SPB9_HUMAN Serpin B9 OS=Homo sapiens GN=SERPINB9 PE=1 SV=1//3.69653e-42
BGIBMGA010240	743.676	1388.48	-0.90076	4.67e-11	8.88e-09	sp|P36362|CHIT_MANSE Endochitinase OS=Manduca sexta PE=2 SV=1//0
BGIBMGA010251	3939.52	5188.03	-0.39717	0.0013619	0.033693	sp|Q9BXW4|MLP3C_HUMAN Microtubule-associated proteins 1A/1B light chain 3C OS=Homo sapiens GN=MAP1LC3C PE=1 SV=1//2.44371e-34
BGIBMGA010260	320.911	217.81	0.5591	0.001537	0.036876	sp|Q7JZB4|GMPPB_DROME Mannose-1-phosphate guanyltransferase beta OS=Drosophila melanogaster GN=CG1129 PE=2 SV=1//0
BGIBMGA010272	224.974	137.821	0.70697	0.00064544	0.018501	-//-
BGIBMGA010297	1651.55	4031.27	-1.2874	1.68e-09	2.61e-07	sp|Q90964|FOXG1_CHICK Forkhead box protein G1 OS=Gallus gallus GN=FOXG1 PE=2 SV=1//2.64218e-63
BGIBMGA010326	117.503	45.364	1.3731	4.67e-07	4.04e-05	sp|Q5HZE0|MCATL_RAT Mitochondrial carnitine/acylcarnitine carrier protein CACL OS=Rattus norvegicus GN=Slc25a29 PE=2 SV=1//7.77238e-46
BGIBMGA010332	114.475	264.499	-1.2082	4.52e-08	5.33e-06	sp|Q8CG09|MRP1_RAT Multidrug resistance-associated protein 1 OS=Rattus norvegicus GN=Abcc1 PE=1 SV=2//2.1664e-39
BGIBMGA010333	377.376	250.368	0.59195	0.0004968	0.014894	sp|Q94535|U2AF1_DROME Splicing factor U2af 38 kDa subunit OS=Drosophila melanogaster GN=U2af38 PE=1 SV=2//3.73099e-126
BGIBMGA010364	290.33	438.359	-0.59442	0.00026247	0.0088996	-//-
BGIBMGA010375	6.35476	26.2672	-2.0474	0.00047966	0.014489	-//-
BGIBMGA010387	774.335	1097.78	-0.50356	0.00034585	0.011029	sp|Q9U6V7|JDP_BOMMO J domain-containing protein OS=Bombyx mori GN=jdp PE=2 SV=1//3.62428e-107
BGIBMGA010407	45.6426	90.1721	-0.9823	0.00060379	0.017453	sp|Q9N2M8|HDC_DROME Headcase protein OS=Drosophila melanogaster GN=hdc PE=1 SV=2//1.33681e-80
BGIBMGA010439	568.706	361.934	0.65196	2.57e-05	0.001263	sp|P48816|LYS_BOMMO Lysozyme OS=Bombyx mori PE=1 SV=1//4.52167e-99
BGIBMGA010463	1019.1	1439.07	-0.49785	0.00021225	0.0074811	sp|Q6NRH1|DCAF8_XENLA DDB1- and CUL4-associated factor 8 OS=Xenopus laevis GN=dcaf8 PE=2 SV=1//1.89527e-93
BGIBMGA010464	7715.9	5468.16	0.49678	5.09e-05	0.0022791	-//-
BGIBMGA010465	1943.71	3116.87	-0.68128	9.42e-08	1.03e-05	sp|Q9VA70|NCASE_DROME Neutral ceramidase OS=Drosophila melanogaster GN=CDase PE=1 SV=1//0
BGIBMGA010467	120.611	226.649	-0.9101	5.96e-06	0.00035892	sp|Q3LXA3|DHAK_HUMAN Bifunctional ATP-dependent dihydroxyacetone kinase/FAD-AMP lyase (cyclizing) OS=Homo sapiens GN=DAK PE=1 SV=2//1.49143e-31
BGIBMGA010479	63.7065	28.9518	1.1378	0.00092429	0.024755	-//-
BGIBMGA010523	511.89	321.729	0.66999	2.43e-05	0.0012189	sp|Q8MV48|GALT7_DROME N-acetylgalactosaminyltransferase 7 OS=Drosophila melanogaster GN=GalNAc-T2 PE=2 SV=2//0
BGIBMGA010528	9.9273	50.8475	-2.3567	1.04e-07	1.1e-05	sp|P51143|SC6A2_BOVIN Sodium-dependent noradrenaline transporter OS=Bos taurus GN=SLC6A2 PE=2 SV=1//3.4179e-12
BGIBMGA010545	463.105	305.892	0.59832	0.00020812	0.0073719	sp|Q6ZN16|M3K15_HUMAN Mitogen-activated protein kinase kinase kinase 15 OS=Homo sapiens GN=MAP3K15 PE=1 SV=2//0
BGIBMGA010546	194.991	657.532	-1.7537	5.75e-27	6.32e-24	sp|P13582|EAST_DROME Serine protease easter OS=Drosophila melanogaster GN=ea PE=1 SV=3//6.5223e-69
BGIBMGA010568	1712.72	2535.71	-0.5661	1.04e-05	0.00059459	sp|Q9DDT2|BCAP_CHICK Phosphoinositide 3-kinase adapter protein 1 OS=Gallus gallus GN=PIK3AP1 PE=1 SV=1//2.07437e-14
BGIBMGA010579	451.535	710.025	-0.65303	1.06e-05	0.00060288	-//-
BGIBMGA010596	401.636	718.219	-0.83854	1.98e-08	2.5e-06	sp|Q30DN6|KDM5D_CANFA Lysine-specific demethylase 5D OS=Canis familiaris GN=KDM5D PE=2 SV=1//0
BGIBMGA010666	4621.05	3316.24	0.47867	0.00011806	0.0045549	sp|Q9NB32|TCPD_AEDTR T-complex protein 1 subunit delta OS=Aedes triseriatus PE=2 SV=1//0
BGIBMGA010681	61783.7	114581	-0.89107	1.91e-12	4.62e-10	sp|O44390|ACO11_TRINI Acyl-CoA Delta(11) desaturase OS=Trichoplusia ni GN=D11DS PE=1 SV=2//3.18224e-126
BGIBMGA010723	1667.21	1207.76	0.4651	0.00042358	0.013145	sp|Q9VI10|SMD2_DROME Probable small nuclear ribonucleoprotein Sm D2 OS=Drosophila melanogaster GN=SmD2 PE=3 SV=1//4.36728e-51
BGIBMGA010730	254.887	159.214	0.67889	0.00034514	0.011029	sp|B3NSE1|TRET1_DROER facilitated trehalose transporter Tret1 OS=Drosophila erecta GN=Tret1 PE=3 SV=1//1.15301e-18
BGIBMGA010738	381.536	599.282	-0.65142	2.06e-05	0.0010649	sp|Q9HBH5|RDH14_HUMAN Retinol dehydrogenase 14 OS=Homo sapiens GN=RDH14 PE=1 SV=1//1.96371e-68
BGIBMGA010739	3427.72	2406.47	0.51033	4.96e-05	0.0022342	sp|O00567|NOP56_HUMAN Nucleolar protein 56 OS=Homo sapiens GN=NOP56 PE=1 SV=4//5.75201e-173
BGIBMGA010741	744.8	1186.84	-0.6722	1.08e-06	8.3e-05	sp|A9ZSY3|TRET1_BOMMO facilitated trehalose transporter Tret1 OS=Bombyx mori GN=Tret1 PE=1 SV=1//1.15544e-70
BGIBMGA010745	1377.73	997.563	0.46581	0.00051369	0.015182	sp|Q5PQR5|IMP4_RAT U3 small nucleolar ribonucleoprotein protein IMP4 OS=Rattus norvegicus GN=Imp4 PE=2 SV=1//2.4355e-121
BGIBMGA010771	1247.07	2145.85	-0.78301	2.35e-09	3.57e-07	-//-
BGIBMGA010772	187.669	118.492	0.66341	0.0015993	0.037923	-//-
BGIBMGA010804	1823.08	1284.41	0.50527	0.00012081	0.0046484	sp|P20028|RPA2_DROME DNA-directed RNA polymerase I subunit RPA2 OS=Drosophila melanogaster GN=RpI135 PE=2 SV=2//0
BGIBMGA010830	144.669	253.224	-0.80766	2.5e-05	0.0012398	sp|Q61824|ADA12_MOUSE Disintegrin and metalloproteinase domain-containing protein 12 OS=Mus musculus GN=Adam12 PE=1 SV=2//1.7152e-88
BGIBMGA010837	212.861	122.978	0.79152	0.00010221	0.0039972	sp|A1A4N1|S29A3_BOVIN Equilibrative nucleoside transporter 3 OS=Bos taurus GN=SLC29A3 PE=2 SV=1//3.80563e-37
BGIBMGA010918	612.39	440.856	0.47414	0.0018074	0.041748	sp|Q1HRV8|ELVL1_AEDAE Elongation of very long chain fatty acids protein AAEL008004 OS=Aedes aegypti GN=AAEL008004 PE=2 SV=2//1.10164e-74
BGIBMGA010919	1287.41	903.541	0.51081	0.0001679	0.0061932	sp|Q9D2Y9|ELOV7_MOUSE Elongation of very long chain fatty acids protein 7 OS=Mus musculus GN=Elovl7 PE=2 SV=1//3.85608e-70
BGIBMGA010930	929.905	681.588	0.44818	0.0014158	0.034607	sp|Q9V9Z9|EBP2_DROME Probable rRNA-processing protein EBP2 homolog OS=Drosophila melanogaster GN=CG1542 PE=2 SV=1//1.34307e-66
BGIBMGA010934	610.302	364.945	0.74184	1.46e-06	0.00010777	sp|Q5F4B8|S46A3_CHICK Solute carrier family 46 member 3 OS=Gallus gallus GN=SLC46A3 PE=2 SV=1//1.2027e-12
BGIBMGA010948	29.3867	68.143	-1.2134	0.00025236	0.0086597	-//-
BGIBMGA010949	9.00573	67.8728	-2.9139	2.85e-12	6.67e-10	-//-
BGIBMGA010988	98.1488	187.495	-0.93381	1.36e-05	0.00073518	sp|Q86GC8|ACES_CULPI Acetylcholinesterase OS=Culex pipiens GN=ACHE1 PE=2 SV=2//1.50994e-61
BGIBMGA010991	842.922	553.811	0.60601	0.00080799	0.022224	sp|Q9UPN6|SCAF8_HUMAN Protein SCAF8 OS=Homo sapiens GN=SCAF8 PE=1 SV=1//7.65959e-26
BGIBMGA011066	1476.72	856.97	0.78508	6.71e-09	9.38e-07	-//-
BGIBMGA011068	2769.06	3821.49	-0.46474	0.00020658	0.0073355	-//-
BGIBMGA011073	86.3083	40.4175	1.0945	0.00024937	0.0085779	sp|Q6GMV2|SMYD5_HUMAN SET and MYND domain-containing protein 5 OS=Homo sapiens GN=SMYD5 PE=1 SV=2//9.39759e-132
BGIBMGA011081	473.682	304.802	0.63604	8.45e-05	0.0034174	sp|P23978|SC6A1_RAT Sodium- and chloride-dependent GABA transporter 1 OS=Rattus norvegicus GN=Slc6a1 PE=1 SV=1//3.6397e-23
BGIBMGA011121	77.619	221.759	-1.5145	2.34e-12	5.57e-10	sp|Q0P5J1|FACR2_BOVIN Fatty acyl-CoA reductase 2 OS=Bos taurus GN=FAR2 PE=2 SV=1//3.56525e-33
BGIBMGA011129	58.2383	123.956	-1.0898	1.89e-05	0.001001	sp|A1ZAI5|FACR1_DROME Putative fatty acyl-CoA reductase CG5065 OS=Drosophila melanogaster GN=CG5065 PE=3 SV=1//4.45768e-62
BGIBMGA011172	225.641	337.109	-0.57919	0.00079236	0.02192	sp|O18824|SCRB1_BOVIN Scavenger receptor class B member 1 OS=Bos taurus GN=SCARB1 PE=2 SV=1//3.31505e-45
BGIBMGA011228	497.259	880.947	-0.82506	3.41e-06	0.00022136	sp|Q00748|MDR65_DROME Multidrug resistance protein homolog 65 OS=Drosophila melanogaster GN=Mdr65 PE=1 SV=2//0
BGIBMGA011309	2127.64	3179.74	-0.57965	4.69e-06	0.00029207	-//-
BGIBMGA011319	801.905	507.259	0.66071	0.00058592	0.017035	sp|Q5ZL91|INT7_CHICK Integrator complex subunit 7 OS=Gallus gallus GN=INTS7 PE=2 SV=1//3.03482e-107
BGIBMGA011334	2752.54	4016.67	-0.54524	1.42e-05	0.0007606	sp|P26352|TYB12_ONCMY Thymosin beta-12 OS=Oncorhynchus mykiss PE=1 SV=2//2.73039e-07
BGIBMGA011358	216.951	339.714	-0.64695	0.00020092	0.0071834	sp|Q58CU6|CA198_BOVIN Uncharacterized protein C1orf198 homolog OS=Bos taurus PE=2 SV=1//2.1149e-09
BGIBMGA011364	988.311	670.018	0.56076	7.01e-05	0.0029621	sp|Q9Y259|CHKB_HUMAN Choline/ethanolamine kinase OS=Homo sapiens GN=CHKB PE=1 SV=3//2.37285e-85
BGIBMGA011392	1000.76	1442.92	-0.52789	8.63e-05	0.0034592	sp|Q12901|ZN155_HUMAN Zinc finger protein 155 OS=Homo sapiens GN=ZNF155 PE=2 SV=4//1.28547e-10
BGIBMGA011500	2831.39	2071.23	0.45102	0.00036947	0.011592	sp|Q24208|IF2G_DROME Eukaryotic translation initiation factor 2 subunit 3 OS=Drosophila melanogaster GN=Su(var)3-9 PE=2 SV=1//0
BGIBMGA011508	3402.02	2545.4	0.4185	0.00085525	0.023299	sp|Q6EE31|TCPQ_CHICK T-complex protein 1 subunit theta OS=Gallus gallus GN=CCT8 PE=1 SV=3//2.37619e-150
BGIBMGA011525	2372.22	3643.7	-0.61917	8.55e-07	6.82e-05	sp|C9JUS1|CB090_HUMAN Putative uncharacterized protein C2orf90 OS=Homo sapiens GN=C2orf90 PE=5 SV=1//1.34555e-11
BGIBMGA011549	91.8378	49.6593	0.88702	0.0017965	0.041564	sp|P15500|JHBP_MANSE Juvenile hormone-binding protein (Fragment) OS=Manduca sexta GN=JHBP PE=1 SV=2//6.16744e-81
BGIBMGA011550	422.475	682.843	-0.69269	3.64e-06	0.00023395	sp|P15500|JHBP_MANSE Juvenile hormone-binding protein (Fragment) OS=Manduca sexta GN=JHBP PE=1 SV=2//1.35121e-08
BGIBMGA011574	245.628	121.576	1.0146	7.09e-05	0.0029863	sp|P10184|IOV7_CHICK Ovoinhibitor OS=Gallus gallus GN=OIH PE=1 SV=2//1.60055e-07
BGIBMGA011575	354.449	58.4214	2.601	1.43e-34	2.92e-31	-//-
BGIBMGA011589	3965.39	2987.82	0.40837	0.001039	0.027315	-//-
BGIBMGA011595	4950.49	7152.06	-0.53079	1.56e-05	0.00083086	sp|A6NDG6|PGP_HUMAN Phosphoglycolate phosphatase OS=Homo sapiens GN=PGP PE=1 SV=1//2.38886e-17
BGIBMGA011596	1388.66	2230.09	-0.68341	1.35e-07	1.39e-05	sp|Q2T9S4|PGP_BOVIN Phosphoglycolate phosphatase OS=Bos taurus GN=PGP PE=2 SV=1//3.74857e-20
BGIBMGA011600	299.925	123.629	1.2786	3.11e-11	6.09e-09	sp|Q3UEG6|AGT2_MOUSE Alanine--glyoxylate aminotransferase 2, mitochondrial OS=Mus musculus GN=Agxt2 PE=2 SV=1//9.86053e-167
BGIBMGA011608	101.291	165.676	-0.70986	0.0011974	0.030401	sp|Q9NL89|BGBP_BOMMO Beta-1,3-glucan-binding protein OS=Bombyx mori PE=1 SV=1//0
BGIBMGA011616	841.183	1840.95	-1.13	4.06e-17	1.57e-14	-//-
BGIBMGA011617	1022.75	2169.95	-1.0852	2.51e-16	9.43e-14	sp|Q6PA23|LIPHA_XENLA Lipase member H-A OS=Xenopus laevis GN=liph-a PE=2 SV=1//1.67188e-25
BGIBMGA011630	1953.76	1435.31	0.44489	0.0012542	0.031521	sp|O46385|SVIL_BOVIN Supervillin OS=Bos taurus GN=SVIL PE=1 SV=2//4.63045e-172
BGIBMGA011631	387.838	206.535	0.90907	1.48e-07	1.5e-05	sp|Q2NL57|UB10A_XENLA Ubiquitin carboxyl-terminal hydrolase 10-A OS=Xenopus laevis GN=usp10-a PE=2 SV=1//6.35888e-76
BGIBMGA011658	199.387	315.629	-0.66266	0.00020179	0.0071834	sp|Q9N1F5|GSTO1_PIG Glutathione S-transferase omega-1 OS=Sus scrofa GN=GSTO1 PE=1 SV=2//1.12175e-46
BGIBMGA011667	112.184	181.091	-0.69085	0.0011284	0.029023	sp|P61802|APTX_CIOIN Aprataxin OS=Ciona intestinalis GN=APTX PE=2 SV=1//6.13666e-37
BGIBMGA011675	1298.94	883.743	0.55563	4.47e-05	0.0020367	sp|Q9VKJ3|NU160_DROME Nuclear pore complex protein Nup160 homolog OS=Drosophila melanogaster GN=Nup160 PE=1 SV=1//1.29327e-34
BGIBMGA011695	2168.46	1634.53	0.4078	0.0015912	0.037876	sp|P12270|TPR_HUMAN Nucleoprotein TPR OS=Homo sapiens GN=TPR PE=1 SV=3//2.78145e-59
BGIBMGA011738	13.5611	36.6781	-1.4354	0.0017493	0.040774	-//-
BGIBMGA011739	4.51161	26.7089	-2.5656	3.92e-05	0.0018306	sp|Q9JIS1|RIMS2_RAT Regulating synaptic membrane exocytosis protein 2 OS=Rattus norvegicus GN=Rims2 PE=1 SV=1//4.39882e-09
BGIBMGA011740	5.43319	21.8576	-2.0083	0.0017297	0.040544	sp|Q9EQZ7|RIMS2_MOUSE Regulating synaptic membrane exocytosis protein 2 OS=Mus musculus GN=Rims2 PE=1 SV=1//6.46544e-20
BGIBMGA011746	15224.1	36149	-1.2476	1.78e-24	1.49e-21	sp|P19109|DDX17_DROME ATP-dependent RNA helicase p62 OS=Drosophila melanogaster GN=Rm62 PE=1 SV=3//0
BGIBMGA011747	364.85	233.015	0.64688	0.00017167	0.0062377	sp|Q94517|HDAC1_DROME Histone deacetylase Rpd3 OS=Drosophila melanogaster GN=Rpd3 PE=1 SV=2//0
BGIBMGA011774	80.9976	25.7112	1.6555	5.93e-07	4.98e-05	sp|P55859|PNPH_BOVIN Purine nucleoside phosphorylase OS=Bos taurus GN=PNP PE=1 SV=3//3.40874e-112
BGIBMGA011834	257.582	153.136	0.75021	8.32e-05	0.0033759	sp|P08761|MSRA_DROME Peptide methionine sulfoxide reductase OS=Drosophila melanogaster GN=Eip71CD PE=2 SV=2//1.95144e-88
BGIBMGA011852	65.0845	158.642	-1.2854	1.98e-07	1.93e-05	sp|Q95RU0|CUE_DROME Protein cueball OS=Drosophila melanogaster GN=cue PE=1 SV=1//9.71039e-27
BGIBMGA011853	71.3868	198.272	-1.4738	4.13e-11	7.97e-09	sp|B4IXJ2|CUE_DROGR Protein cueball OS=Drosophila grimshawi GN=cue PE=3 SV=1//4.34163e-18
BGIBMGA011864	12.2181	33.9555	-1.4746	0.0020625	0.04613	sp|Q6PA23|LIPHA_XENLA Lipase member H-A OS=Xenopus laevis GN=liph-a PE=2 SV=1//5.64028e-32
BGIBMGA011879	1408.2	979.719	0.52342	0.00010048	0.0039515	sp|Q9VCA2|ORCT_DROME Organic cation transporter protein OS=Drosophila melanogaster GN=Orct PE=1 SV=1//1.76798e-90
BGIBMGA011920	1855.4	1319.73	0.49149	0.00017095	0.0062377	sp|O95639|CPSF4_HUMAN Cleavage and polyadenylation specificity factor subunit 4 OS=Homo sapiens GN=CPSF4 PE=1 SV=1//1.21483e-83
BGIBMGA012021	431.594	267.123	0.69217	2.82e-05	0.0013696	sp|Q15911|ZFHX3_HUMAN Zinc finger homeobox protein 3 OS=Homo sapiens GN=ZFHX3 PE=1 SV=2//2.5213e-07
BGIBMGA012028	185.667	358.83	-0.95058	1.23e-06	9.27e-05	sp|Q8C2E4|PTCD1_MOUSE Pentatricopeptide repeat-containing protein 1, mitochondrial OS=Mus musculus GN=Ptcd1 PE=2 SV=2//5.53297e-23
BGIBMGA012070	169.175	341.9	-1.0151	1.49e-08	1.95e-06	-//-
BGIBMGA012074	229.792	389.716	-0.7621	7.04e-06	0.00042059	sp|Q8TC12|RDH11_HUMAN Retinol dehydrogenase 11 OS=Homo sapiens GN=RDH11 PE=1 SV=2//5.66055e-43
BGIBMGA012125	897.682	662.228	0.43888	0.0019636	0.044422	sp|Q9BRJ6|CG050_HUMAN Uncharacterized protein C7orf50 OS=Homo sapiens GN=C7orf50 PE=1 SV=1//3.01976e-13
BGIBMGA012133	126.123	65.7633	0.93947	0.00016703	0.0061771	-//-
BGIBMGA012149	12020.3	24529.2	-1.029	2.66e-11	5.28e-09	sp|P82125|AKCL2_PIG 1,5-anhydro-D-fructose reductase OS=Sus scrofa GN=AKR1E2 PE=1 SV=2//1.57948e-44
BGIBMGA012179	140.114	215.891	-0.62371	0.0016915	0.039911	-//-
BGIBMGA012248	617.631	889.995	-0.52705	0.00019725	0.0070925	-//-
BGIBMGA012260	94.9189	50.3487	0.91474	0.0010688	0.027894	sp|P55197|AF10_HUMAN Protein AF-10 OS=Homo sapiens GN=MLLT10 PE=1 SV=1//1.10213e-99
BGIBMGA012268	567.153	804.88	-0.50504	0.00045467	0.013898	sp|O81884|GALDH_ARATH L-galactose dehydrogenase OS=Arabidopsis thaliana GN=LGALDH PE=1 SV=1//1.57014e-58
BGIBMGA012269	36.1367	73.7598	-1.0294	0.0010476	0.027491	sp|Q8N5H7|SH2D3_HUMAN SH2 domain-containing protein 3C OS=Homo sapiens GN=SH2D3C PE=1 SV=1//1.4835e-22
BGIBMGA012283	919.241	660.723	0.4764	0.0011663	0.02973	sp|P51815|ZN75D_HUMAN Zinc finger protein 75D OS=Homo sapiens GN=ZNF75D PE=2 SV=2//4.70367e-16
BGIBMGA012305	56.0263	25.7875	1.1194	0.0019524	0.044309	sp|P21808|BXE1_BOMMO Bombyxin E-1 OS=Bombyx mori GN=BBXE1 PE=1 SV=4//6.3353e-15
BGIBMGA012310	122.059	207.838	-0.76788	0.00016944	0.006218	-//-
BGIBMGA012328	422.79	216.698	0.96425	1.54e-08	2e-06	sp|Q6YBV0|S36A4_HUMAN Proton-coupled amino acid transporter 4 OS=Homo sapiens GN=SLC36A4 PE=1 SV=1//7.99815e-88
BGIBMGA012336	1870.6	3148.19	-0.75102	3.91e-09	5.7e-07	sp|Q95028|LDH_DROME L-lactate dehydrogenase OS=Drosophila melanogaster GN=ImpL3 PE=2 SV=1//4.19392e-162
BGIBMGA012423	12.2706	71.3835	-2.5404	8.81e-08	9.67e-06	sp|P05049|SNAK_DROME Serine protease snake OS=Drosophila melanogaster GN=snk PE=1 SV=2//4.20153e-44
BGIBMGA012430	0.904073	28.3768	-4.9721	3.37e-09	5.01e-07	-//-
BGIBMGA012448	846.925	598.571	0.50071	0.00045391	0.013898	sp|Q8C854|MYEF2_MOUSE Myelin expression factor 2 OS=Mus musculus GN=Myef2 PE=1 SV=1//1.56305e-09
BGIBMGA012451	5075.57	8496.1	-0.74323	1.59e-09	2.52e-07	sp|Q05109|VA5_POLAN Venom allergen 5 (Fragment) OS=Polistes annularis PE=1 SV=1//3.90614e-23
BGIBMGA012456	18.5116	112.97	-2.6094	2.79e-16	1.02e-13	sp|Q25074|AQP_HAEIX Aquaporin OS=Haematobia irritans exigua PE=2 SV=1//2.7943e-41
BGIBMGA012470	2760.51	1572.09	0.81226	2.92e-10	5.02e-08	sp|Q5R8S0|K1967_PONAB DBIRD complex subunit KIAA1967 homolog OS=Pongo abelii PE=2 SV=1//2.08023e-13
BGIBMGA012491	538.389	164.45	1.711	2.22e-23	1.67e-20	sp|Q6GMR7|FAAH2_HUMAN Fatty-acid amide hydrolase 2 OS=Homo sapiens GN=FAAH2 PE=2 SV=1//3.95443e-94
BGIBMGA012503	230.829	133.64	0.78848	7.39e-05	0.0030924	sp|P57721|PCBP3_HUMAN Poly(rC)-binding protein 3 OS=Homo sapiens GN=PCBP3 PE=1 SV=2//6.15476e-10
BGIBMGA012521	32.0815	7.15135	2.1655	8.21e-05	0.0033695	sp|P35778|VA3_SOLIN Venom allergen 3 OS=Solenopsis invicta PE=1 SV=2//2.93365e-35
BGIBMGA012526	6313.76	2936.66	1.1043	1.04e-18	4.97e-16	sp|Q9VU95|AGT2L_DROME Alanine--glyoxylate aminotransferase 2-like OS=Drosophila melanogaster GN=CG8745 PE=2 SV=2//0
BGIBMGA012539	241.739	670.879	-1.4726	1.64e-20	9.02e-18	sp|P28680|OPS3_DROPS Opsin Rh3 OS=Drosophila pseudoobscura pseudoobscura GN=Rh3 PE=1 SV=3//2.80937e-75
BGIBMGA012541	3185.81	1916.34	0.7333	9.08e-09	1.25e-06	sp|Q5NVI9|DNJA1_PONAB DnaJ homolog subfamily A member 1 OS=Pongo abelii GN=DNAJA1 PE=2 SV=1//9.37476e-155
BGIBMGA012547	763.16	529.799	0.52654	0.00031219	0.010175	sp|Q6P2Z6|NMD3_XENTR 60S ribosomal export protein NMD3 OS=Xenopus tropicalis GN=nmd3 PE=2 SV=1//0
BGIBMGA012622	32.0027	70.4621	-1.1387	0.0004688	0.014248	sp|Q174I2|PRIC1_AEDAE Protein prickle OS=Aedes aegypti GN=pk PE=3 SV=1//9.80931e-99
BGIBMGA012631	39.7355	153.543	-1.9501	2.51e-05	0.0012418	sp|A8K2U0|A2ML1_HUMAN Alpha-2-macroglobulin-like protein 1 OS=Homo sapiens GN=A2ML1 PE=1 SV=3//2.9543e-46
BGIBMGA012653	297.169	199.231	0.57684	0.0013747	0.033854	sp|O89050|MKLN1_MOUSE Muskelin OS=Mus musculus GN=Mkln1 PE=2 SV=1//1.54675e-164
BGIBMGA012675	217.126	330.796	-0.60741	0.00051366	0.015182	sp|P48598|IF4E_DROME Eukaryotic translation initiation factor 4E OS=Drosophila melanogaster GN=eIF-4E PE=1 SV=1//6.43363e-38
BGIBMGA012677	70.4127	132.89	-0.91632	0.00017108	0.0062377	-//-
BGIBMGA012680	131.073	233.571	-0.83349	2.35e-05	0.0011866	sp|Q14192|FHL2_HUMAN Four and a half LIM domains protein 2 OS=Homo sapiens GN=FHL2 PE=1 SV=3//5.95485e-15
BGIBMGA012765	62218.8	86285	-0.47176	8.31e-05	0.0033759	-//-
BGIBMGA012766	68.727	152.272	-1.1477	0.00030323	0.0099508	-//-
BGIBMGA012783	45.6688	88.1387	-0.94857	0.0010147	0.026825	sp|Q68FF0|K1841_MOUSE Uncharacterized protein KIAA1841 OS=Mus musculus GN=Kiaa1841 PE=2 SV=2//4.08852e-56
BGIBMGA012803	222.052	79.9136	1.4744	2.49e-05	0.001238	-//-
BGIBMGA012838	416.611	593.418	-0.51035	0.00077138	0.021465	sp|O61492|FLOT2_DROME Flotillin-2 OS=Drosophila melanogaster GN=Flo-2 PE=2 SV=3//2.36201e-76
BGIBMGA012839	16.756	2.68457	2.6419	0.0015766	0.037699	sp|Q6GNL7|AL1L1_XENLA Cytosolic 10-formyltetrahydrofolate dehydrogenase OS=Xenopus laevis GN=aldh1l1 PE=2 SV=1//2.52385e-23
BGIBMGA012995	59.6601	187.13	-1.6492	1.43e-12	3.52e-10	sp|Q9U518|ASPG_DIRIM L-asparaginase OS=Dirofilaria immitis PE=1 SV=1//1.25315e-86
BGIBMGA013001	1159.96	1665.26	-0.52167	7.51e-05	0.003118	sp|P18173|DHGL_DROME Glucose dehydrogenase [acceptor] OS=Drosophila melanogaster GN=Gld PE=2 SV=3//5.72443e-142
BGIBMGA013006	755.726	445.031	0.76396	2.49e-07	2.38e-05	sp|P18173|DHGL_DROME Glucose dehydrogenase [acceptor] OS=Drosophila melanogaster GN=Gld PE=2 SV=3//2.40442e-117
BGIBMGA013025	8450.09	6250.13	0.43508	0.00043534	0.013393	sp|Q173M7|EIF3A_AEDAE Eukaryotic translation initiation factor 3 subunit A OS=Aedes aegypti GN=eIF3-S10 PE=3 SV=1//0
BGIBMGA013030	368.152	248.872	0.5649	0.00090457	0.024318	sp|O15297|PPM1D_HUMAN Protein phosphatase 1D OS=Homo sapiens GN=PPM1D PE=1 SV=1//3.9777e-89
BGIBMGA013051	10.3662	45.4783	-2.1333	1.11e-05	0.00062435	sp|O62589|GD_DROME Serine protease gd OS=Drosophila melanogaster GN=gd PE=1 SV=1//1.28076e-23
BGIBMGA013096	1317.15	882.243	0.57817	2.07e-05	0.0010649	sp|Q5ZML3|SRSF1_CHICK Serine/arginine-rich splicing factor 1 OS=Gallus gallus GN=SRSF1 PE=1 SV=3//4.78242e-65
BGIBMGA013125	215.503	317.011	-0.55682	0.0016039	0.03797	sp|Q9NPC7|MYNN_HUMAN Myoneurin OS=Homo sapiens GN=MYNN PE=1 SV=1//6.51494e-12
BGIBMGA013148	204.127	709.393	-1.7971	5.64e-29	6.71e-26	sp|A7SLX5|DPH1_NEMVE Diphthamide biosynthesis protein 1 OS=Nematostella vectensis GN=dph1 PE=3 SV=1//2.15397e-165
BGIBMGA013150	256.115	395.718	-0.62768	0.00017173	0.0062377	sp|Q99638|RAD9A_HUMAN Cell cycle checkpoint control protein RAD9A OS=Homo sapiens GN=RAD9A PE=1 SV=1//1.75216e-47
BGIBMGA013173	394.378	596.274	-0.59639	9.33e-05	0.0036995	sp|Q0VH32|MNT_XENLA Max-binding protein MNT OS=Xenopus laevis GN=mnt PE=2 SV=1//1.2694e-35
BGIBMGA013179	106.268	213.953	-1.0096	1.12e-06	8.53e-05	sp|Q9V574|L2K1_DROME Protein lethal(2)k10201 OS=Drosophila melanogaster GN=l(2)k10201 PE=4 SV=2//6.57124e-27
BGIBMGA013191	1765.55	2701.99	-0.6139	1.65e-06	0.0001188	sp|P04572|SCP_PERVT Sarcoplasmic calcium-binding protein OS=Perinereis vancaurica tetradentata PE=1 SV=1//5.91547e-15
BGIBMGA013204	243.021	120.541	1.0116	1.73e-06	0.00012337	sp|A6QR44|DGCR8_BOVIN Microprocessor complex subunit DGCR8 OS=Bos taurus GN=DGCR8 PE=2 SV=1//9.84748e-17
BGIBMGA013233	110.753	47.4355	1.2233	8.32e-06	0.00048672	-//-
BGIBMGA013237	117.599	39.1722	1.586	1.73e-08	2.21e-06	sp|Q27902|CP6B4_PAPGL Cytochrome P450 6B4 OS=Papilio glaucus GN=CYP6B4 PE=2 SV=1//3.6809e-92
BGIBMGA013242	113.808	205.808	-0.85469	3.4e-05	0.0016118	sp|A2SWM2|SPNS2_DANRE Protein spinster homolog 2 OS=Danio rerio GN=spns2 PE=1 SV=2//3.60453e-08
BGIBMGA013300	94.55	164.259	-0.79683	0.00030694	0.010026	-//-
BGIBMGA013328	3243.53	2355.04	0.46181	0.00025696	0.0087753	sp|Q863B3|SND1_BOVIN Staphylococcal nuclease domain-containing protein 1 OS=Bos taurus GN=SND1 PE=1 SV=1//0
BGIBMGA013341	547.893	322.079	0.76648	0.0012845	0.032056	sp|Q25490|APLP_MANSE Apolipophorins OS=Manduca sexta PE=2 SV=1//0
BGIBMGA013342	56868.5	40778.6	0.47982	6.9e-05	0.0029221	sp|Q25490|APLP_MANSE Apolipophorins OS=Manduca sexta PE=2 SV=1//0
BGIBMGA013380	1284.17	1848.96	-0.52588	6.2e-05	0.0026652	-//-
BGIBMGA013421	61.8634	143.396	-1.2128	7.46e-07	6.05e-05	sp|Q68EL6|NFIL3_DANRE Nuclear factor interleukin-3-regulated protein OS=Danio rerio GN=nfil3 PE=2 SV=1//8.5469e-22
BGIBMGA013454	1689.57	1131.77	0.57807	1.18e-05	0.00065273	sp|Q5ZME8|SMU1_CHICK WD40 repeat-containing protein SMU1 OS=Gallus gallus GN=SMU1 PE=2 SV=1//0
BGIBMGA013521	688.081	1002.31	-0.54268	0.00028348	0.0093889	sp|Q8K0Q5|RHG18_MOUSE Rho GTPase-activating protein 18 OS=Mus musculus GN=Arhgap18 PE=2 SV=1//6.07084e-17
BGIBMGA013539	14.9041	42.1997	-1.5015	0.00052711	0.015514	sp|Q7KM13|HEY_DROME Hairy/enhancer-of-split related with YRPW motif protein OS=Drosophila melanogaster GN=Hey PE=2 SV=1//2.91519e-29
BGIBMGA013545	1119.24	1957.59	-0.80655	0.00073895	0.020765	sp|P34696|HSP11_CAEEL Heat shock protein Hsp-16.1/Hsp-16.11 OS=Caenorhabditis elegans GN=hsp-16.1 PE=3 SV=1//1.4952e-12
BGIBMGA013566	1341.7	2687.64	-1.0023	1.08e-14	3.57e-12	sp|Q9V3U9|SLMO_DROME Protein slowmo OS=Drosophila melanogaster GN=slmo PE=1 SV=1//2.76573e-108
BGIBMGA013605	880.525	603.072	0.54603	0.00020147	0.0071834	sp|Q8BMB3|IF4E2_MOUSE Eukaryotic translation initiation factor 4E type 2 OS=Mus musculus GN=Eif4e2 PE=1 SV=1//2.74082e-36
BGIBMGA013640	1274.71	2466.03	-0.95202	2.84e-13	7.38e-11	sp|Q9VEG6|PERC_DROME Chorion peroxidase OS=Drosophila melanogaster GN=Pxt PE=2 SV=3//2.86414e-164
BGIBMGA013642	2696.94	7176.68	-1.412	3.53e-29	4.58e-26	sp|Q8BG39|SV2B_MOUSE Synaptic vesicle glycoprotein 2B OS=Mus musculus GN=Sv2b PE=1 SV=1//1.62558e-21
BGIBMGA013661	79.137	170.28	-1.1055	9.8e-07	7.66e-05	-//-
BGIBMGA013662	42.9478	108.138	-1.3322	1.49e-06	0.00010912	-//-
BGIBMGA013751	9.9273	64.8834	-2.7084	5.6e-11	1.05e-08	sp|O60259|KLK8_HUMAN Kallikrein-8 OS=Homo sapiens GN=KLK8 PE=1 SV=1//7.83275e-14
BGIBMGA013761	2686.6	1994.86	0.4295	0.0007547	0.021124	sp|Q8BID8|FXL14_MOUSE F-box/LRR-repeat protein 14 OS=Mus musculus GN=Fbxl14 PE=2 SV=1//3.70939e-128
BGIBMGA013778	91.7153	46.5331	0.9789	0.0006137	0.017659	-//-
BGIBMGA013797	266.053	720.535	-1.4374	3.4e-20	1.8e-17	sp|P13582|EAST_DROME Serine protease easter OS=Drosophila melanogaster GN=ea PE=1 SV=3//2.68213e-49
BGIBMGA013812	39.2878	110.247	-1.4886	1.06e-07	1.12e-05	sp|P35502|ESTF_MYZPE Esterase FE4 OS=Myzus persicae PE=1 SV=1//4.95771e-83
BGIBMGA013814	679.177	472.896	0.52226	0.00048009	0.014489	sp|Q91YE7|RBM5_MOUSE RNA-binding protein 5 OS=Mus musculus GN=Rbm5 PE=1 SV=1//3.41346e-59
BGIBMGA013816	577.449	246.146	1.2302	2.69e-14	8.34e-12	sp|Q6PB06|AGPD1_XENLA Hydroxylysine kinase OS=Xenopus laevis GN=agphd1 PE=2 SV=1//6.37035e-61
BGIBMGA013818	3046.96	4222.05	-0.47057	0.00015716	0.0058577	-//-
BGIBMGA013819	1616.52	2316.96	-0.51935	5.69e-05	0.0024908	-//-
BGIBMGA013852	1167.06	1656.29	-0.50508	0.00013185	0.0050057	sp|Q60854|SPB6_MOUSE Serpin B6 OS=Mus musculus GN=Serpinb6 PE=2 SV=1//1.12285e-38
BGIBMGA013898	963.39	663.282	0.5385	0.00013373	0.0050638	sp|Q9Z2U1|PSA5_MOUSE Proteasome subunit alpha type-5 OS=Mus musculus GN=Psma5 PE=1 SV=1//2.45966e-140
BGIBMGA013904	1649.02	3002.04	-0.86433	1.68e-11	3.54e-09	sp|P50447|A1AT_PIG Alpha-1-antitrypsin OS=Sus scrofa GN=SERPINA1 PE=2 SV=1//1.09063e-13
BGIBMGA013908	457.637	309.574	0.56392	0.00047844	0.014489	sp|Q8MSU3|FRRS1_DROME Putative ferric-chelate reductase 1 homolog OS=Drosophila melanogaster GN=CG8399 PE=2 SV=1//1.43482e-151
BGIBMGA013930	1255.72	772.491	0.70093	3.25e-07	3.01e-05	sp|Q6U6J0|HYEP_BOMMO Juvenile hormone epoxide hydrolase OS=Bombyx mori GN=JHEH PE=1 SV=1//0
BGIBMGA013938	988.531	1838.65	-0.89529	1.76e-11	3.59e-09	sp|P24523|GA45A_CRIGR Growth arrest and DNA damage-inducible protein GADD45 alpha OS=Cricetulus griseus GN=GADD45A PE=2 SV=1//2.48034e-13
BGIBMGA013991	60.0902	280.679	-2.2237	5.13e-25	4.88e-22	-//-
BGIBMGA014055	1269.97	2132.86	-0.74799	1.09e-08	1.46e-06	sp|Q8MKK4|TRE12_DROME facilitated trehalose transporter Tret1-2 homolog OS=Drosophila melanogaster GN=Tret1-2 PE=2 SV=1//3.15203e-15
BGIBMGA014125	701.841	1128.98	-0.68581	7.7e-07	6.18e-05	-//-
BGIBMGA014143	2468.25	1787.58	0.46548	0.00027254	0.0091326	sp|Q9GZR7|DDX24_HUMAN ATP-dependent RNA helicase DDX24 OS=Homo sapiens GN=DDX24 PE=1 SV=1//2.93926e-13
BGIBMGA014157	1604.53	1001.65	0.67977	3.6e-07	3.25e-05	sp|A1A4H6|DDX27_BOVIN Probable ATP-dependent RNA helicase DDX27 OS=Bos taurus GN=DDX27 PE=2 SV=1//3.66882e-178
BGIBMGA014193	552.203	331.184	0.73757	2.89e-06	0.00019094	sp|Q7Q2B7|CARM1_ANOGA Histone-arginine methyltransferase CARMER OS=Anopheles gambiae GN=CARM1 PE=1 SV=5//0
BGIBMGA014201	342.512	85.8958	1.9955	1.93e-23	1.53e-20	sp|Q63ZT8|AL1L1_XENTR Cytosolic 10-formyltetrahydrofolate dehydrogenase OS=Xenopus tropicalis GN=aldh1l1 PE=2 SV=1//0
BGIBMGA014208	1212.93	788.629	0.62107	8.21e-05	0.0033695	sp|Q9V4N3|CYB5_DROME Cytochrome b5 OS=Drosophila melanogaster GN=Cyt-b5 PE=2 SV=1//1.66249e-31
BGIBMGA014211	1529.71	1063.85	0.52396	8.74e-05	0.0034954	sp|Q9D4D4|TKTL2_MOUSE Transketolase-like protein 2 OS=Mus musculus GN=Tktl2 PE=2 SV=1//5.1474e-158
BGIBMGA014241	444.638	936.979	-1.0754	1.56e-13	4.64e-11	sp|Q3MHZ4|TGFI1_BOVIN Transforming growth factor beta-1-induced transcript 1 protein OS=Bos taurus GN=TGFB1I1 PE=2 SV=2//9.92705e-08
BGIBMGA014278	4657.53	3541.67	0.39514	0.0013793	0.033889	-//-
BGIBMGA014360	181.412	417.454	-1.2023	0.0012011	0.030401	sp|Q008X1|DFP_BOMMO Putative defense protein OS=Bombyx mori PE=2 SV=1//6.47582e-125
BGIBMGA014404	255.686	387.127	-0.59843	0.00037888	0.011861	sp|Q05319|STUB_DROME Serine proteinase stubble OS=Drosophila melanogaster GN=Sb PE=2 SV=2//6.43055e-34
BGIBMGA014405	124.692	222.719	-0.83685	2.98e-05	0.0014352	-//-
BGIBMGA014541	501.218	279.45	0.84285	3.31e-05	0.0015932	sp|Q8BYR8|S41A2_MOUSE Solute carrier family 41 member 2 OS=Mus musculus GN=Slc41a2 PE=2 SV=1//3.87368e-61
BGIBMGA014598	51.9973	99.3949	-0.93473	0.00061483	0.017659	sp|Q6P3Z3|THAP4_MOUSE THAP domain-containing protein 4 OS=Mus musculus GN=Thap4 PE=2 SV=1//6.23862e-37
BGIBMGA014606	76.0121	127.848	-0.75013	0.0018992	0.043384	-//-
BGIBMGA014619	45.2474	86.3946	-0.93311	0.0012765	0.031911	sp|P19217|ST1E1_BOVIN Estrogen sulfotransferase OS=Bos taurus GN=SULT1E1 PE=1 SV=1//4.31979e-19
EMBMOG00000000390	10.8314	42.1044	-1.9588	2.04e-05	0.0010649	-//-
EMBMOG00000005676	4.0902	30.6006	-2.9033	1.91e-06	0.00013242	-//-
