# Supplementary material for: Transcriptional Response of Silkworm (Bombyx mori) Eggs to O2 or HCl Treatment
Source: Int J Mol Sci. 2016 Dec 7;17(12):1838. doi: 10.3390/ijms17121838 (PMC5187757; doi:10.3390/ijms17121838)
Supplement: Supplementary file 1 [file ijms-17-01838-s001.zip › ijms-152376-Supplementary Materials/Tables S7-S12 functional analysis of DEGs.xlsx]

## Sheet: Table S7
Table S7. Trehalase and related proteins.
Differential gene between HCl-treated and non-treated
Gene_id	readcount_HCl-treated	readcount_non-treated	log2FoldChange	pval	padj	Blast swiss prot
BGIBMGA009376	140.614	36.4876	1.9463	1.19e-12	3.03e-10	sp|Q8MKK4|TRE12_DROME facilitated trehalose transporter Tret1-2 homolog OS=Drosophila melanogaster GN=Tret1-2 PE=2 SV=1//3.56489e-47
BGIBMGA004566	94.9189	43.1211	1.1383	8.18e-05	0.0033695	sp|A9ZSY3|TRET1_BOMMO facilitated trehalose transporter Tret1 OS=Bombyx mori GN=Tret1 PE=1 SV=1//3.18309e-31
BGIBMGA010730	254.887	159.214	0.67889	0.00034514	0.011029	sp|B3NSE1|TRET1_DROER facilitated trehalose transporter Tret1 OS=Drosophila erecta GN=Tret1 PE=3 SV=1//1.15301e-18
BGIBMGA003739	712.172	463.152	0.62074	2.97e-05	0.0014352	sp|A9ZSY3|TRET1_BOMMO facilitated trehalose transporter Tret1 OS=Bombyx mori GN=Tret1 PE=1 SV=1//0
BGIBMGA010741	744.8	1186.84	-0.6722	1.08e-06	8.3e-05	sp|A9ZSY3|TRET1_BOMMO facilitated trehalose transporter Tret1 OS=Bombyx mori GN=Tret1 PE=1 SV=1//1.15544e-70
BGIBMGA002635	4096.5	6588.44	-0.68554	3.11e-08	3.77e-06	sp|B0WC46|TRET1_CULQU facilitated trehalose transporter Tret1 OS=Culex quinquefasciatus GN=Tret1 PE=3 SV=1//3.72511e-62
BGIBMGA014055	1269.97	2132.86	-0.74799	1.09e-08	1.46e-06	sp|Q8MKK4|TRE12_DROME facilitated trehalose transporter Tret1-2 homolog OS=Drosophila melanogaster GN=Tret1-2 PE=2 SV=1//3.15203e-15
BGIBMGA005182	2670.34	4152.73	-0.63704	3.61e-07	3.25e-05	sp|Q54K57|TPSA_DICDI Alpha,alpha-trehalose-phosphate synthase [UDP-forming] A OS=Dictyostelium discoideum GN=tpsA PE=2 SV=1//4.63062e-100
BGIBMGA004586	93.0845	245.266	-1.3977	1.17e-11	2.56e-09	sp|A8J4S9|TREA_APIME Trehalase OS=Apis mellifera PE=1 SV=1//0
Differential gene between O2-treated and non-treated
Gene_id	readcount_O2-treated	readcount_non-treated	log2FoldChange	pval	padj	Blast swiss prot
BGIBMGA009376	158.761	33.5415	2.2428	2.25e-16	6.42e-14	sp|Q8MKK4|TRE12_DROME facilitated trehalose transporter Tret1-2 homolog OS=Drosophila melanogaster GN=Tret1-2 PE=2 SV=1//3.56489e-47
BGIBMGA010730	442.461	146.379	1.5958	4.2e-18	1.57e-15	sp|B3NSE1|TRET1_DROER facilitated trehalose transporter Tret1 OS=Drosophila erecta GN=Tret1 PE=3 SV=1//1.15301e-18
BGIBMGA004566	97.3616	39.6421	1.2963	1.2e-05	0.00060325	sp|A9ZSY3|TRET1_BOMMO facilitated trehalose transporter Tret1 OS=Bombyx mori GN=Tret1 PE=1 SV=1//3.18309e-31
BGIBMGA003739	707.46	425.792	0.7325	3.03e-06	0.00017066	sp|A9ZSY3|TRET1_BOMMO facilitated trehalose transporter Tret1 OS=Bombyx mori GN=Tret1 PE=1 SV=1//0
BGIBMGA002635	4196.88	6057.14	-0.52932	4.67e-05	0.0019884	sp|B0WC46|TRET1_CULQU facilitated trehalose transporter Tret1 OS=Culex quinquefasciatus GN=Tret1 PE=3 SV=1//3.72511e-62
BGIBMGA014055	1312.75	1960.86	-0.57889	2.72e-05	0.0012325	sp|Q8MKK4|TRE12_DROME facilitated trehalose transporter Tret1-2 homolog OS=Drosophila melanogaster GN=Tret1-2 PE=2 SV=1//3.15203e-15
BGIBMGA010741	696.378	1091.09	-0.64782	8.08e-06	0.00042194	sp|A9ZSY3|TRET1_BOMMO facilitated trehalose transporter Tret1 OS=Bombyx mori GN=Tret1 PE=1 SV=1//1.15544e-70
BGIBMGA005605	154.05	370.965	-1.2679	9.21e-12	1.43e-09	sp|A9ZSY3|TRET1_BOMMO facilitated trehalose transporter Tret1 OS=Bombyx mori GN=Tret1 PE=1 SV=1//1.56385e-34
BGIBMGA005182	2205.75	3817.65	-0.79142	3.309e-09	3.1458e-07	sp|Q54K57|TPSA_DICDI Alpha,alpha-trehalose-phosphate synthase [UDP-forming] A OS=Dictyostelium discoideum GN=tpsA PE=2 SV=1//4.63062e-100
BGIBMGA005181	135.32	225.05	-0.73387	0.0011984	0.031823	sp|A1TFL3|OTSA_MYCVP Trehalose-phosphate synthase OS=Mycobacterium vanbaalenii (strain DSM 7251 / PYR-1) GN=otsA PE=3 SV=1//4.4447e-10
BGIBMGA005665	131.696	63.4247	1.0541	0.0012901	0.033756	sp|P32358|TREA_BOMMO Trehalase OS=Bombyx mori PE=1 SV=1//0
BGIBMGA004586	67.2108	225.482	-1.7463	1.3067e-14	2.9577e-12	sp|A8J4S9|TREA_APIME Trehalase OS=Apis mellifera PE=1 SV=1//0

## Sheet: Table S8
Table S8. Proteins involved in polyols.
Differential gene between HCl-treated and non-treated
Gene_id	readcount_HCl-treated	readcount_non-treated	log2FoldChange	pval	padj	Blast swiss prot
BGIBMGA008283	117.134	52.3439	1.1621	1.28e-05	0.00070536	sp|P13217|PIPA_DROME 1-phosphatidylinositol 4,5-bisphosphate phosphodiesterase OS=Drosophila melanogaster GN=norpA PE=1 SV=4//0
BGIBMGA009071	146.32	70.9038	1.0452	1.35e-05	0.00073433	sp|Q9PUT6|PTEN_XENLA Phosphatidylinositol 3,4,5-trisphosphate 3-phosphatase and dual-specificity protein phosphatase PTEN OS=Xenopus laevis GN=pten PE=2 SV=1//1.80785e-30
BGIBMGA007063	392.929	544.063	-0.46951	0.0022902	0.049912	sp|Q765A7|PGAP1_RAT GPI inositol-deacylase OS=Rattus norvegicus GN=Pgap1 PE=1 SV=1//7.21877e-29
BGIBMGA006993	45.1161	88.0244	-0.96426	0.00086764	0.023591	sp|Q5R890|MINP1_PONAB Multiple inositol polyphosphate phosphatase 1 OS=Pongo abelii GN=MINPP1 PE=2 SV=1//5.87635e-33
Differential gene between O2-treated and non-treated
Gene_id	readcount_O2-treated	readcount_non-treated	log2FoldChange	pval	padj	Blast swiss prot
BGIBMGA009298	2042.17	3818.09	-0.90275	1.5611e-11	2.3189e-09	sp|P23677|IP3KA_HUMAN Inositol-trisphosphate 3-kinase A OS=Homo sapiens GN=ITPKA PE=1 SV=1//1.54296e-72
BGIBMGA006993	31.948	80.9265	-1.3409	3.0762e-05	0.0013708	sp|Q5R890|MINP1_PONAB Multiple inositol polyphosphate phosphatase 1 OS=Pongo abelii GN=MINPP1 PE=2 SV=1//5.87635e-33
BGIBMGA012399	22.4137	5.04172	2.1524	0.001274	0.033519	sp|Q00796|DHSO_HUMAN Sorbitol dehydrogenase OS=Homo sapiens GN=SORD PE=1 SV=4//1.48237e-107
BGIBMGA012400	35.053	7.0512	2.3136	1.9471e-05	0.00091634	sp|Q58D31|DHSO_BOVIN Sorbitol dehydrogenase OS=Bos taurus GN=SORD PE=2 SV=3//5.09125e-141

## Sheet: Table S9
Table S9. Heat shock proteins.
Differential gene between HCl-treated and non-treated
Gene_id	readcount_HCl-treated	readcount_non-treated	log2FoldChange	pval	padj	Blast swiss prot
BGIBMGA004612	17189.1	9771.84	0.81479	2.17e-11	4.36e-09	sp|Q7PT10|HSP83_ANOGA Heat shock protein 83 OS=Anopheles gambiae GN=Hsp83 PE=3 SV=3//0
BGIBMGA007349	3663.71	2681.57	0.45023	0.00034074	0.010931	sp|O02649|CH60_DROME 60 kDa heat shock protein, mitochondrial OS=Drosophila melanogaster GN=Hsp60 PE=1 SV=3//0
BGIBMGA013545	1119.24	1957.59	-0.80655	0.00073895	0.020765	sp|P34696|HSP11_CAEEL Heat shock protein Hsp-16.1/Hsp-16.11 OS=Caenorhabditis elegans GN=hsp-16.1 PE=3 SV=1//1.4952e-12
Differential gene between O2-treated and non-treated
Gene_id	readcount_O2-treated	readcount_non-treated	log2FoldChange	pval	padj	Blast swiss prot
BGIBMGA014618	253.797	92.7965	1.4515	9.1552e-09	8.2109e-07	sp|P41826|HSP72_ANOAL Heat shock protein 70 A2 OS=Anopheles albimanus GN=HSP70A2 PE=3 SV=1//3.20545e-82
BGIBMGA004614	403.713	173.579	1.2177	1.8086e-11	2.6318e-09	sp|Q9GSU4|HSP72_DROSI Major heat shock 70 kDa protein Ba OS=Drosophila simulans GN=Hsp70Ba PE=2 SV=2//1.64343e-23
BGIBMGA004612	13773	8983.82	0.61644	1.6914e-06	0.0001005	sp|Q7PT10|HSP83_ANOGA Heat shock protein 83 OS=Anopheles gambiae GN=Hsp83 PE=3 SV=3//0
BGIBMGA013545	779.913	1799.81	-1.2065	2.4362e-06	0.00014008	sp|P34696|HSP11_CAEEL Heat shock protein Hsp-16.1/Hsp-16.11 OS=Caenorhabditis elegans GN=hsp-16.1 PE=3 SV=1//1.4952e-12

## Sheet: Table S10
Table S10. Cytochrome P450.
Differential gene between HCl-treated and non-treated
Gene_id	readcount_HCl-treated	readcount_non-treated	log2FoldChange	pval	padj	Blast swiss prot
BGIBMGA013237	117.599	39.1722	1.586	1.73e-08	2.21e-06	sp|Q27902|CP6B4_PAPGL Cytochrome P450 6B4 OS=Papilio glaucus GN=CYP6B4 PE=2 SV=1//3.6809e-92
BGIBMGA006916	687.165	405.957	0.75933	4.76e-07	4.1e-05	sp|Q95078|CP18A_DROME Cytochrome P450 18a1 OS=Drosophila melanogaster GN=Cyp18a1 PE=2 SV=2//0
BGIBMGA006936	968.3	1612.59	-0.73585	4.02e-08	4.82e-06	sp|Q9VWR5|CP306_DROME Cytochrome P450 306a1 OS=Drosophila melanogaster GN=phm PE=1 SV=1//4.40697e-123
BGIBMGA000640	18.099	43.6961	-1.2716	0.0019726	0.044555	sp|Q9VW43|CP305_DROME Probable cytochrome P450 305a1 OS=Drosophila melanogaster GN=Cyp305a1 PE=2 SV=1//1.36437e-92
BGIBMGA001162	7.68899	50.6569	-2.7199	1.6e-08	2.06e-06	sp|Q9VYY4|C4G15_DROME Cytochrome P450 4g15 OS=Drosophila melanogaster GN=Cyp4g15 PE=2 SV=1//0
BGIBMGA001004	0.456411	9.299	-4.3487	0.0022878	0.049912	sp|Q9VYY4|C4G15_DROME Cytochrome P450 4g15 OS=Drosophila melanogaster GN=Cyp4g15 PE=2 SV=1//0
Differential gene between O2-treated and non-treated
Gene_id	readcount_O2-treated	readcount_non-treated	log2FoldChange	pval	padj	Blast swiss prot
BGIBMGA003944	33.5053	6.46768	2.3731	2.9236e-05	0.0013069	sp|Q964T2|CP9E2_BLAGE Cytochrome P450 9e2 OS=Blattella germanica GN=CYP9E2 PE=2 SV=1//1.05566e-163
BGIBMGA010854	79.321	30.6175	1.3733	2.6237e-05	0.0011992	sp|O61387|CP6B7_HELAM Cytochrome P450 6B7 OS=Helicoverpa armigera GN=CYP6B7 PE=2 SV=1//2.97215e-100
BGIBMGA003926	62.9378	27.2542	1.2075	0.00065956	0.019554	sp|Q9VG82|CP9F2_DROME Probable cytochrome P450 9f2 OS=Drosophila melanogaster GN=Cyp9f2 PE=2 SV=1//7.27606e-112
BGIBMGA009523	626.432	348.824	0.84466	1.7279e-07	1.202e-05	sp|Q9V5L3|C49A1_DROME Probable cytochrome P450 49a1 OS=Drosophila melanogaster GN=Cyp49a1 PE=2 SV=3//1.22772e-127
BGIBMGA001162	7.69741	46.567	-2.5969	2.0891e-07	1.4254e-05	sp|Q9VYY4|C4G15_DROME Cytochrome P450 4g15 OS=Drosophila melanogaster GN=Cyp4g15 PE=2 SV=1//0

## Sheet: Table S11
Table S11. Ribosome biogenesis proteins.
Differential gene between HCl-treated and non-treated
Gene_id	readcount_HCl-treated	readcount_non-treated	log2FoldChange	pval	padj	Blast swiss prot
BGIBMGA009207	2396.72	1263.33	0.92383	8.3e-12	1.88e-09	sp|Q9W3C1|U202_DROME Polycomb protein l(1)G0020 OS=Drosophila melanogaster GN=l(1)G0020 PE=1 SV=2//0
BGIBMGA010739	3427.72	2406.47	0.51033	4.96e-05	0.0022342	sp|O00567|NOP56_HUMAN Nucleolar protein 56 OS=Homo sapiens GN=NOP56 PE=1 SV=4//5.75201e-173
BGIBMGA003833	2106.13	1412.71	0.57613	0.0010949	0.028282	sp|O44081|DKC1_DROME H/ACA ribonucleoprotein complex subunit 4 OS=Drosophila melanogaster GN=Nop60B PE=1 SV=1//0
BGIBMGA010745	1377.73	997.563	0.46581	0.00051369	0.015182	sp|Q5PQR5|IMP4_RAT U3 small nucleolar ribonucleoprotein protein IMP4 OS=Rattus norvegicus GN=Imp4 PE=2 SV=1//2.4355e-121
BGIBMGA012547	763.16	529.799	0.52654	0.00031219	0.010175	sp|Q6P2Z6|NMD3_XENTR 60S ribosomal export protein NMD3 OS=Xenopus tropicalis GN=nmd3 PE=2 SV=1//0
BGIBMGA006085	4178.14	3084.03	0.43804	0.0004495	0.013799	sp|Q9Y2X3|NOP58_HUMAN Nucleolar protein 58 OS=Homo sapiens GN=NOP58 PE=1 SV=1//0
BGIBMGA000154	1872.81	1416.1	0.40328	0.0019391	0.044193	sp|Q15061|WDR43_HUMAN WD repeat-containing protein 43 OS=Homo sapiens GN=WDR43 PE=1 SV=3//2.99952e-34
BGIBMGA006056	1367.59	854.981	0.67767	6.38e-07	5.3e-05	sp|Q7KVQ0|GAR1_DROME Probable H/ACA ribonucleoprotein complex subunit 1 OS=Drosophila melanogaster GN=CG4038 PE=1 SV=1//5.14241e-44
BGIBMGA005353	1163	1674.67	-0.52602	7.49e-05	0.0031164	sp|A0PJM3|GORL_HUMAN Putative exonuclease GOR-like protein OS=Homo sapiens GN=REXO1L2P PE=5 SV=2//2.37062e-48
BGIBMGA000029	879.485	592.668	0.56944	0.0006106	0.017609	sp|Q9V3U2|NHP2_DROME H/ACA ribonucleoprotein complex subunit 2-like protein OS=Drosophila melanogaster GN=NHP2 PE=1 SV=1//6.02926e-49
BGIBMGA000474	2357.7	1734.78	0.44262	0.00056994	0.016638	sp|Q8MT06|GNL3_DROME Guanine nucleotide-binding protein-like 3 homolog OS=Drosophila melanogaster GN=ns1 PE=1 SV=2//8.60988e-162
BGIBMGA008596	2442.1	1847.68	0.40241	0.0017063	0.040062	sp|O15381|NVL_HUMAN Nuclear valosin-containing protein-like OS=Homo sapiens GN=NVL PE=1 SV=1//1.06524e-163
BGIBMGA004090	1983.3	1465.3	0.43671	0.00083362	0.022841	sp|Q9NU22|MDN1_HUMAN Midasin OS=Homo sapiens GN=MDN1 PE=1 SV=2//6.52464e-11
Differential gene between O2-treated and non-treated
Gene_id	readcount_O2-treated	readcount_non-treated	log2FoldChange	pval	padj	Blast swiss prot
BGIBMGA009207	1601.18	1161.45	0.46321	0.00084708	0.024159	sp|Q9W3C1|U202_DROME Polycomb protein l(1)G0020 OS=Drosophila melanogaster GN=l(1)G0020 PE=1 SV=2//0
BGIBMGA000474	2135.74	1594.87	0.4213	0.0020121	0.047347	sp|Q8MT06|GNL3_DROME Guanine nucleotide-binding protein-like 3 homolog OS=Drosophila melanogaster GN=ns1 PE=1 SV=2//8.60988e-162

## Sheet: Table S12
Table S12. Proteins involved in spliceosome.
Differential gene between HCl-treated and non-treated
Gene_id	readcount_HCl-treated	readcount_non-treated	log2FoldChange	pval	padj	Blast swiss prot
BGIBMGA002837	2583.99	1962.46	0.39694	0.0017885	0.041447	sp|Q9UMS4|PRP19_HUMAN Pre-mRNA-processing factor 19 OS=Homo sapiens GN=PRPF19 PE=1 SV=1//0
BGIBMGA003398	1646.74	1199.73	0.4569	0.00053517	0.015719	sp|P49028|MGN_DROME Protein mago nashi OS=Drosophila melanogaster GN=mago PE=1 SV=1//2.91129e-92
BGIBMGA003602	677.029	427.548	0.66313	1e-05	0.00057619	sp|Q5R7X2|SR140_PONAB U2 snRNP-associated SURP motif-containing protein OS=Pongo abelii GN=U2SURP PE=2 SV=1//1.07281e-176
BGIBMGA003840	2283.22	1716.98	0.41119	0.0013457	0.033351	sp|Q9VU02|SMD1_DROME Probable small nuclear ribonucleoprotein Sm D1 OS=Drosophila melanogaster GN=SmD1 PE=1 SV=1//5.10782e-37
BGIBMGA004823	2149.7	1502.69	0.51658	6.74e-05	0.0028789	sp|Q13435|SF3B2_HUMAN Splicing factor 3B subunit 2 OS=Homo sapiens GN=SF3B2 PE=1 SV=2//0
BGIBMGA005323	6663.25	10024.1	-0.58917	1.51e-06	0.00010967	sp|Q58EA2|THO4A_XENLA THO complex subunit 4-A OS=Xenopus laevis GN=alyref-a PE=2 SV=1//1.47151e-48
BGIBMGA006771	370.02	245.475	0.59202	0.00050401	0.015052	sp|O43447|PPIH_HUMAN Peptidyl-prolyl cis-trans isomerase H OS=Homo sapiens GN=PPIH PE=1 SV=1//4.98893e-100
BGIBMGA006851	3054.14	2323.46	0.39449	0.0018815	0.04332	sp|O75533|SF3B1_HUMAN Splicing factor 3B subunit 1 OS=Homo sapiens GN=SF3B1 PE=1 SV=3//0
BGIBMGA007082	2859.2	2137.26	0.41985	0.00093023	0.024867	sp|Q24562|U2AF2_DROME Splicing factor U2AF 50 kDa subunit OS=Drosophila melanogaster GN=U2af50 PE=2 SV=1//0
BGIBMGA008779	5010.67	3056.56	0.71309	4.5e-05	0.0020459	sp|Q9VUV9|U520_DROME Putative U5 small nuclear ribonucleoprotein 200 kDa helicase OS=Drosophila melanogaster GN=CG5931 PE=2 SV=4//1.77668e-16
BGIBMGA010178	4322.24	3325.77	0.37809	0.0022623	0.049685	sp|P26686|SRR55_DROME Serine-arginine protein 55 OS=Drosophila melanogaster GN=B52 PE=1 SV=4//1.74686e-86
BGIBMGA010333	377.376	250.368	0.59195	0.0004968	0.014894	sp|Q94535|U2AF1_DROME Splicing factor U2af 38 kDa subunit OS=Drosophila melanogaster GN=U2af38 PE=1 SV=2//3.73099e-126
BGIBMGA010723	1667.21	1207.76	0.4651	0.00042358	0.013145	sp|Q9VI10|SMD2_DROME Probable small nuclear ribonucleoprotein Sm D2 OS=Drosophila melanogaster GN=SmD2 PE=3 SV=1//4.36728e-51
BGIBMGA011746	15224.1	36149	-1.2476	1.78e-24	1.49e-21	sp|P19109|DDX17_DROME ATP-dependent RNA helicase p62 OS=Drosophila melanogaster GN=Rm62 PE=1 SV=3//0
BGIBMGA013096	1317.15	882.243	0.57817	2.07e-05	0.0010649	sp|Q5ZML3|SRSF1_CHICK Serine/arginine-rich splicing factor 1 OS=Gallus gallus GN=SRSF1 PE=1 SV=3//4.78242e-65
Differential gene between O2-treated and non-treated
Gene_id	readcount_O2-treated	readcount_non-treated	log2FoldChange	pval	padj	Blast swiss prot
BGIBMGA006851	2938.86	2136.01	0.46034	0.00060474	0.018413	sp|O75533|SF3B1_HUMAN Splicing factor 3B subunit 1 OS=Homo sapiens GN=SF3B1 PE=1 SV=3//0
BGIBMGA003398	1527.32	1102.99	0.46958	0.00078115	0.022641	sp|P49028|MGN_DROME Protein mago nashi OS=Drosophila melanogaster GN=mago PE=1 SV=1//2.91129e-92
BGIBMGA012013	787.588	558.364	0.49624	0.0010012	0.027351	sp|P19109|DDX17_DROME ATP-dependent RNA helicase p62 OS=Drosophila melanogaster GN=Rm62 PE=1 SV=3//1.74652e-152
BGIBMGA004614	403.713	173.579	1.2177	1.8086e-11	2.6318e-09	sp|Q9GSU4|HSP72_DROSI Major heat shock 70 kDa protein Ba OS=Drosophila simulans GN=Hsp70Ba PE=2 SV=2//1.64343e-23
BGIBMGA005323	6937.64	9215.78	-0.40966	0.0015707	0.039502	sp|Q58EA2|THO4A_XENLA THO complex subunit 4-A OS=Xenopus laevis GN=alyref-a PE=2 SV=1//1.47151e-48
BGIBMGA014618	253.797	92.7965	1.4515	9.1552e-09	8.2109e-07	sp|P41826|HSP72_ANOAL Heat shock protein 70 A2 OS=Anopheles albimanus GN=HSP70A2 PE=3 SV=1//3.20545e-82
BGIBMGA009816	8272.73	6185.89	0.41938	0.0012995	0.033913	sp|Q99PV0|PRP8_MOUSE Pre-mRNA-processing-splicing factor 8 OS=Mus musculus GN=Prpf8 PE=1 SV=2//2.09962e-143
BGIBMGA011746	19470.1	33233.5	-0.77137	1.8002e-09	1.8468e-07	sp|P19109|DDX17_DROME ATP-dependent RNA helicase p62 OS=Drosophila melanogaster GN=Rm62 PE=1 SV=3//0
